# Supplementary material for: Flunarizine as a Candidate for Drug Repurposing Against Human Pathogenic Mammarenaviruses
Source: Viruses. 2025 Jan 16;17(1):117. doi: 10.3390/v17010117 (PMC11768584; doi:10.3390/v17010117)
Supplement: Supplementary file 1 [file viruses-17-00117-s001.zip]

Archive with 4 entries (4 files):
- Legend of Supplementary Table S1.pdf
- Supplementary Figure S1.pdf
- Supplementary Figure S2. JCT.pdf
- Supplementary Table S1.xlsx
