# Supplementary material for: Flunarizine as a Candidate for Drug Repurposing Against Human Pathogenic Mammarenaviruses
Source: Viruses. 2025 Jan 16;17(1):117. doi: 10.3390/v17010117 (PMC11768584; doi:10.3390/v17010117)
Supplement: Supplementary file 1 [file viruses-17-00117-s001.zip › Supplementary Table S1.xlsx]

## Sheet: Approved_drugs_Glycoprotein 1
Drugs	Binding energy_1	Binding energy_2	Binding energy_3	Binding energy_4	Mean	Standard deviation
db_Yohimbine	-6.3	-6.3	-6.2	-6.3	-6.275	0.05
db_Estrone_sulfate	-6.2	-	-6.2	-	-6.2	0
db_Cyproheptadine	-6	-	-6	-	-6	0
db_Pomalidomide	-5.8	-5.8	-5.8	-5.8	-5.8	0
db_Lumiracoxib	-5.8	-5.8	-5.8	-5.8	-5.8	0
db_Droxicam	-5.8	-	-5.8	-	-5.8	0
db_Tolvaptan	-4.9	-6.5	-5.2	-6.5	-5.775	0.846069
db_Levallorphan	-5.8	-	-5.7	-	-5.75	0.0707107
db_Nevirapine	-5.7	-5.7	-5.7	-5.7	-5.7	0
db_Furosemide	-5.7	-	-5.7	-	-5.7	0
db_Zaltoprofen	-5.7	-5.8	-5.4	-5.8	-5.675	0.189297
db_Aspartame	-5.6	-5.7	-5.6	-5.7	-5.65	0.057735
db_Belinostat	-5.8	-5.4	-5.8	-5.4	-5.6	0.23094
db_Ethylmorphine	-5.6	-	-5.6	-	-5.6	0
db_Amsacrine	-5.6	-5.6	-5.4	-5.6	-5.55	0.1
db_Hydromorphone	-5.6	-	-5.5	-	-5.55	0.0707107
db_Nepafenac	-5.5	-5.5	-5.5	-5.5	-5.5	0
db_Desloratadine	-5.5	-	-5.5	-	-5.5	0
db_Ataluren	-5.5	-5.4	-5.6	-5.4	-5.475	0.0957427
db_Sitagliptin	-5.4	-5.5	-5.5	-5.5	-5.475	0.05
db_Nafamostat	-5.6	-5.3	-5.7	-5.3	-5.475	0.206155
db_Warfarin	-4.3	-5.8	-5.9	-5.8	-5.45	0.768115
db_Darifenacin	-5.7	-	-5.2	-	-5.45	0.353553
db_Morphine	-5.4	-5.4	-5.5	-5.4	-5.425	0.05
db_Oxaprozin	-5.4	-5.4	-5.4	-5.4	-5.4	0
db_Dantrolene	-5.5	-	-5.3	-	-5.4	0.141421
db_Azatadine	-5.4	-5.4	-5.4	-5.4	-5.4	0
db_Methylphenobarbital	-5.4	-5.4	-5.4	-5.4	-5.4	0
db_Dexketoprofen	-5.4	-	-5.4	-	-5.4	0
db_Phenytoin	-5.4	-5.4	-5.4	-5.4	-5.4	0
db_Mazindol	-5.4	-5.4	-5.4	-5.4	-5.4	0
db_Niflumic_Acid	-5.4	-5.4	-5.4	-5.4	-5.4	0
db_Ketoprofen	-5.4	-	-5.4	-	-5.4	0
db_Domperidone	-5.3	-	-5.5	-	-5.4	0.141421
db_Thalidomide	-5.4	-5.4	-5.4	-5.4	-5.4	0
db_Carbamazepine	-5.4	-5.4	-5.4	-5.4	-5.4	0
db_Cefadroxil	-5.5	-5.4	-5.3	-5.4	-5.4	0.0816497
db_Sulfacytine	-5.4	-5.4	-5.4	-5.4	-5.4	0
db_Protriptyline	-5.4	-5.3	-5.4	-5.3	-5.35	0.057735
db_Flunarizine	-5.5	-	-5.2	-	-5.35	0.212132
db_Loteprednol	-5.5	-5.4	-5.1	-5.4	-5.35	0.173205
db_Fenoprofen	-5.4	-	-5.3	-	-5.35	0.0707107
db_Testosterone_Propionate	-5.3	-5.3	-5.4	-5.3	-5.325	0.05
db_Demexiptiline	-5.3	-	-5.3	-	-5.3	0
db_Cyclandelate	-5.3	-	-5.3	-	-5.3	0
db_Lenalidomide	-5.3	-	-5.3	-	-5.3	0
db_Furazolidone	-5.3	-	-5.3	-	-5.3	0
db_Fludarabine	-5.3	-	-5.3	-	-5.3	0
db_Tamibarotene	-5.2	-5.3	-5.4	-5.3	-5.3	0.0816497
db_Hydrocodone	-5.3	-	-5.3	-	-5.3	0
db_Phenobarbital	-5.3	-5.3	-5.3	-5.3	-5.3	0
db_Mebendazole	-5.3	-5.3	-5.3	-5.3	-5.3	0
db_Elvitegravir	-5.1	-	-5.5	-	-5.3	0.282843
db_Hexobarbital	-5.2	-	-5.3	-	-5.25	0.0707107
db_Pravastatin	-5.6	-5.6	-4.2	-5.6	-5.25	0.7
db_Fosphenytoin	-5.4	-	-5.1	-	-5.25	0.212132
db_Cyclobenzaprine	-5.2	-	-5.3	-	-5.25	0.0707107
db_Heroin	-5.2	-	-5.3	-	-5.25	0.0707107
db_Sulfoxone	-4.9	-5.4	-5.3	-5.4	-5.25	0.238048
db_Diclofenac	-5.1	-	-5.4	-	-5.25	0.212132
db_Oxandrolone	-5.2	-5.2	-5.3	-5.2	-5.225	0.05
db_Budesonide	-5.2	-5.3	-5.1	-5.3	-5.225	0.0957427
db_Mepiprazole	-5.2	-5.2	-5.3	-5.2	-5.225	0.05
db_Rupatadine	-5.2	-5.2	-5.3	-5.2	-5.225	0.05
db_Zopiclone	-5.2	-5.2	-5.2	-5.2	-5.2	0
db_Pioglitazone	-4.5	-5.5	-5.3	-5.5	-5.2	0.476095
db_Hydrocortisone	-5.2	-	-5.2	-	-5.2	0
db_Acenocoumarol	-5.1	-5.4	-4.9	-5.4	-5.2	0.244949
db_Butriptyline	-5.2	-5.2	-5.2	-5.2	-5.2	0
db_Oxcarbazepine	-5.2	-5.2	-5.2	-5.2	-5.2	0
db_Entecavir	-5.2	-	-5.2	-	-5.2	0
db_Cidofovir	-5.2	-5.2	-5.2	-5.2	-5.2	0
db_Levocetirizine	-5.2	-	-5.2	-	-5.2	0
db_Naloxone	-5.2	-5.2	-5.2	-5.2	-5.2	0
db_Ezogabine	-5.2	-	-5.2	-	-5.2	0
db_Dihydrocodeine	-5.2	-	-5.2	-	-5.2	0
db_Nitisinone	-5.1	-5.2	-5.3	-5.2	-5.2	0.0816497
db_Esculin	-5.2	-	-5.2	-	-5.2	0
db_Rufinamide	-5.2	-5.2	-5.2	-5.2	-5.2	0
db_Hesperetin	-5.2	-	-5.2	-	-5.2	0
db_Hydroxyzine	-5.2	-	-5.2	-	-5.2	0
db_Indecainide	-5.2	-	-5.2	-	-5.2	0
db_Palonosetron	-5.2	-5.2	-5.2	-5.2	-5.2	0
db_Methylphenidate	-5.2	-5.2	-5.2	-5.2	-5.2	0
db_Naratriptan	-5.1	-5.3	-5.1	-5.3	-5.2	0.11547
db_Prednisolone	-5.1	-5.2	-5.2	-5.2	-5.175	0.05
db_Uridine_triacetate	-5.2	-5.2	-5.1	-5.2	-5.175	0.05
db_Medrysone	-5.1	-5.2	-5.2	-5.2	-5.175	0.05
db_Salsalate	-5.6	-5	-5	-5	-5.15	0.3
db_Flunitrazepam	-5.2	-	-5.1	-	-5.15	0.0707107
db_Dexlansoprazole	-5.2	-	-5.1	-	-5.15	0.0707107
db_Flupirtine	-5.1	-	-5.2	-	-5.15	0.0707107
db_Doripenem	-5.2	-	-5.1	-	-5.15	0.0707107
db_Prednicarbate	-5.2	-5.2	-5	-5.2	-5.15	0.1
db_Torasemide	-5.2	-5.1	-5.1	-5.1	-5.125	0.05
db_Masoprocol	-5	-5.3	-4.9	-5.3	-5.125	0.206155
db_Ritodrine	-4.8	-5.2	-5.3	-5.2	-5.125	0.221736
db_Amoxicillin	-5.2	-5.1	-5.1	-5.1	-5.125	0.05
db_Lenvatinib	-5.4	-	-4.8	-	-5.1	0.424264
db_Famotidine	-5.1	-	-5.1	-	-5.1	0
db_Niclosamide	-5.1	-5.1	-5.1	-5.1	-5.1	0
db_Phenindamine	-5.1	-5.1	-5.1	-5.1	-5.1	0
db_Eplerenone	-5.1	-	-5.1	-	-5.1	0
db_Tolmetin	-5.1	-5.1	-5.1	-5.1	-5.1	0
db_Benzoctamine	-5.1	-5.1	-5.1	-5.1	-5.1	0
db_Hydroflumethiazide	-5.1	-	-5.1	-	-5.1	0
db_Tolfenamic_Acid	-5.1	-5.1	-5.1	-5.1	-5.1	0
db_Exemestane	-5.1	-	-5.1	-	-5.1	0
db_Clonixin	-5.1	-5.1	-5.1	-5.1	-5.1	0
db_Testolactone	-5.1	-5.1	-5.1	-5.1	-5.1	0
db_Maprotiline	-5.1	-5.1	-5.1	-5.1	-5.1	0
db_Dronabinol	-5.1	-	-5.1	-	-5.1	0
db_Prasugrel	-5.1	-5.1	-5.1	-5.1	-5.1	0
db_Dexmethylphenidate	-5.1	-	-5.1	-	-5.1	0
db_Mefenamic_acid	-5.1	-5.1	-5.1	-5.1	-5.1	0
db_Isocarboxazid	-5.1	-	-5.1	-	-5.1	0
db_Ifenprodil	-5.1	-	-5.1	-	-5.1	0
db_Nitrofurantoin	-5.1	-5.1	-5.1	-5.1	-5.1	0
db_Metixene	-5.1	-5.1	-5.1	-5.1	-5.1	0
db_Estriol	-5.2	-	-5	-	-5.1	0.141421
db_Morniflumate	-5	-5.1	-5.2	-5.1	-5.1	0.0816497
db_Meclofenamic_acid	-5.1	-5.1	-5.1	-5.1	-5.1	0
db_Ambrisentan	-5.4	-5.3	-4.3	-5.3	-5.075	0.518813
db_Benznidazole	-5	-5.3	-4.7	-5.3	-5.075	0.287228
db_Bromfenac	-5	-5.1	-5.1	-5.1	-5.075	0.05
db_Vortioxetine	-5.1	-5.1	-5	-5.1	-5.075	0.05
db_Rucaparib	-5.2	-4.9	-5.2	-4.9	-5.05	0.173205
db_Upadacitinib	-4.5	-5.4	-4.9	-5.4	-5.05	0.43589
db_Sulfadoxine	-4.9	-5.1	-5.1	-5.1	-5.05	0.1
db_Dicoumarol	-5	-	-5.1	-	-5.05	0.0707107
db_Fenbufen	-5.1	-	-5	-	-5.05	0.0707107
db_Flubendazole	-5.1	-	-5	-	-5.05	0.0707107
db_Fenspiride	-5.1	-	-5	-	-5.05	0.0707107
db_Topiramate	-5	-5.1	-5	-5.1	-5.05	0.057735
db_Danazol	-5.1	-	-5	-	-5.05	0.0707107
db_Nitazoxanide	-5	-5.1	-5	-5.1	-5.05	0.057735
db_Dolasetron	-5	-	-5.1	-	-5.05	0.0707107
db_Nandrolone_phenpropionate	-5.1	-5.1	-4.9	-5.1	-5.05	0.1
db_Regorafenib	-4.3	-5.2	-5.4	-5.2	-5.025	0.492443
db_Artesunate	-5.1	-5	-5	-5	-5.025	0.05
db_Risperidone	-4.6	-5.2	-5.1	-5.2	-5.025	0.287228
db_Anileridine	-5	-5.1	-4.9	-5.1	-5.025	0.0957427
db_Codeine	-5.6	-4.7	-5.1	-4.7	-5.025	0.4272
db_Quinagolide	-5.1	-5	-5	-5	-5.025	0.05
db_Tiagabine	-5	-5	-5	-5	-5	0
db_Pantoprazole	-5.2	-4.9	-5	-4.9	-5	0.141421
db_Primidone	-5	-5	-5	-5	-5	0
db_Balsalazide	-4.1	-5.5	-4.9	-5.5	-5	0.663325
db_Emtricitabine	-5	-	-5	-	-5	0
db_Gliclazide	-5	-	-5	-	-5	0
db_Cloxazolam	-5	-5	-5	-5	-5	0
db_Apomorphine	-5	-5	-5	-5	-5	0
db_Eslicarbazepine_acetate	-5	-	-5	-	-5	0
db_Pirlindole	-5	-5	-5	-5	-5	0
db_Pimozide	-4.5	-5.3	-4.9	-5.3	-5	0.382971
db_Trioxsalen	-5.1	-4.9	-5.1	-4.9	-5	0.11547
db_Imipramine	-5	-	-5	-	-5	0
db_Clopidogrel	-5	-5	-5	-5	-5	0
db_Adenosine_monophosphate	-5	-5	-5	-5	-5	0
db_Lactulose	-5	-	-5	-	-5	0
db_Butorphanol	-5.1	-5.1	-4.7	-5.1	-5	0.2
db_Famciclovir	-5	-	-5	-	-5	0
db_Phenindione	-5	-5	-5	-5	-5	0
db_Nortriptyline	-5	-5	-5	-5	-5	0
db_Gabapentin_Enacarbil	-5	-	-5	-	-5	0
db_Lornoxicam	-5	-5	-5	-5	-5	0
db_Anisindione	-5	-5	-5	-5	-5	0
db_Tolcapone	-5	-5	-5	-5	-5	0
db_Zileuton	-5	-5	-5	-5	-5	0
db_Medrogestone	-5	-5	-5	-5	-5	0
db_Tropisetron	-5	-5	-4.9	-5	-4.975	0.05
db_Pemetrexed	-5.1	-4.8	-5.2	-4.8	-4.975	0.206155
db_Pexidartinib	-4.6	-4.8	-5.7	-4.8	-4.975	0.492443
db_Cefroxadine	-5.4	-4.6	-5.3	-4.6	-4.975	0.434933
db_Phenprocoumon	-5	-5	-4.9	-5	-4.975	0.05
db_Amoxapine	-4.9	-5	-4.9	-5	-4.95	0.057735
db_Lansoprazole	-5	-	-4.9	-	-4.95	0.0707107
db_Sulfisoxazole	-4.9	-5	-4.9	-5	-4.95	0.057735
db_Rivaroxaban	-5.6	-5.4	-3.4	-5.4	-4.95	1.03763
db_Progesterone	-5.4	-4.5	-5.4	-4.5	-4.95	0.519615
db_Estrone	-5	-	-4.9	-	-4.95	0.0707107
db_Oxymorphone	-5.3	-4.8	-4.9	-4.8	-4.95	0.238048
db_Difluocortolone	-5	-	-4.9	-	-4.95	0.0707107
db_Linezolid	-5	-	-4.9	-	-4.95	0.0707107
db_Naltrexone	-4.8	-5.2	-4.6	-5.2	-4.95	0.3
db_Estradiol	-5	-	-4.9	-	-4.95	0.0707107
db_Galantamine	-4.9	-	-5	-	-4.95	0.0707107
db_Sulfamethazine	-5	-5	-4.8	-5	-4.95	0.1
db_Nalbuphine	-4.9	-5.1	-4.7	-5.1	-4.95	0.191485
db_Methyclothiazide	-5	-4.9	-4.9	-4.9	-4.925	0.05
db_Olodaterol	-4.7	-5.1	-4.8	-5.1	-4.925	0.206155
db_Cefazolin	-4.8	-5	-4.9	-5	-4.925	0.0957427
db_Lorpiprazole	-4.8	-5	-4.9	-5	-4.925	0.0957427
db_Ampicillin	-5	-4.9	-4.9	-4.9	-4.925	0.05
db_Praziquantel	-5	-5	-4.7	-5	-4.925	0.15
db_Nitrendipine	-5.2	-5.2	-4.1	-5.2	-4.925	0.55
db_Fludiazepam	-4.9	-	-4.9	-	-4.9	0
db_Epinastine	-4.9	-	-4.9	-	-4.9	0
db_Pentazocine	-4.8	-4.8	-5.2	-4.8	-4.9	0.2
db_Sulfamerazine	-4.9	-4.9	-4.9	-4.9	-4.9	0
db_Progabide	-5.1	-4.7	-5.1	-4.7	-4.9	0.23094
db_Tipiracil	-4.9	-4.9	-4.9	-4.9	-4.9	0
db_Bendroflumethiazide	-4.8	-4.8	-5.2	-4.8	-4.9	0.2
db_Methoxsalen	-4.9	-4.9	-4.9	-4.9	-4.9	0
db_Diltiazem	-4.8	-	-5	-	-4.9	0.141421
db_Fluconazole	-4.9	-	-4.9	-	-4.9	0
db_Sitaxentan	-4.9	-4.9	-4.9	-4.9	-4.9	0
db_Flurbiprofen	-4.9	-	-4.9	-	-4.9	0
db_Chlorthalidone	-5	-5	-4.6	-5	-4.9	0.2
db_Remifentanil	-4.8	-4.9	-5	-4.9	-4.9	0.0816497
db_Triclabendazole	-4.9	-4.9	-4.9	-4.9	-4.9	0
db_Doxepin	-4.9	-	-4.9	-	-4.9	0
db_Methylergometrine	-4.9	-4.9	-4.9	-4.9	-4.9	0
db_Propofol	-4.9	-4.9	-4.9	-4.9	-4.9	0
db_Imidafenacin	-5.1	-	-4.7	-	-4.9	0.282843
db_Tolazamide	-4.9	-4.9	-4.9	-4.9	-4.9	0
db_Sulfadimethoxine	-4.9	-4.9	-4.9	-4.9	-4.9	0
db_Flecainide	-4.9	-	-4.9	-	-4.9	0
db_Oxamniquine	-5	-4.9	-4.8	-4.9	-4.9	0.0816497
db_Oxazepam	-4.9	-4.9	-4.9	-4.9	-4.9	0
db_Didanosine	-4.9	-	-4.9	-	-4.9	0
db_Loxoprofen	-4.9	-4.9	-4.9	-4.9	-4.9	0
db_Clonazepam	-4.9	-4.9	-4.9	-4.9	-4.9	0
db_Pemirolast	-4.8	-5	-4.8	-5	-4.9	0.11547
db_Diflunisal	-4.9	-	-4.9	-	-4.9	0
db_Formestane	-4.9	-	-4.9	-	-4.9	0
db_Ethinyl_Estradiol	-4.9	-	-4.9	-	-4.9	0
db_Dezocine	-4.9	-	-4.9	-	-4.9	0
db_Deferasirox	-4.8	-	-5	-	-4.9	0.141421
db_Oxitriptan	-4.9	-4.9	-4.9	-4.9	-4.9	0
db_Leflunomide	-4.9	-	-4.9	-	-4.9	0
db_Sulfametopyrazine	-4.9	-4.9	-4.9	-4.9	-4.9	0
db_Ketorolac	-4.9	-	-4.9	-	-4.9	0
db_Testosterone	-4.9	-4.9	-4.9	-4.9	-4.9	0
db_Amitriptyline	-4.9	-4.9	-4.9	-4.9	-4.9	0
db_Doravirine	-5	-	-4.8	-	-4.9	0.141421
db_Arotinolol	-4.8	-5	-4.8	-5	-4.9	0.11547
db_Levorphanol	-4.9	-	-4.9	-	-4.9	0
db_Lamivudine	-4.9	-	-4.9	-	-4.9	0
db_Triamterene	-4.9	-4.9	-4.9	-4.9	-4.9	0
db_Pirenzepine	-4.3	-5.1	-5.1	-5.1	-4.9	0.4
db_Safinamide	-5.1	-4.8	-4.9	-4.8	-4.9	0.141421
db_Nicorandil	-4.8	-4.9	-4.9	-4.9	-4.875	0.05
db_Azathioprine	-4.9	-4.9	-4.8	-4.9	-4.875	0.05
db_Ramosetron	-4.9	-4.9	-4.8	-4.9	-4.875	0.05
db_Sulfapyridine	-4.8	-4.9	-4.9	-4.9	-4.875	0.05
db_Phentolamine	-4.8	-4.9	-4.9	-4.9	-4.875	0.05
db_Cetirizine	-4.8	-4.9	-4.9	-4.9	-4.875	0.05
db_Tioconazole	-4.9	-4.9	-4.8	-4.9	-4.875	0.05
db_Paroxetine	-4.8	-4.9	-4.9	-4.9	-4.875	0.05
db_Olsalazine	-4.6	-5	-4.9	-5	-4.875	0.189297
db_Arbutamine	-4.9	-4.9	-4.8	-4.9	-4.875	0.05
db_Mirabegron	-4.4	-5.2	-4.7	-5.2	-4.875	0.394757
db_Cinoxacin	-5.1	-4.6	-5.2	-4.6	-4.875	0.320156
db_Axitinib	-4.7	-5.4	-3.9	-5.4	-4.85	0.714143
db_Midazolam	-5	-4.8	-4.8	-4.8	-4.85	0.1
db_Sulfadiazine	-4.8	-4.9	-4.8	-4.9	-4.85	0.057735
db_Losartan	-5	-5	-4.4	-5	-4.85	0.3
db_Bexarotene	-5.1	-4.5	-5.3	-4.5	-4.85	0.412311
db_Floctafenine	-4.8	-	-4.9	-	-4.85	0.0707107
db_Sulindac	-4.1	-5.1	-5.1	-5.1	-4.85	0.5
db_Acrivastine	-5.5	-5.1	-3.7	-5.1	-4.85	0.789515
db_Cinnarizine	-4	-5.1	-5.2	-5.1	-4.85	0.568624
db_Amcinonide	-4.9	-4.8	-4.9	-4.8	-4.85	0.057735
db_Ziprasidone	-4.6	-5.1	-4.6	-5.1	-4.85	0.288675
db_Ketobemidone	-4.7	-	-5	-	-4.85	0.212132
db_Diphenylpyraline	-4.9	-	-4.8	-	-4.85	0.0707107
db_Benzatropine	-4.4	-5	-5	-5	-4.85	0.3
db_Quinidine	-4.5	-5	-4.9	-5	-4.85	0.238048
db_Trospium	-4.8	-4.9	-4.8	-4.9	-4.85	0.057735
db_Cephaloridine	-4.7	-4.9	-4.8	-4.9	-4.825	0.0957427
db_Ajmaline	-4.9	-4.9	-4.6	-4.9	-4.825	0.15
db_Canrenoic_acid	-4.8	-4.8	-4.9	-4.8	-4.825	0.05
db_Cladribine	-4.8	-4.8	-4.9	-4.8	-4.825	0.05
db_Quinestrol	-4.9	-4.8	-4.8	-4.8	-4.825	0.05
db_Piroxicam	-4.7	-4.7	-5.2	-4.7	-4.825	0.25
db_Ruxolitinib	-4.8	-4.8	-4.9	-4.8	-4.825	0.05
db_Norgestimate	-4.8	-4.9	-4.7	-4.9	-4.825	0.0957427
db_Mianserin	-4.8	-4.9	-4.7	-4.9	-4.825	0.0957427
db_Lorazepam	-4.5	-4.9	-4.9	-4.9	-4.8	0.2
db_Cyclizine	-4.7	-	-4.9	-	-4.8	0.141421
db_Glipizide	-4.4	-	-5.2	-	-4.8	0.565685
db_Cefpodoxime	-4.6	-4.9	-4.8	-4.9	-4.8	0.141421
db_Binimetinib	-4.7	-4.9	-4.7	-4.9	-4.8	0.11547
db_Oxycodone	-4.8	-4.8	-4.8	-4.8	-4.8	0
db_Nilutamide	-4.8	-4.8	-4.8	-4.8	-4.8	0
db_Procarbazine	-4.8	-4.8	-4.8	-4.8	-4.8	0
db_Abiraterone	-4.8	-4.8	-4.8	-4.8	-4.8	0
db_Hydrochlorothiazide	-4.8	-	-4.8	-	-4.8	0
db_Naproxen	-4.8	-4.8	-4.8	-4.8	-4.8	0
db_Azacitidine	-4.8	-4.8	-4.8	-4.8	-4.8	0
db_Olanzapine	-4.8	-4.8	-4.8	-4.8	-4.8	0
db_Sulfamethoxazole	-4.8	-4.8	-4.8	-4.8	-4.8	0
db_Niraparib	-4.6	-5	-4.6	-5	-4.8	0.23094
db_Ganciclovir	-4.8	-	-4.8	-	-4.8	0
db_Drospirenone	-4.8	-	-4.8	-	-4.8	0
db_L-Phenylalanine	-4.8	-4.8	-4.8	-4.8	-4.8	0
db_Clotrimazole	-4.8	-4.8	-4.8	-4.8	-4.8	0
db_Haloperidol	-5.1	-	-4.5	-	-4.8	0.424264
db_Phenacemide	-4.8	-4.8	-4.8	-4.8	-4.8	0
db_Trimipramine	-4.8	-4.8	-4.8	-4.8	-4.8	0
db_Methyltestosterone	-4.8	-4.8	-4.8	-4.8	-4.8	0
db_Clotiazepam	-4.8	-4.8	-4.8	-4.8	-4.8	0
db_Chlorothiazide	-4.8	-4.8	-4.8	-4.8	-4.8	0
db_Triprolidine	-4.9	-5.1	-4.1	-5.1	-4.8	0.476095
db_Dexrazoxane	-4.8	-	-4.8	-	-4.8	0
db_Nitrazepam	-4.8	-4.8	-4.8	-4.8	-4.8	0
db_Fentanyl	-4.8	-	-4.8	-	-4.8	0
db_Fenoterol	-5	-	-4.6	-	-4.8	0.282843
db_Cilostazol	-5	-4.4	-5.3	-4.4	-4.775	0.45
db_Physostigmine	-4.7	-4.8	-4.8	-4.8	-4.775	0.05
db_Benzydamine	-4.8	-4.7	-4.9	-4.7	-4.775	0.0957427
db_Cocaine	-4.8	-4.8	-4.7	-4.8	-4.775	0.05
db_Phenformin	-4.7	-4.8	-4.8	-4.8	-4.775	0.05
db_Mitiglinide	-4.8	-4.8	-4.7	-4.8	-4.775	0.05
db_Olmutinib	-3.9	-5.2	-4.8	-5.2	-4.775	0.613052
db_Etofenamate	-4.8	-	-4.7	-	-4.75	0.0707107
db_L-Tryptophan	-4.7	-4.8	-4.7	-4.8	-4.75	0.057735
db_Ergonovine	-4.8	-	-4.7	-	-4.75	0.0707107
db_Desipramine	-4.7	-	-4.8	-	-4.75	0.0707107
db_Minaprine	-4.6	-4.9	-4.6	-4.9	-4.75	0.173205
db_Dienestrol	-4.8	-	-4.7	-	-4.75	0.0707107
db_Lisdexamfetamine	-4.7	-	-4.8	-	-4.75	0.0707107
db_Setiptiline	-4.6	-4.9	-4.6	-4.9	-4.75	0.173205
db_Alosetron	-4.9	-4.9	-4.3	-4.9	-4.75	0.3
db_Panobinostat	-4.8	-4.8	-4.6	-4.8	-4.75	0.1
db_Metaxalone	-4.6	-4.8	-4.8	-4.8	-4.75	0.1
db_Latamoxef	-4.1	-	-5.4	-	-4.75	0.919239
db_Atovaquone	-5.6	-3.9	-5.6	-3.9	-4.75	0.981495
db_Spaglumic_Acid	-4.8	-4.7	-4.8	-4.7	-4.75	0.057735
db_Droperidol	-4.5	-	-5	-	-4.75	0.353553
db_Tibolone	-4.6	-4.8	-4.8	-4.8	-4.75	0.1
db_Lesinurad	-4.8	-	-4.7	-	-4.75	0.0707107
db_Temazepam	-5	-4.9	-4.2	-4.9	-4.75	0.369685
db_Alvimopan	-3	-5.3	-5.3	-5.3	-4.725	1.15
db_Bifonazole	-4.5	-4.8	-4.8	-4.8	-4.725	0.15
db_Bisoxatin	-4.8	-4.8	-4.5	-4.8	-4.725	0.15
db_Cariprazine	-4.9	-4.8	-4.4	-4.8	-4.725	0.221736
db_Metipranolol	-4.7	-4.7	-4.8	-4.7	-4.725	0.05
db_Ceftibuten	-4.7	-4.7	-4.8	-4.7	-4.725	0.05
db_Omeprazole	-4.3	-5.2	-4.2	-5.2	-4.725	0.55
db_Tofacitinib	-4.8	-4.8	-4.5	-4.8	-4.725	0.15
db_Lamotrigine	-4.7	-	-4.7	-	-4.7	0
db_Emedastine	-4.7	-	-4.7	-	-4.7	0
db_Proflavine	-4.7	-4.7	-4.7	-4.7	-4.7	0
db_Carbidopa	-4.7	-4.7	-4.7	-4.7	-4.7	0
db_Benzoyl_peroxide	-4.7	-4.7	-4.7	-4.7	-4.7	0
db_Deoxycholic_Acid	-5.5	-	-3.9	-	-4.7	1.13137
db_Carprofen	-4.8	-4.7	-4.6	-4.7	-4.7	0.0816497
db_Penciclovir	-4.7	-4.7	-4.7	-4.7	-4.7	0
db_Frovatriptan	-4.7	-	-4.7	-	-4.7	0
db_Alizapride	-4.5	-4.9	-4.5	-4.9	-4.7	0.23094
db_Carbazochrome	-4.7	-4.7	-4.7	-4.7	-4.7	0
db_Clemastine	-4.7	-4.7	-4.7	-4.7	-4.7	0
db_Methsuximide	-4.7	-4.7	-4.7	-4.7	-4.7	0
db_Molsidomine	-4.7	-4.7	-4.7	-4.7	-4.7	0
db_Dextromethorphan	-4.7	-	-4.7	-	-4.7	0
db_Allylestrenol	-4.7	-4.7	-4.7	-4.7	-4.7	0
db_Enoximone	-4.7	-	-4.7	-	-4.7	0
db_Fluorescein	-4.7	-	-4.7	-	-4.7	0
db_Stavudine	-4.7	-4.7	-4.7	-4.7	-4.7	0
db_Aminoglutethimide	-4.7	-4.7	-4.7	-4.7	-4.7	0
db_Tolbutamide	-4.7	-4.7	-4.7	-4.7	-4.7	0
db_Zonisamide	-4.7	-4.7	-4.7	-4.7	-4.7	0
db_Tropicamide	-4.7	-4.7	-4.7	-4.7	-4.7	0
db_Felbamate	-4.7	-	-4.7	-	-4.7	0
db_Epoprostenol	-4.7	-	-4.7	-	-4.7	0
db_Guanfacine	-4.7	-	-4.7	-	-4.7	0
db_Melatonin	-4.7	-4.7	-4.7	-4.7	-4.7	0
db_Dimetindene	-4.7	-	-4.7	-	-4.7	0
db_Dosulepin	-4.9	-	-4.5	-	-4.7	0.282843
db_Antazoline	-4.7	-4.7	-4.7	-4.7	-4.7	0
db_Tiaprofenic_acid	-4.7	-4.7	-4.7	-4.7	-4.7	0
db_Clidinium	-4.7	-4.7	-4.7	-4.7	-4.7	0
db_Tenoxicam	-4.7	-4.7	-4.7	-4.7	-4.7	0
db_Etacrynic_acid	-4.7	-	-4.7	-	-4.7	0
db_Diazoxide	-4.7	-	-4.7	-	-4.7	0
db_Floxuridine	-4.7	-	-4.7	-	-4.7	0
db_Toloxatone	-4.7	-4.7	-4.7	-4.7	-4.7	0
db_Tecovirimat	-4.7	-4.7	-4.7	-4.7	-4.7	0
db_Vandetanib	-4.6	-4.8	-4.6	-4.8	-4.7	0.11547
db_Trichlormethiazide	-4.6	-4.6	-5	-4.6	-4.7	0.2
db_Levobunolol	-4.6	-	-4.8	-	-4.7	0.141421
db_Miconazole	-4.6	-4.8	-4.6	-4.8	-4.7	0.11547
db_Rilpivirine	-4.8	-4.6	-4.8	-4.6	-4.7	0.11547
db_Donepezil	-4.8	-	-4.6	-	-4.7	0.141421
db_Etoperidone	-4.8	-	-4.6	-	-4.7	0.141421
db_Esomeprazole	-4.8	-	-4.6	-	-4.7	0.141421
db_Sulfamoxole	-4.7	-4.6	-4.8	-4.6	-4.675	0.0957427
db_Pentostatin	-4.6	-4.7	-4.7	-4.7	-4.675	0.05
db_Biotin	-4.7	-4.7	-4.6	-4.7	-4.675	0.05
db_Sertaconazole	-4.5	-4.7	-4.8	-4.7	-4.675	0.125831
db_Alprazolam	-4.7	-4.7	-4.6	-4.7	-4.675	0.05
db_Cefprozil	-4.7	-4.7	-4.6	-4.7	-4.675	0.05
db_Prednisone	-4.6	-4.7	-4.7	-4.7	-4.675	0.05
db_Protirelin	-4.8	-4.8	-4.3	-4.8	-4.675	0.25
db_Picosulfuric_acid	-4.5	-4.8	-4.6	-4.8	-4.675	0.15
db_Thiamine	-4.7	-4.6	-4.7	-4.6	-4.65	0.057735
db_Sapropterin	-4.5	-4.8	-4.5	-4.8	-4.65	0.173205
db_Pipamperone	-4.4	-4.7	-4.8	-4.7	-4.65	0.173205
db_Estazolam	-4.7	-	-4.6	-	-4.65	0.0707107
db_Fursultiamine	-4.7	-	-4.6	-	-4.65	0.0707107
db_Imipenem	-4.7	-	-4.6	-	-4.65	0.0707107
db_Enasidenib	-4.6	-	-4.7	-	-4.65	0.0707107
db_Doxofylline	-4.6	-	-4.7	-	-4.65	0.0707107
db_Zolmitriptan	-4.7	-4.6	-4.7	-4.6	-4.65	0.057735
db_Ceftizoxime	-4.9	-4.4	-4.9	-4.4	-4.65	0.288675
db_Brimonidine	-4.6	-4.7	-4.6	-4.7	-4.65	0.057735
db_Enalaprilat	-4.7	-	-4.6	-	-4.65	0.0707107
db_Quetiapine	-4.8	-4.6	-4.5	-4.6	-4.625	0.125831
db_Suprofen	-4.6	-4.6	-4.7	-4.6	-4.625	0.05
db_Thiopental	-4.7	-4.6	-4.6	-4.6	-4.625	0.05
db_Tretinoin	-4.6	-4.7	-4.5	-4.7	-4.625	0.0957427
db_Mepenzolate	-4.6	-4.8	-4.3	-4.8	-4.625	0.236291
db_Tranilast	-4.6	-4.7	-4.5	-4.7	-4.625	0.0957427
db_Stanozolol	-4.7	-4.6	-4.6	-4.6	-4.625	0.05
db_Atenolol	-4.5	-4.7	-4.6	-4.7	-4.625	0.0957427
db_Paliperidone	-4.7	-4.4	-4.9	-4.4	-4.6	0.244949
db_Nilvadipine	-4.9	-4.2	-5.1	-4.2	-4.6	0.469042
db_Mitomycin	-4.6	-4.7	-4.4	-4.7	-4.6	0.141421
db_Marimastat	-4.8	-4.5	-4.6	-4.5	-4.6	0.141421
db_Mestranol	-4.6	-4.6	-4.6	-4.6	-4.6	0
db_Scopolamine	-4.6	-4.6	-4.6	-4.6	-4.6	0
db_Remoxipride	-4.7	-4.5	-4.7	-4.5	-4.6	0.11547
db_Triflusal	-4.6	-4.6	-4.6	-4.6	-4.6	0
db_Glycodiazine	-4.7	-	-4.5	-	-4.6	0.141421
db_Heptabarbital	-4.6	-	-4.6	-	-4.6	0
db_Hydralazine	-4.6	-	-4.6	-	-4.6	0
db_Doxapram	-4.8	-	-4.4	-	-4.6	0.282843
db_Iloprost	-4.2	-	-5	-	-4.6	0.565685
db_Anastrozole	-4.6	-4.6	-4.6	-4.6	-4.6	0
db_Isosorbide_Dinitrate	-4.6	-	-4.6	-	-4.6	0
db_Nitroxoline	-4.6	-4.6	-4.6	-4.6	-4.6	0
db_Methylnaltrexone	-4.6	-4.6	-4.6	-4.6	-4.6	0
db_Biperiden	-4.6	-4.6	-4.6	-4.6	-4.6	0
db_Ibudilast	-4.6	-	-4.6	-	-4.6	0
db_Pethidine	-4.6	-4.6	-4.6	-4.6	-4.6	0
db_Glycerol_Phenylbutyrate	-4.5	-	-4.7	-	-4.6	0.141421
db_Erythrityl_Tetranitrate	-4.6	-	-4.6	-	-4.6	0
db_Ademetionine	-4.5	-4.6	-4.7	-4.6	-4.6	0.0816497
db_Topiroxostat	-4.6	-4.6	-4.6	-4.6	-4.6	0
db_Tafamidis	-4.6	-4.6	-4.6	-4.6	-4.6	0
db_Dienogest	-4.6	-	-4.6	-	-4.6	0
db_Naphazoline	-4.6	-4.6	-4.6	-4.6	-4.6	0
db_Bumetanide	-4.6	-4.6	-4.6	-4.6	-4.6	0
db_Molindone	-4.6	-4.6	-4.6	-4.6	-4.6	0
db_Practolol	-4.7	-4.5	-4.7	-4.5	-4.6	0.11547
db_Tetrabenazine	-4.6	-4.6	-4.6	-4.6	-4.6	0
db_Liothyronine	-4.5	-	-4.7	-	-4.6	0.141421
db_Prazepam	-4.6	-4.6	-4.6	-4.6	-4.6	0
db_Doxylamine	-4.6	-	-4.6	-	-4.6	0
db_Norgestrel	-4.6	-4.6	-4.6	-4.6	-4.6	0
db_Varenicline	-4.6	-4.6	-4.6	-4.6	-4.6	0
db_Flutamide	-4.6	-	-4.6	-	-4.6	0
db_Mirtazapine	-4.6	-4.6	-4.6	-4.6	-4.6	0
db_Chlorcyclizine	-4.8	-4.7	-4.2	-4.7	-4.6	0.270801
db_Fluoxymesterone	-4.7	-	-4.5	-	-4.6	0.141421
db_Abacavir	-4.6	-4.6	-4.6	-4.6	-4.6	0
db_Diazepam	-4.6	-	-4.6	-	-4.6	0
db_Isoaminile	-4.7	-	-4.5	-	-4.6	0.141421
db_Methysergide	-4.6	-4.5	-4.7	-4.5	-4.575	0.0957427
db_Buspirone	-4.9	-4.5	-4.4	-4.5	-4.575	0.221736
db_Zotepine	-3.9	-4.7	-5	-4.7	-4.575	0.471699
db_Streptozocin	-4.5	-4.6	-4.6	-4.6	-4.575	0.05
db_Metyrapone	-4.6	-4.6	-4.5	-4.6	-4.575	0.05
db_Cephalexin	-4.5	-4.6	-4.6	-4.6	-4.575	0.05
db_Avibactam	-4.6	-4.6	-4.5	-4.6	-4.575	0.05
db_Vorinostat	-4.5	-4.6	-4.6	-4.6	-4.575	0.05
db_Venlafaxine	-4.8	-4.4	-4.7	-4.4	-4.575	0.206155
db_Rabeprazole	-4.5	-4.6	-4.6	-4.6	-4.575	0.05
db_Lactose	-4.7	-	-4.4	-	-4.55	0.212132
db_Pentoxifylline	-4.4	-4.7	-4.4	-4.7	-4.55	0.173205
db_Cefaclor	-4.9	-4.2	-4.9	-4.2	-4.55	0.404145
db_Fluoxetine	-4.7	-	-4.4	-	-4.55	0.212132
db_Sacubitril	-4.9	-4.4	-4.5	-4.4	-4.55	0.238048
db_Cortisone_acetate	-4.7	-	-4.4	-	-4.55	0.212132
db_Rosiglitazone	-4.5	-4.4	-4.9	-4.4	-4.55	0.238048
db_Eszopiclone	-5.2	-	-3.9	-	-4.55	0.919239
db_Deutetrabenazine	-4.6	-	-4.5	-	-4.55	0.0707107
db_Eperisone	-4.5	-	-4.6	-	-4.55	0.0707107
db_Ramelteon	-4.6	-4.5	-4.6	-4.5	-4.55	0.057735
db_Halazepam	-4.5	-	-4.6	-	-4.55	0.0707107
db_Bambuterol	-4.8	-4.3	-4.8	-4.3	-4.55	0.288675
db_Ketazolam	-4.6	-	-4.5	-	-4.55	0.0707107
db_Albendazole	-4.6	-4.5	-4.6	-4.5	-4.55	0.057735
db_Xanthinol	-4.6	-4.5	-4.6	-4.5	-4.55	0.057735
db_Iloperidone	-4.6	-	-4.5	-	-4.55	0.0707107
db_Benzthiazide	-4.5	-4.7	-4.3	-4.7	-4.55	0.191485
db_Methazolamide	-4.5	-4.6	-4.5	-4.6	-4.55	0.057735
db_Voriconazole	-4.4	-4.6	-4.6	-4.6	-4.55	0.1
db_Flutemetamol_(18F)	-4.5	-	-4.6	-	-4.55	0.0707107
db_Telbivudine	-4.6	-4.5	-4.6	-4.5	-4.55	0.057735
db_Propantheline	-4.3	-4.7	-4.5	-4.7	-4.55	0.191485
db_Oxiconazole	-4.5	-4.6	-4.5	-4.6	-4.55	0.057735
db_Nitroglycerin	-4.6	-4.5	-4.6	-4.5	-4.55	0.057735
db_Capecitabine	-4.5	-4.6	-4.5	-4.6	-4.55	0.057735
db_Nefazodone	-4.5	-4.8	-4	-4.8	-4.525	0.377492
db_Ursodeoxycholic_acid	-4.5	-4.8	-4	-4.8	-4.525	0.377492
db_Modafinil	-4.6	-4.5	-4.5	-4.5	-4.525	0.05
db_Bepotastine	-5.4	-4.7	-3.3	-4.7	-4.525	0.880814
db_Primaquine	-4.5	-4.5	-4.6	-4.5	-4.525	0.05
db_Antrafenine	-3.8	-4.5	-5.3	-4.5	-4.525	0.613052
db_Aranidipine	-4.2	-4.8	-4.3	-4.8	-4.525	0.320156
db_Chlordiazepoxide	-4.4	-4.6	-4.5	-4.6	-4.525	0.0957427
db_Anagrelide	-4.5	-4.5	-4.6	-4.5	-4.525	0.05
db_Papaverine	-4.5	-4.5	-4.6	-4.5	-4.525	0.05
db_Tolnaftate	-4.5	-4.5	-4.6	-4.5	-4.525	0.05
db_Sulfamethizole	-4.5	-4.7	-4.2	-4.7	-4.525	0.236291
db_Clorazepate	-3.9	-4.7	-4.8	-4.7	-4.525	0.419325
db_Phenazopyridine	-4.5	-4.5	-4.5	-4.5	-4.5	0
db_Triclosan	-4.3	-4.7	-4.3	-4.7	-4.5	0.23094
db_Teriflunomide	-4.5	-4.5	-4.5	-4.5	-4.5	0
db_Levosimendan	-4.4	-	-4.6	-	-4.5	0.141421
db_Phenylacetic_acid	-4.5	-4.5	-4.5	-4.5	-4.5	0
db_Isradipine	-4.6	-	-4.4	-	-4.5	0.141421
db_Temozolomide	-4.5	-4.5	-4.5	-4.5	-4.5	0
db_Dexbrompheniramine	-4.5	-	-4.5	-	-4.5	0
db_Solriamfetol	-4.5	-4.5	-4.5	-4.5	-4.5	0
db_Sulfathiazole	-4.5	-4.5	-4.5	-4.5	-4.5	0
db_Dapsone	-4.5	-	-4.5	-	-4.5	0
db_Solifenacin	-4.6	-4.5	-4.4	-4.5	-4.5	0.0816497
db_Secobarbital	-4.5	-4.5	-4.5	-4.5	-4.5	0
db_Sulfacetamide	-4.5	-4.5	-4.5	-4.5	-4.5	0
db_Aciclovir	-4.5	-4.5	-4.5	-4.5	-4.5	0
db_Brotizolam	-4.5	-4.5	-4.5	-4.5	-4.5	0
db_Methohexital	-4.4	-4.5	-4.6	-4.5	-4.5	0.0816497
db_Trazodone	-4.5	-4.8	-3.9	-4.8	-4.5	0.424264
db_Amobarbital	-4.5	-4.5	-4.5	-4.5	-4.5	0
db_Ribavirin	-4.5	-4.5	-4.5	-4.5	-4.5	0
db_Butabarbital	-4.5	-4.5	-4.5	-4.5	-4.5	0
db_Zaleplon	-4.3	-4.8	-4.1	-4.8	-4.5	0.355903
db_Tymazoline	-4.5	-4.5	-4.5	-4.5	-4.5	0
db_Armodafinil	-4.5	-4.5	-4.5	-4.5	-4.5	0
db_Benzophenone	-4.5	-4.5	-4.5	-4.5	-4.5	0
db_Olopatadine	-4.7	-4.3	-4.7	-4.3	-4.5	0.23094
db_Methyldopa	-4.5	-4.5	-4.5	-4.5	-4.5	0
db_Fenofibrate	-4.6	-	-4.4	-	-4.5	0.141421
db_Talniflumate	-4.6	-4.1	-5.2	-4.1	-4.5	0.522813
db_Artemether	-4.5	-4.5	-4.5	-4.5	-4.5	0
db_Quinethazone	-4.6	-4.4	-4.6	-4.4	-4.5	0.11547
db_Zalcitabine	-4.5	-4.5	-4.5	-4.5	-4.5	0
db_Guanadrel	-4.5	-	-4.5	-	-4.5	0
db_Gluconic_Acid	-4.5	-	-4.5	-	-4.5	0
db_Ozenoxacin	-4.5	-4.5	-4.5	-4.5	-4.5	0
db_Fleroxacin	-4.5	-	-4.5	-	-4.5	0
db_Dyphylline	-4.5	-	-4.5	-	-4.5	0
db_Etidronic_acid	-4.5	-	-4.5	-	-4.5	0
db_Cefamandole	-4.1	-4.4	-5.1	-4.4	-4.5	0.424264
db_Tasimelteon	-4.5	-4.5	-4.5	-4.5	-4.5	0
db_Fominoben	-4.6	-	-4.4	-	-4.5	0.141421
db_Flavoxate	-4.6	-	-4.4	-	-4.5	0.141421
db_Difenoxin	-4.8	-	-4.2	-	-4.5	0.424264
db_Bopindolol	-4.8	-4.1	-5	-4.1	-4.5	0.469042
db_Aminohippuric_acid	-4.5	-4.5	-4.5	-4.5	-4.5	0
db_Stepronin	-4.6	-4.3	-4.8	-4.3	-4.5	0.244949
db_Phenylbutazone	-4.5	-4.5	-4.5	-4.5	-4.5	0
db_Chlorpropamide	-4.5	-4.5	-4.5	-4.5	-4.5	0
db_Quinine	-4.5	-4.5	-4.5	-4.5	-4.5	0
db_Trihexyphenidyl	-4.5	-4.5	-4.5	-4.5	-4.5	0
db_Pirbuterol	-4.5	-4.5	-4.5	-4.5	-4.5	0
db_Flumazenil	-4.5	-	-4.5	-	-4.5	0
db_Dexfenfluramine	-4.5	-	-4.5	-	-4.5	0
db_Lacosamide	-4.5	-	-4.5	-	-4.5	0
db_Zolpidem	-4.6	-4.5	-4.4	-4.5	-4.5	0.0816497
db_Tofisopam	-4.5	-4.5	-4.5	-4.5	-4.5	0
db_Nabumetone	-4.5	-4.5	-4.5	-4.5	-4.5	0
db_Nitrofural	-4.5	-4.5	-4.5	-4.5	-4.5	0
db_Trimethoprim	-4.5	-4.5	-4.5	-4.5	-4.5	0
db_Econazole	-4.4	-	-4.6	-	-4.5	0.141421
db_Polythiazide	-4.7	-4.4	-4.4	-4.4	-4.475	0.15
db_Methantheline	-4.4	-4.5	-4.5	-4.5	-4.475	0.05
db_Pheniramine	-4.4	-4.5	-4.5	-4.5	-4.475	0.05
db_Busulfan	-4.4	-4.5	-4.5	-4.5	-4.475	0.05
db_Mefloquine	-4.7	-4.3	-4.6	-4.3	-4.475	0.206155
db_Pentobarbital	-4.4	-4.5	-4.5	-4.5	-4.475	0.05
db_Brompheniramine	-4.4	-4.5	-4.5	-4.5	-4.475	0.05
db_Xylometazoline	-4.4	-4.5	-4.5	-4.5	-4.475	0.05
db_Oxybenzone	-4.4	-4.5	-4.5	-4.5	-4.475	0.05
db_Moclobemide	-4.5	-4.5	-4.4	-4.5	-4.475	0.05
db_Peramivir	-4.4	-4.5	-4.5	-4.5	-4.475	0.05
db_Cefacetrile	-4.4	-4.5	-4.5	-4.5	-4.475	0.05
db_Lorcaserin	-4.4	-4.5	-4.5	-4.5	-4.475	0.05
db_Acebutolol	-4.3	-4.6	-4.4	-4.6	-4.475	0.15
db_Moxifloxacin	-3.9	-4.6	-4.8	-4.6	-4.475	0.394757
db_Promazine	-3.9	-4.7	-4.6	-4.7	-4.475	0.386221
db_Orphenadrine	-4.5	-4.4	-4.6	-4.4	-4.475	0.0957427
db_Clofarabine	-4.4	-4.5	-4.4	-4.5	-4.45	0.057735
db_Triazolam	-4.4	-4.4	-4.6	-4.4	-4.45	0.1
db_Midodrine	-4.5	-4.4	-4.5	-4.4	-4.45	0.057735
db_Levodopa	-4.4	-	-4.5	-	-4.45	0.0707107
db_Milrinone	-4.4	-4.5	-4.4	-4.5	-4.45	0.057735
db_Nimesulide	-4.4	-4.5	-4.4	-4.5	-4.45	0.057735
db_Dexmedetomidine	-4.4	-	-4.5	-	-4.45	0.0707107
db_Dapiprazole	-4.2	-	-4.7	-	-4.45	0.353553
db_Diphenhydramine	-4.4	-	-4.5	-	-4.45	0.0707107
db_Bupranolol	-4.5	-4.4	-4.5	-4.4	-4.45	0.057735
db_Cephaloglycin	-4.5	-4.4	-4.5	-4.4	-4.45	0.057735
db_Mycophenolic_acid	-4.7	-4.3	-4.5	-4.3	-4.45	0.191485
db_Ridogrel	-4.5	-4.4	-4.5	-4.4	-4.45	0.057735
db_Dydrogesterone	-4.4	-	-4.5	-	-4.45	0.0707107
db_Gemcitabine	-4.4	-	-4.5	-	-4.45	0.0707107
db_Levomefolic_acid	-4.9	-	-4	-	-4.45	0.636396
db_Trifluridine	-4.5	-4.4	-4.5	-4.4	-4.45	0.057735
db_Clofedanol	-4.5	-4.4	-4.5	-4.4	-4.45	0.057735
db_Tolterodine	-4.4	-4.5	-4.4	-4.5	-4.45	0.057735
db_Benazepril	-4.4	-4.7	-4	-4.7	-4.45	0.331662
db_Methocarbamol	-4.5	-4.4	-4.5	-4.4	-4.45	0.057735
db_Ezetimibe	-4.5	-	-4.4	-	-4.45	0.0707107
db_Fenoldopam	-4.5	-	-4.4	-	-4.45	0.0707107
db_Cannabidiol	-4.5	-4.4	-4.5	-4.4	-4.45	0.057735
db_Delorazepam	-4.5	-	-4.4	-	-4.45	0.0707107
db_Idoxuridine	-4.4	-	-4.5	-	-4.45	0.0707107
db_Cyclopentolate	-4.3	-	-4.6	-	-4.45	0.212132
db_Rotigotine	-4.6	-4.3	-4.6	-4.3	-4.45	0.173205
db_Eliglustat	-4.6	-	-4.3	-	-4.45	0.212132
db_Lubiprostone	-4.6	-4.3	-4.6	-4.3	-4.45	0.173205
db_Idelalisib	-4.3	-	-4.6	-	-4.45	0.212132
db_Gemfibrozil	-4.3	-	-4.6	-	-4.45	0.212132
db_Procyclidine	-4.4	-4.4	-4.5	-4.4	-4.425	0.05
db_Stiripentol	-4.4	-4.4	-4.5	-4.4	-4.425	0.05
db_Oxymetazoline	-4.5	-4.4	-4.4	-4.4	-4.425	0.05
db_Prilocaine	-4.4	-4.4	-4.5	-4.4	-4.425	0.05
db_Oxyphencyclimine	-4.5	-4.4	-4.4	-4.4	-4.425	0.05
db_Chloramphenicol	-4.5	-4.4	-4.4	-4.4	-4.425	0.05
db_Alfentanil	-4.4	-4.6	-4.1	-4.6	-4.425	0.236291
db_Spectinomycin	-4.6	-4.8	-3.5	-4.8	-4.425	0.623832
db_Salicylamide	-4.4	-4.4	-4.4	-4.4	-4.4	0
db_Talbutal	-4.4	-4.4	-4.4	-4.4	-4.4	0
db_Tegafur	-4.4	-4.4	-4.4	-4.4	-4.4	0
db_Flibanserin	-3.8	-	-5	-	-4.4	0.848528
db_Norelgestromin	-4.4	-4.4	-4.4	-4.4	-4.4	0
db_Reboxetine	-4.3	-4.3	-4.7	-4.3	-4.4	0.2
db_Bromodiphenhydramine	-4.4	-4.4	-4.4	-4.4	-4.4	0
db_Tetryzoline	-4.4	-4.4	-4.4	-4.4	-4.4	0
db_Propacetamol	-4.4	-4.4	-4.4	-4.4	-4.4	0
db_Alitretinoin	-4.3	-4.5	-4.3	-4.5	-4.4	0.11547
db_Pyrimethamine	-4.4	-4.4	-4.4	-4.4	-4.4	0
db_Bromazepam	-4.4	-4.4	-4.4	-4.4	-4.4	0
db_Brexanolone	-4.4	-4.4	-4.4	-4.4	-4.4	0
db_Secnidazole	-4.4	-4.4	-4.4	-4.4	-4.4	0
db_Nisoldipine	-4.4	-4.5	-4.2	-4.5	-4.4	0.141421
db_Sulfinpyrazone	-4.2	-4.3	-4.8	-4.3	-4.4	0.270801
db_Levonorgestrel	-4.4	-	-4.4	-	-4.4	0
db_Hexylcaine	-4.4	-	-4.4	-	-4.4	0
db_Sulfaphenazole	-4.3	-4.4	-4.5	-4.4	-4.4	0.0816497
db_Formoterol	-4.3	-	-4.5	-	-4.4	0.141421
db_Felodipine	-4.4	-	-4.4	-	-4.4	0
db_Oteracil	-4.4	-4.4	-4.4	-4.4	-4.4	0
db_Ketamine	-4.4	-	-4.4	-	-4.4	0
db_Levonordefrin	-4.4	-	-4.4	-	-4.4	0
db_Carglumic_Acid	-4.4	-4.4	-4.4	-4.4	-4.4	0
db_L-Citrulline	-4.4	-	-4.4	-	-4.4	0
db_Methadone	-4.5	-4.4	-4.3	-4.4	-4.4	0.0816497
db_Umeclidinium	-4.6	-4.2	-4.6	-4.2	-4.4	0.23094
db_Hexachlorophene	-4.4	-	-4.4	-	-4.4	0
db_Trandolapril	-4.2	-4.8	-3.8	-4.8	-4.4	0.489898
db_Letrozole	-4.4	-	-4.4	-	-4.4	0
db_Cycrimine	-4.4	-	-4.4	-	-4.4	0
db_Fencamfamine	-4.4	-	-4.4	-	-4.4	0
db_Gestodene	-4.6	-	-4.2	-	-4.4	0.282843
db_Clomipramine	-4.5	-4.3	-4.5	-4.3	-4.4	0.11547
db_Diiodohydroxyquinoline	-4.4	-	-4.4	-	-4.4	0
db_Glutethimide	-4.4	-	-4.4	-	-4.4	0
db_Butalbital	-4.4	-4.4	-4.4	-4.4	-4.4	0
db_Regadenoson	-4.6	-4.5	-4	-4.5	-4.4	0.270801
db_Rivastigmine	-4.4	-4.4	-4.4	-4.4	-4.4	0
db_Meloxicam	-4.4	-4.4	-4.4	-4.4	-4.4	0
db_Ambroxol	-4.4	-4.4	-4.4	-4.4	-4.4	0
db_Diclofenamide	-4.4	-	-4.4	-	-4.4	0
db_Chloropyramine	-4.4	-4.4	-4.4	-4.4	-4.4	0
db_Normethadone	-4.4	-4.4	-4.4	-4.4	-4.4	0
db_Chloroxine	-4.4	-4.4	-4.4	-4.4	-4.4	0
db_Ibuprofen	-4.4	-	-4.4	-	-4.4	0
db_Equilin	-4.4	-	-4.4	-	-4.4	0
db_Agomelatine	-4.4	-4.4	-4.4	-4.4	-4.4	0
db_Dexibuprofen	-4.4	-	-4.4	-	-4.4	0
db_Aprobarbital	-4.4	-4.4	-4.4	-4.4	-4.4	0
db_Duloxetine	-4.4	-	-4.4	-	-4.4	0
db_Phensuximide	-4.4	-4.4	-4.4	-4.4	-4.4	0
db_Menadione	-4.4	-4.4	-4.4	-4.4	-4.4	0
db_Cloperastine	-4.4	-4.4	-4.4	-4.4	-4.4	0
db_Pefloxacin	-4.4	-4.4	-4.4	-4.4	-4.4	0
db_Chlorphenamine	-4.4	-4.4	-4.4	-4.4	-4.4	0
db_Atropine	-4.4	-4.4	-4.4	-4.4	-4.4	0
db_Tazobactam	-4.4	-4.4	-4.3	-4.4	-4.375	0.05
db_Timolol	-4.3	-4.4	-4.4	-4.4	-4.375	0.05
db_Lofexidine	-4.4	-4.4	-4.3	-4.4	-4.375	0.05
db_Phenoxymethylpenicillin	-4.5	-4.4	-4.2	-4.4	-4.375	0.125831
db_Tinidazole	-4.4	-4.4	-4.3	-4.4	-4.375	0.05
db_Mimosine	-4.4	-4.3	-4.5	-4.3	-4.375	0.0957427
db_Benidipine	-4.2	-4.4	-4.5	-4.4	-4.375	0.125831
db_Alprenolol	-4.3	-4.4	-4.4	-4.4	-4.375	0.05
db_Astemizole	-3.9	-4.5	-4.6	-4.5	-4.375	0.320156
db_Ranitidine	-4.4	-4.5	-4.1	-4.5	-4.375	0.189297
db_Chlorpromazine	-4.5	-4.3	-4.4	-4.3	-4.375	0.0957427
db_Aceclofenac	-4.2	-4.2	-4.9	-4.2	-4.375	0.35
db_Raltegravir	-4.2	-4.4	-4.4	-4.4	-4.35	0.1
db_Acitretin	-4.2	-4.4	-4.4	-4.4	-4.35	0.1
db_Isotretinoin	-4.3	-	-4.4	-	-4.35	0.0707107
db_Amodiaquine	-4.4	-4.4	-4.2	-4.4	-4.35	0.1
db_Acetylsalicylic_acid	-4.3	-4.4	-4.3	-4.4	-4.35	0.057735
db_Rizatriptan	-4.1	-4.4	-4.5	-4.4	-4.35	0.173205
db_Phosphatidyl_serine	-4.3	-4.4	-4.3	-4.4	-4.35	0.057735
db_Amlexanox	-4.3	-4.4	-4.3	-4.4	-4.35	0.057735
db_Cytisine	-4.4	-	-4.3	-	-4.35	0.0707107
db_Crizotinib	-4.7	-	-4	-	-4.35	0.494975
db_Cobimetinib	-4.7	-5.2	-2.3	-5.2	-4.35	1.38684
db_Halcinonide	-4.7	-	-4	-	-4.35	0.494975
db_Roflumilast	-4.3	-4.5	-4.1	-4.5	-4.35	0.191485
db_Meropenem	-4.4	-4.3	-4.4	-4.3	-4.35	0.057735
db_Spironolactone	-4.9	-5	-2.5	-5	-4.35	1.23423
db_Meclizine	-4.4	-4.8	-3.4	-4.8	-4.35	0.660808
db_Cilastatin	-3.9	-4.3	-4.9	-4.3	-4.35	0.412311
db_Nicergoline	-4.6	-4.3	-4.2	-4.3	-4.35	0.173205
db_Tasosartan	-4.9	-4.1	-4.3	-4.1	-4.35	0.378594
db_Amisulpride	-4.5	-4.3	-4.2	-4.3	-4.325	0.125831
db_Sertraline	-4.5	-4.2	-4.4	-4.2	-4.325	0.15
db_Permethrin	-4.5	-4.3	-4.2	-4.3	-4.325	0.125831
db_Tizanidine	-4.4	-4.3	-4.3	-4.3	-4.325	0.05
db_Antipyrine	-4.3	-4.3	-4.4	-4.3	-4.325	0.05
db_Neostigmine	-4.1	-4.4	-4.4	-4.4	-4.325	0.15
db_Acepromazine	-4.5	-4.2	-4.4	-4.2	-4.325	0.15
db_Propranolol	-5	-4.2	-3.9	-4.2	-4.325	0.471699
db_Ondansetron	-4.1	-4.4	-4.4	-4.4	-4.325	0.15
db_Disopyramide	-4.4	-	-4.2	-	-4.3	0.141421
db_Ethyl_loflazepate	-4.9	-	-3.7	-	-4.3	0.848528
db_Ticlopidine	-4	-4.4	-4.4	-4.4	-4.3	0.2
db_Isoconazole	-4.2	-	-4.4	-	-4.3	0.141421
db_Cerulenin	-4.2	-4.4	-4.2	-4.4	-4.3	0.11547
db_Sorafenib	-4.3	-4.5	-3.9	-4.5	-4.3	0.282843
db_Lodoxamide	-4.2	-4.4	-4.2	-4.4	-4.3	0.11547
db_Vidarabine	-4.4	-4.2	-4.4	-4.2	-4.3	0.11547
db_Hetacillin	-4.2	-	-4.4	-	-4.3	0.141421
db_Lovastatin	-4.3	-4	-4.9	-4	-4.3	0.424264
db_Sunitinib	-4	-4.5	-4.2	-4.5	-4.3	0.244949
db_Nelarabine	-4.5	-4.1	-4.5	-4.1	-4.3	0.23094
db_Epinephrine	-4.3	-	-4.3	-	-4.3	0
db_Sulbactam	-4.3	-4.3	-4.3	-4.3	-4.3	0
db_Etonogestrel	-4.3	-	-4.3	-	-4.3	0
db_Enoxacin	-4.7	-	-3.9	-	-4.3	0.565685
db_L-Histidine	-4.3	-	-4.3	-	-4.3	0
db_Propylthiouracil	-4.3	-4.3	-4.3	-4.3	-4.3	0
db_Nalidixic_Acid	-4.3	-4.3	-4.3	-4.3	-4.3	0
db_Etomidate	-4.3	-	-4.3	-	-4.3	0
db_Proguanil	-4.3	-4.3	-4.3	-4.3	-4.3	0
db_Amiloride	-4.3	-4.3	-4.3	-4.3	-4.3	0
db_Diphenidol	-4.3	-	-4.3	-	-4.3	0
db_Brinzolamide	-4.3	-4.3	-4.3	-4.3	-4.3	0
db_Entacapone	-4	-	-4.6	-	-4.3	0.424264
db_Ciclopirox	-4.3	-4.3	-4.3	-4.3	-4.3	0
db_Sumatriptan	-4.3	-4.3	-4.3	-4.3	-4.3	0
db_Sotalol	-4.3	-4.3	-4.3	-4.3	-4.3	0
db_Terbutaline	-4.3	-4.3	-4.3	-4.3	-4.3	0
db_Glycopyrronium	-4.1	-	-4.5	-	-4.3	0.282843
db_Fluocortolone	-3.4	-	-5.2	-	-4.3	1.27279
db_Levobupivacaine	-4.3	-	-4.3	-	-4.3	0
db_Edaravone	-4.3	-	-4.3	-	-4.3	0
db_Metaraminol	-4.3	-4.3	-4.3	-4.3	-4.3	0
db_Cefradine	-3.9	-4.3	-4.7	-4.3	-4.3	0.326599
db_Labetalol	-4.3	-	-4.3	-	-4.3	0
db_Ripasudil	-4.3	-4.3	-4.3	-4.3	-4.3	0
db_Decitabine	-4.3	-	-4.3	-	-4.3	0
db_Benzylpenicillin	-4.5	-4.1	-4.5	-4.1	-4.3	0.23094
db_Mitotane	-4.3	-4.3	-4.3	-4.3	-4.3	0
db_Isoprenaline	-4.3	-	-4.3	-	-4.3	0
db_Ethotoin	-4.3	-	-4.3	-	-4.3	0
db_Tapentadol	-4.3	-4.3	-4.3	-4.3	-4.3	0
db_Monobenzone	-4.3	-4.3	-4.3	-4.3	-4.3	0
db_Isosorbide_Mononitrate	-4.3	-	-4.3	-	-4.3	0
db_Phenmetrazine	-4.3	-4.3	-4.3	-4.3	-4.3	0
db_Moxisylyte	-4.3	-4.3	-4.3	-4.3	-4.3	0
db_Carbinoxamine	-4.3	-4.3	-4.3	-4.3	-4.3	0
db_Vitamin_C	-4.3	-4.3	-4.3	-4.3	-4.3	0
db_Methylscopolamine_bromide	-4.3	-4.3	-4.2	-4.3	-4.275	0.05
db_Aprepitant	-5.1	-4.1	-3.8	-4.1	-4.275	0.567891
db_Tenofovir_disoproxil	-4.2	-4	-4.9	-4	-4.275	0.4272
db_Trimetrexate	-4.1	-4.2	-4.6	-4.2	-4.275	0.221736
db_Lomefloxacin	-3.6	-4.5	-4.5	-4.5	-4.275	0.45
db_Bicalutamide	-4.2	-4.7	-3.5	-4.7	-4.275	0.567891
db_Olaparib	-3.3	-4.8	-4.2	-4.8	-4.275	0.708872
db_Aprindine	-4.3	-4.3	-4.2	-4.3	-4.275	0.05
db_Treprostinil	-4.9	-4	-4.2	-4	-4.275	0.4272
db_Trimebutine	-3.9	-4.5	-4.2	-4.5	-4.275	0.287228
db_Roxatidine_acetate	-4.5	-4.1	-4.4	-4.1	-4.275	0.206155
db_Propafenone	-4.6	-4.3	-3.9	-4.3	-4.275	0.287228
db_Enzalutamide	-4.1	-	-4.4	-	-4.25	0.212132
db_Vitamin_A	-4.2	-4.3	-4.2	-4.3	-4.25	0.057735
db_Cyamemazine	-4.4	-	-4.1	-	-4.25	0.212132
db_Alprostadil	-4.4	-4.3	-4	-4.3	-4.25	0.173205
db_Diflorasone	-4.2	-	-4.3	-	-4.25	0.0707107
db_L-Tyrosine	-4.1	-4.3	-4.3	-4.3	-4.25	0.1
db_Probenecid	-4.2	-4.3	-4.2	-4.3	-4.25	0.057735
db_Norethisterone	-4.1	-4.3	-4.3	-4.3	-4.25	0.1
db_Oxymetholone	-4.1	-4.3	-4.3	-4.3	-4.25	0.1
db_Imolamine	-4.4	-	-4.1	-	-4.25	0.212132
db_Folic_Acid	-3.9	-	-4.6	-	-4.25	0.494975
db_Tixocortol	-4.1	-4.3	-4.3	-4.3	-4.25	0.1
db_Diethylstilbestrol	-4.3	-	-4.2	-	-4.25	0.0707107
db_Tiapride	-4.2	-4.3	-4.2	-4.3	-4.25	0.057735
db_Glutathione	-4.2	-	-4.3	-	-4.25	0.0707107
db_Etizolam	-4.4	-	-4.1	-	-4.25	0.212132
db_Methylprednisolone	-4.2	-4.3	-4.2	-4.3	-4.25	0.057735
db_Chlorprothixene	-4.5	-4	-4.5	-4	-4.25	0.288675
db_Etodolac	-4.3	-	-4.2	-	-4.25	0.0707107
db_Citalopram	-4.3	-4.3	-4.1	-4.3	-4.25	0.1
db_Dyclonine	-4.4	-	-4.1	-	-4.25	0.212132
db_Carisoprodol	-4.3	-4.2	-4.3	-4.2	-4.25	0.057735
db_Vildagliptin	-4.1	-4.4	-4.1	-4.4	-4.25	0.173205
db_Carteolol	-4.5	-4	-4.4	-4	-4.225	0.262996
db_Metyrosine	-4.2	-4.2	-4.3	-4.2	-4.225	0.05
db_Cefalotin	-4.5	-4	-4.4	-4	-4.225	0.262996
db_Obeticholic_acid	-3.9	-4.5	-4	-4.5	-4.225	0.320156
db_Bezafibrate	-4.3	-4.3	-4	-4.3	-4.225	0.15
db_Amfecloral	-4.3	-4.2	-4.2	-4.2	-4.225	0.05
db_Clevidipine	-4.2	-4.4	-3.8	-4.4	-4.2	0.282843
db_Salicylic_acid	-4.2	-4.2	-4.2	-4.2	-4.2	0
db_Debrisoquin	-4.2	-	-4.2	-	-4.2	0
db_Baricitinib	-4.6	-3.7	-4.8	-3.7	-4.2	0.583095
db_Escitalopram	-4.4	-	-4	-	-4.2	0.282843
db_Mesalazine	-4.2	-4.2	-4.2	-4.2	-4.2	0
db_Levomilnacipran	-4.2	-	-4.2	-	-4.2	0
db_Aclidinium	-4.3	-4.2	-4.1	-4.2	-4.2	0.0816497
db_Procaterol	-4.3	-4.2	-4.1	-4.2	-4.2	0.0816497
db_Droxidopa	-4.2	-	-4.2	-	-4.2	0
db_Pentamidine	-4.2	-4.1	-4.4	-4.1	-4.2	0.141421
db_Adenosine	-4.2	-4.2	-4.2	-4.2	-4.2	0
db_Dobutamine	-4.2	-	-4.2	-	-4.2	0
db_Risedronate	-4.2	-4.2	-4.2	-4.2	-4.2	0
db_Rimantadine	-4.2	-4.2	-4.2	-4.2	-4.2	0
db_Edrophonium	-4.2	-	-4.2	-	-4.2	0
db_Orciprenaline	-4.2	-4.2	-4.2	-4.2	-4.2	0
db_N-Acetylglucosamine	-4.2	-4.2	-4.2	-4.2	-4.2	0
db_Fludeoxyglucose_F-18	-4.2	-	-4.2	-	-4.2	0
db_Guanabenz	-4.2	-	-4.2	-	-4.2	0
db_Zoledronic_acid	-4.2	-4.2	-4.2	-4.2	-4.2	0
db_Drostanolone	-4.2	-	-4.2	-	-4.2	0
db_Procainamide	-4.4	-4	-4.4	-4	-4.2	0.23094
db_Clavulanate	-4.2	-4.2	-4.2	-4.2	-4.2	0
db_Sufentanil	-4.2	-4.1	-4.4	-4.1	-4.2	0.141421
db_Alogliptin	-4.2	-4.2	-4.2	-4.2	-4.2	0
db_Clenbuterol	-4.2	-4.2	-4.2	-4.2	-4.2	0
db_Amrinone	-4.2	-4.2	-4.2	-4.2	-4.2	0
db_Levosalbutamol	-4.5	-	-3.9	-	-4.2	0.424264
db_Tiotropium	-4.2	-4.2	-4.2	-4.2	-4.2	0
db_Isoetarine	-4.2	-	-4.2	-	-4.2	0
db_Thiabendazole	-4.2	-4.2	-4.2	-4.2	-4.2	0
db_Acetazolamide	-4.2	-4.2	-4.2	-4.2	-4.2	0
db_Alclofenac	-4.2	-4.2	-4.2	-4.2	-4.2	0
db_Fospropofol	-4.2	-	-4.2	-	-4.2	0
db_Cytarabine	-4.2	-	-4.2	-	-4.2	0
db_Pidotimod	-4.2	-4.2	-4.2	-4.2	-4.2	0
db_Chlorzoxazone	-4.2	-4.2	-4.2	-4.2	-4.2	0
db_Propericiazine	-4.2	-4.2	-4.2	-4.2	-4.2	0
db_Tocainide	-4.2	-4.2	-4.2	-4.2	-4.2	0
db_Methyl_salicylate	-4.2	-4.2	-4.2	-4.2	-4.2	0
db_Moxonidine	-4.2	-4.2	-4.2	-4.2	-4.2	0
db_Pralidoxime	-4.2	-4.2	-4.2	-4.2	-4.2	0
db_Phenylbutyric_acid	-4.2	-4.2	-4.2	-4.2	-4.2	0
db_Butethal	-4.2	-4.2	-4.2	-4.2	-4.2	0
db_Chlormezanone	-4.2	-4.2	-4.2	-4.2	-4.2	0
db_Cystine	-4.2	-	-4.2	-	-4.2	0
db_Lisuride	-4.1	-	-4.3	-	-4.2	0.141421
db_Vilazodone	-5.2	-3.4	-4.8	-3.4	-4.2	0.938083
db_Metoclopramide	-4.4	-4.1	-4.2	-4.1	-4.2	0.141421
db_Diacerein	-4.3	-	-4.1	-	-4.2	0.141421
db_Almotriptan	-4.1	-4.3	-4.1	-4.3	-4.2	0.11547
db_Sulpiride	-4.3	-4.1	-4.3	-4.1	-4.2	0.11547
db_Dasatinib	-4.1	-	-4.3	-	-4.2	0.141421
db_Duvelisib	-4.3	-	-4.1	-	-4.2	0.141421
db_Etofibrate	-3.8	-	-4.6	-	-4.2	0.565685
db_Cefoxitin	-4.2	-4.1	-4.3	-4.1	-4.175	0.0957427
db_Cinolazepam	-4	-4.4	-3.9	-4.4	-4.175	0.262996
db_Trimethaphan	-4.2	-4.1	-4.3	-4.1	-4.175	0.0957427
db_Clocapramine	-5.4	-3.7	-3.9	-3.7	-4.175	0.822091
db_Vernakalant	-4.3	-4	-4.4	-4	-4.175	0.206155
db_Amlodipine	-3.3	-4.6	-4.2	-4.6	-4.175	0.613052
db_Naftifine	-4.2	-4.2	-4.1	-4.2	-4.175	0.05
db_Riluzole	-4.1	-4.2	-4.2	-4.2	-4.175	0.05
db_Pazopanib	-3.5	-4.5	-4.2	-4.5	-4.175	0.471699
db_Aripiprazole	-3	-4.6	-4.5	-4.6	-4.175	0.78475
db_Tetrahydrofolic_acid	-4.1	-4.1	-4.4	-4.1	-4.175	0.15
db_Clofibrate	-4.1	-4.2	-4.2	-4.2	-4.175	0.05
db_Butenafine	-4.3	-3.9	-4.6	-3.9	-4.175	0.340343
db_Baclofen	-4.1	-4.2	-4.2	-4.2	-4.175	0.05
db_Promethazine	-4.1	-4.2	-4.2	-4.2	-4.175	0.05
db_Pindolol	-4.1	-4.2	-4.2	-4.2	-4.175	0.05
db_Levamlodipine	-4.2	-	-4.1	-	-4.15	0.0707107
db_Hexoprenaline	-4.3	-	-4	-	-4.15	0.212132
db_Aztreonam	-4.3	-4	-4.3	-4	-4.15	0.173205
db_Sorbitol	-3.8	-4.3	-4.2	-4.3	-4.15	0.238048
db_Fluorometholone	-3.7	-	-4.6	-	-4.15	0.636396
db_Fluphenazine	-4.4	-	-3.9	-	-4.15	0.353553
db_Esmolol	-4.2	-	-4.1	-	-4.15	0.0707107
db_Ketotifen	-3.8	-	-4.5	-	-4.15	0.494975
db_Enalapril	-4	-	-4.3	-	-4.15	0.212132
db_Incadronic_acid	-4.2	-	-4.1	-	-4.15	0.0707107
db_Nifedipine	-4.1	-4.2	-4.1	-4.2	-4.15	0.057735
db_Alimemazine	-4.2	-4.1	-4.2	-4.1	-4.15	0.057735
db_Pergolide	-4.1	-4.1	-4.3	-4.1	-4.15	0.1
db_Granisetron	-4.2	-	-4.1	-	-4.15	0.0707107
db_Bisoprolol	-3.7	-4.2	-4.5	-4.2	-4.15	0.331662
db_Sulfasalazine	-4.5	-3.8	-4.5	-3.8	-4.15	0.404145
db_Fluprednidene	-4.2	-	-4.1	-	-4.15	0.0707107
db_Tripelennamine	-4.2	-4.2	-4	-4.2	-4.15	0.1
db_Dipivefrin	-4.2	-	-4.1	-	-4.15	0.0707107
db_Tiludronic_acid	-4.2	-4.2	-4	-4.2	-4.15	0.1
db_Ethambutol	-4.2	-	-4.1	-	-4.15	0.0707107
db_Besifloxacin	-4.3	-4.3	-3.7	-4.3	-4.15	0.3
db_Sertindole	-3.4	-4.9	-3.4	-4.9	-4.15	0.866025
db_Nebivolol	-4.1	-4.2	-4.1	-4.2	-4.15	0.057735
db_Hexocyclium	-4	-	-4.3	-	-4.15	0.212132
db_Clozapine	-3.1	-4.5	-4.5	-4.5	-4.15	0.7
db_Sibutramine	-4	-4.2	-4.2	-4.2	-4.15	0.1
db_Methdilazine	-4.3	-4.1	-4.1	-4.1	-4.15	0.1
db_Mepivacaine	-4.3	-4.1	-4.1	-4.1	-4.15	0.1
db_Apraclonidine	-4.2	-4.1	-4.1	-4.1	-4.125	0.05
db_Palbociclib	-4.7	-3.1	-5.6	-3.1	-4.125	1.23929
db_Ticagrelor	-4.2	-4.4	-3.5	-4.4	-4.125	0.4272
db_Chloroprocaine	-4.2	-4.2	-3.9	-4.2	-4.125	0.15
db_Phenelzine	-4.1	-4.1	-4.2	-4.1	-4.125	0.05
db_Pholcodine	-4	-3.8	-4.9	-3.8	-4.125	0.525198
db_Cefepime	-4.1	-4.1	-4.2	-4.1	-4.125	0.05
db_Perospirone	-4.4	-4.2	-3.6	-4.2	-4.1	0.34641
db_Trifluoperazine	-4.1	-4.2	-3.9	-4.2	-4.1	0.141421
db_Ramipril	-4.4	-4.2	-3.6	-4.2	-4.1	0.34641
db_Dopamine	-4.1	-	-4.1	-	-4.1	0
db_Guaifenesin	-4.1	-	-4.1	-	-4.1	0
db_Dorzolamide	-4.1	-	-4.1	-	-4.1	0
db_Pamidronate	-4.1	-4.1	-4.1	-4.1	-4.1	0
db_Crotamiton	-4.1	-	-4.1	-	-4.1	0
db_Pilocarpine	-4.1	-4.1	-4.1	-4.1	-4.1	0
db_Epirizole	-4.1	-	-4.1	-	-4.1	0
db_Enprofylline	-4.1	-	-4.1	-	-4.1	0
db_Selinexor	-4.3	-3.7	-4.7	-3.7	-4.1	0.489898
db_Lumacaftor	-4.8	-3.4	-4.8	-3.4	-4.1	0.80829
db_Perhexiline	-4.1	-4.1	-4.1	-4.1	-4.1	0
db_Tianeptine	-3.8	-4.3	-4	-4.3	-4.1	0.244949
db_Mequitazine	-4.4	-4.1	-3.8	-4.1	-4.1	0.244949
db_L-Arginine	-4.1	-	-4.1	-	-4.1	0
db_Atomoxetine	-4.1	-4.1	-4.1	-4.1	-4.1	0
db_Rimexolone	-4.2	-4.1	-4	-4.1	-4.1	0.0816497
db_Theophylline	-4.1	-4.1	-4.1	-4.1	-4.1	0
db_Dexpanthenol	-4.1	-	-4.1	-	-4.1	0
db_Aminosalicylic_Acid	-4.1	-4.1	-4.1	-4.1	-4.1	0
db_Levomethadyl_Acetate	-4.3	-	-3.9	-	-4.1	0.282843
db_Sulfanilamide	-4.1	-4.1	-4.1	-4.1	-4.1	0
db_Parecoxib	-4.1	-4.1	-4.1	-4.1	-4.1	0
db_Ditazole	-4.1	-	-4.1	-	-4.1	0
db_Guanethidine	-4.1	-	-4.1	-	-4.1	0
db_Benzyl_Benzoate	-4.1	-4.1	-4.1	-4.1	-4.1	0
db_Hyoscyamine	-4.2	-	-4	-	-4.1	0.141421
db_Adinazolam	-4.1	-4.1	-4.1	-4.1	-4.1	0
db_Acamprosate	-4.1	-4.1	-4.1	-4.1	-4.1	0
db_Mafenide	-4.1	-4.1	-4.1	-4.1	-4.1	0
db_Etravirine	-3.5	-	-4.7	-	-4.1	0.848528
db_Ifosfamide	-4.1	-	-4.1	-	-4.1	0
db_Phenylephrine	-4.1	-4.1	-4.1	-4.1	-4.1	0
db_Voglibose	-4.2	-4	-4.2	-4	-4.1	0.11547
db_Indomethacin	-4.1	-	-4.1	-	-4.1	0
db_Norepinephrine	-4.1	-4.1	-4.1	-4.1	-4.1	0
db_Gestrinone	-3.7	-	-4.5	-	-4.1	0.565685
db_Prucalopride	-3.7	-4.2	-4.2	-4.2	-4.075	0.25
db_Alclometasone	-4.1	-4.2	-3.8	-4.2	-4.075	0.189297
db_Rolapitant	-4.4	-3.8	-4.3	-3.8	-4.075	0.320156
db_Thiamylal	-4.1	-4	-4.2	-4	-4.075	0.0957427
db_Clonidine	-4.1	-4.1	-4	-4.1	-4.075	0.05
db_Nadolol	-4.1	-4.1	-4	-4.1	-4.075	0.05
db_Sulconazole	-4.3	-3.9	-4.2	-3.9	-4.075	0.206155
db_Cinacalcet	-4.1	-4.1	-4	-4.1	-4.075	0.05
db_Trimetazidine	-4.1	-4.1	-4	-4.1	-4.075	0.05
db_Carbenicillin	-3.9	-4.1	-4.2	-4.1	-4.075	0.125831
db_Methotrimeprazine	-4	-4.1	-4.1	-4.1	-4.075	0.05
db_Fingolimod	-4	-	-4.1	-	-4.05	0.0707107
db_Prazosin	-4.5	-3.8	-4.1	-3.8	-4.05	0.331662
db_Ioflupane_I-123	-4.2	-	-3.9	-	-4.05	0.212132
db_Prasterone	-3.5	-4.1	-4.5	-4.1	-4.05	0.412311
db_Lisinopril	-4	-	-4.1	-	-4.05	0.0707107
db_Eltrombopag	-3.5	-	-4.6	-	-4.05	0.777817
db_Malathion	-4.3	-3.9	-4.1	-3.9	-4.05	0.191485
db_Fluvoxamine	-4	-	-4.1	-	-4.05	0.0707107
db_Edetic_Acid	-4.2	-	-3.9	-	-4.05	0.212132
db_Isopropamide	-3.8	-	-4.3	-	-4.05	0.353553
db_Bupivacaine	-4.4	-3.9	-4	-3.9	-4.05	0.238048
db_Pyridoxine	-4.1	-4	-4.1	-4	-4.05	0.057735
db_Efinaconazole	-4	-	-4.1	-	-4.05	0.0707107
db_Eletriptan	-4	-	-4.1	-	-4.05	0.0707107
db_Oxyphenonium	-4	-4.1	-4	-4.1	-4.05	0.057735
db_Penbutolol	-4	-4	-4.2	-4	-4.05	0.1
db_Loxapine	-4.8	-3.2	-5	-3.2	-4.05	0.984886
db_Acetophenazine	-2.9	-5	-3.3	-5	-4.05	1.10905
db_Levopropoxyphene	-4.6	-	-3.5	-	-4.05	0.777817
db_Saxagliptin	-3.5	-4.2	-4.2	-4.2	-4.025	0.35
db_Betaxolol	-3.4	-4	-4.7	-4	-4.025	0.531507
db_Alcaftadine	-4.4	-3.9	-3.9	-3.9	-4.025	0.25
db_Riboflavin	-3.8	-4.1	-4.1	-4.1	-4.025	0.15
db_Tenofovir_alafenamide	-4.7	-3.8	-3.8	-3.8	-4.025	0.45
db_Cefapirin	-4.5	-4.1	-3.4	-4.1	-4.025	0.457347
db_Barnidipine	-3.6	-4.2	-4.1	-4.2	-4.025	0.287228
db_Adapalene	-3.5	-4.1	-4.4	-4.1	-4.025	0.377492
db_Aceprometazine	-3.9	-4	-4.2	-4	-4.025	0.125831
db_Metoprolol	-3.8	-4.3	-3.7	-4.3	-4.025	0.320156
db_Pramipexole	-4.3	-3.7	-4.4	-3.7	-4.025	0.377492
db_Phendimetrazine	-4	-4	-4	-4	-4	0
db_Clodronic_Acid	-4	-4	-4	-4	-4	0
db_Levetiracetam	-4	-	-4	-	-4	0
db_Encainide	-3.8	-	-4.2	-	-4	0.282843
db_Tiopronin	-4	-4	-4	-4	-4	0
db_Avobenzone	-4.2	-4	-3.8	-4	-4	0.163299
db_Glutamic_Acid	-4	-	-4	-	-4	0
db_Diloxanide	-4	-	-4	-	-4	0
db_Indacaterol	-3.5	-	-4.5	-	-4	0.707107
db_Pyridoxal	-4	-4	-4	-4	-4	0
db_Theobromine	-4	-4	-4	-4	-4	0
db_Dicyclomine	-4	-	-4	-	-4	0
db_Trilostane	-4	-4	-4	-4	-4	0
db_Salbutamol	-4	-4	-4	-4	-4	0
db_Cromoglicic_acid	-5.1	-	-2.9	-	-4	1.55563
db_Dextropropoxyphene	-3.9	-	-4.1	-	-4	0.141421
db_Gefitinib	-4.1	-	-3.9	-	-4	0.141421
db_Isoniazid	-4	-	-4	-	-4	0
db_Ephedrine	-4	-	-4	-	-4	0
db_Azelaic_Acid	-3.9	-4	-4.1	-4	-4	0.0816497
db_Tartaric_acid	-4	-4	-4	-4	-4	0
db_Benzoic_Acid	-4	-4	-4	-4	-4	0
db_Chlorphenesin	-4	-4	-4	-4	-4	0
db_Bethanidine	-4	-4	-4	-4	-4	0
db_Alendronic_acid	-4	-4	-4	-4	-4	0
db_Norfloxacin	-3.9	-3.9	-4.3	-3.9	-4	0.2
db_Iopanoic_acid	-3.9	-	-4.1	-	-4	0.141421
db_Lincomycin	-3.8	-	-4.2	-	-4	0.282843
db_Melperone	-4.3	-3.9	-3.9	-3.9	-4	0.2
db_Imiquimod	-4.1	-	-3.9	-	-4	0.141421
db_Oxilofrine	-4	-4	-4	-4	-4	0
db_Zanamivir	-4.1	-3.9	-4.1	-3.9	-4	0.11547
db_Naldemedine	-4.4	-3.7	-4.2	-3.7	-4	0.355903
db_Melphalan	-4	-4	-4	-4	-4	0
db_Mepyramine	-4	-4	-4	-4	-4	0
db_Carbocisteine	-4	-4	-4	-4	-4	0
db_Valganciclovir	-4.1	-4.2	-3.5	-4.2	-4	0.33665
db_Ulobetasol	-4	-4	-4	-4	-4	0
db_Memantine	-4	-4	-4	-4	-4	0
db_Azelastine	-4.3	-4	-3.6	-4	-3.975	0.287228
db_Pseudoephedrine	-4	-4	-3.9	-4	-3.975	0.05
db_Cefdinir	-4.9	-3.9	-3.2	-3.9	-3.975	0.699405
db_Oxprenolol	-3.8	-3.9	-4.3	-3.9	-3.975	0.221736
db_Milnacipran	-3.7	-3.9	-4.4	-3.9	-3.975	0.298608
db_Rosoxacin	-4	-4.1	-3.7	-4.1	-3.975	0.189297
db_Bendamustine	-3.9	-4	-4	-4	-3.975	0.05
db_Brivaracetam	-4.1	-3.9	-4	-3.9	-3.975	0.0957427
db_Rasagiline	-3.9	-4	-4	-4	-3.975	0.05
db_Bupropion	-4	-4	-3.9	-4	-3.975	0.05
db_Cefmetazole	-3.5	-3.9	-4.6	-3.9	-3.975	0.457347
db_Nicardipine	-3.9	-3.9	-4.2	-3.9	-3.975	0.15
db_Pramocaine	-4	-4	-3.9	-4	-3.975	0.05
db_Valaciclovir	-3.5	-4.2	-4	-4.2	-3.975	0.330404
db_Brexpiprazole	-5	-3.7	-3.5	-3.7	-3.975	0.689807
db_Prochlorperazine	-4.3	-3.7	-4.2	-3.7	-3.975	0.320156
db_Simvastatin	-4.6	-3.5	-4.3	-3.5	-3.975	0.561991
db_Tafenoquine	-4.7	-3.7	-3.8	-3.7	-3.975	0.485627
db_Mitoxantrone	-4.1	-4.3	-3.2	-4.3	-3.975	0.525198
db_Travoprost	-3.8	-4	-4.1	-4	-3.975	0.125831
db_Gemifloxacin	-4	-	-3.9	-	-3.95	0.0707107
db_Aminophenazone	-4	-3.9	-4	-3.9	-3.95	0.057735
db_Cyclacillin	-3.7	-	-4.2	-	-3.95	0.353553
db_Terbinafine	-3.8	-3.8	-4.4	-3.8	-3.95	0.3
db_Glisoxepide	-3.5	-	-4.4	-	-3.95	0.636396
db_Gatifloxacin	-4	-	-3.9	-	-3.95	0.0707107
db_Icotinib	-4.3	-	-3.6	-	-3.95	0.494975
db_Butoconazole	-4.3	-3.8	-3.9	-3.8	-3.95	0.238048
db_Levofloxacin	-4	-	-3.9	-	-3.95	0.0707107
db_Efavirenz	-3.5	-	-4.4	-	-3.95	0.636396
db_Valproic_Acid	-3.9	-4	-3.9	-4	-3.95	0.057735
db_Pipazethate	-3.8	-4	-4	-4	-3.95	0.1
db_Fenproporex	-3.9	-	-4	-	-3.95	0.0707107
db_Chenodeoxycholic_acid	-3.8	-4.2	-3.6	-4.2	-3.95	0.3
db_Vemurafenib	-4.1	-3.7	-4.3	-3.7	-3.95	0.3
db_Nateglinide	-4.4	-3.5	-4.4	-3.5	-3.95	0.519615
db_Desogestrel	-4.1	-	-3.8	-	-3.95	0.212132
db_Meprobamate	-3.8	-4.1	-3.8	-4.1	-3.95	0.173205
db_Piracetam	-3.9	-3.9	-4	-3.9	-3.925	0.05
db_Acetylcarnitine	-4	-3.9	-3.9	-3.9	-3.925	0.05
db_Methoxamine	-3.9	-3.9	-4	-3.9	-3.925	0.05
db_Methotrexate	-4	-3.6	-4.5	-3.6	-3.925	0.4272
db_Miglustat	-4	-4	-3.7	-4	-3.925	0.15
db_Clobazam	-4.1	-4.2	-3.2	-4.2	-3.925	0.485627
db_Nimodipine	-3.8	-3.8	-4.3	-3.8	-3.925	0.25
db_Lobeglitazone	-3.8	-4.1	-3.7	-4.1	-3.925	0.206155
db_Zucapsaicin	-3.5	-4	-4.2	-4	-3.925	0.298608
db_Perindopril	-3.9	-4.1	-3.6	-4.1	-3.925	0.236291
db_Lomustine	-4	-3.8	-4	-3.8	-3.9	0.11547
db_Desvenlafaxine	-3.9	-	-3.9	-	-3.9	0
db_Ethopropazine	-4	-	-3.8	-	-3.9	0.141421
db_Propoxycaine	-3.6	-4.1	-3.8	-4.1	-3.9	0.244949
db_Dimetotiazine	-3.9	-	-3.9	-	-3.9	0
db_Fluspirilene	-3.8	-	-4	-	-3.9	0.141421
db_Thymol	-3.9	-3.9	-3.9	-3.9	-3.9	0
db_Erlotinib	-4	-	-3.8	-	-3.9	0.141421
db_Minoxidil	-3.9	-3.9	-3.9	-3.9	-3.9	0
db_Ivacaftor	-3.7	-	-4.1	-	-3.9	0.282843
db_Benzocaine	-3.9	-3.9	-3.9	-3.9	-3.9	0
db_Phenylpropanolamine	-3.9	-3.9	-3.9	-3.9	-3.9	0
db_Bromhexine	-3.9	-3.9	-3.9	-3.9	-3.9	0
db_Metronidazole	-3.9	-3.9	-3.9	-3.9	-3.9	0
db_Nicotine	-3.9	-3.9	-3.9	-3.9	-3.9	0
db_Pregabalin	-3.9	-3.9	-3.9	-3.9	-3.9	0
db_Captopril	-3.9	-3.9	-3.9	-3.9	-3.9	0
db_Ibandronate	-3.9	-	-3.9	-	-3.9	0
db_Fludrocortisone	-4	-	-3.8	-	-3.9	0.141421
db_Levothyroxine	-3.8	-	-4	-	-3.9	0.141421
db_L-Leucine	-3.9	-3.9	-3.9	-3.9	-3.9	0
db_Mephentermine	-3.9	-3.9	-3.9	-3.9	-3.9	0
db_Trapidil	-3.9	-3.9	-3.9	-3.9	-3.9	0
db_L-Lysine	-3.9	-3.9	-3.9	-3.9	-3.9	0
db_Florbetapir_(18F)	-3.7	-	-4.1	-	-3.9	0.282843
db_Allopurinol	-3.9	-3.9	-3.9	-3.9	-3.9	0
db_Caffeine	-3.9	-3.9	-3.9	-3.9	-3.9	0
db_Isoxsuprine	-3.9	-	-3.9	-	-3.9	0
db_Ethosuximide	-3.9	-	-3.9	-	-3.9	0
db_Dimetacrine	-3.9	-	-3.9	-	-3.9	0
db_Pyrazinamide	-3.9	-3.9	-3.9	-3.9	-3.9	0
db_Oxybutynin	-3.8	-3.9	-4	-3.9	-3.9	0.0816497
db_Eflornithine	-3.9	-	-3.9	-	-3.9	0
db_Pipobroman	-3.9	-3.9	-3.9	-3.9	-3.9	0
db_Mexiletine	-3.9	-3.9	-3.9	-3.9	-3.9	0
db_Iobenguane	-3.9	-	-3.9	-	-3.9	0
db_Bromopride	-3.9	-3.9	-3.9	-3.9	-3.9	0
db_Glasdegib	-3.8	-	-4	-	-3.9	0.141421
db_Tolazoline	-3.9	-3.9	-3.9	-3.9	-3.9	0
db_Eugenol	-3.9	-	-3.9	-	-3.9	0
db_Terazosin	-4.5	-3.4	-4.2	-3.4	-3.875	0.561991
db_Misoprostol	-4	-3.9	-3.7	-3.9	-3.875	0.125831
db_Bimatoprost	-3.9	-3.7	-4.2	-3.7	-3.875	0.236291
db_Quazepam	-3.8	-3.8	-4.1	-3.8	-3.875	0.15
db_Tetracaine	-4.1	-3.7	-4	-3.7	-3.875	0.206155
db_Oxybuprocaine	-3.9	-3.9	-3.8	-3.9	-3.875	0.05
db_Viloxazine	-3.7	-4	-3.8	-4	-3.875	0.15
db_Tioguanine	-3.8	-3.9	-3.9	-3.9	-3.875	0.05
db_Avanafil	-4	-3.8	-3.9	-3.8	-3.875	0.0957427
db_Arformoterol	-4.6	-3.6	-3.7	-3.6	-3.875	0.485627
db_Cefixime	-4.1	-3.6	-4.2	-3.6	-3.875	0.320156
db_Cefotiam	-4.1	-3.6	-4.2	-3.6	-3.875	0.320156
db_Calcidiol	-4.3	-3.9	-3.3	-3.9	-3.85	0.412311
db_Clindamycin	-3.6	-3.9	-4	-3.9	-3.85	0.173205
db_Captodiame	-3.2	-4	-4.2	-4	-3.85	0.443471
db_Bisacodyl	-4.4	-3	-5	-3	-3.85	1.0116
db_Pegvaliase	-3.6	-3.9	-4	-3.9	-3.85	0.173205
db_Eprazinone	-4	-	-3.7	-	-3.85	0.212132
db_Carmustine	-3.7	-3.9	-3.9	-3.9	-3.85	0.1
db_Raltitrexed	-4.5	-3.5	-3.9	-3.5	-3.85	0.472582
db_Erdafitinib	-4.7	-	-3	-	-3.85	1.20208
db_Ropinirole	-3.9	-3.9	-3.7	-3.9	-3.85	0.1
db_Bevantolol	-3.8	-3.4	-4.8	-3.4	-3.85	0.660808
db_Chlorambucil	-3.9	-3.8	-3.9	-3.8	-3.85	0.057735
db_Dacarbazine	-3.8	-	-3.9	-	-3.85	0.0707107
db_Florbetaben_(18F)	-4.3	-	-3.4	-	-3.85	0.636396
db_Ertapenem	-2.9	-	-4.8	-	-3.85	1.3435
db_Limaprost	-3.8	-	-3.9	-	-3.85	0.0707107
db_Hydroxyproline	-3.8	-	-3.9	-	-3.85	0.0707107
db_Febuxostat	-3.8	-	-3.9	-	-3.85	0.0707107
db_L-Glutamine	-3.9	-	-3.8	-	-3.85	0.0707107
db_Tazarotene	-4	-3.7	-4	-3.7	-3.85	0.173205
db_Lidocaine	-3.9	-	-3.8	-	-3.85	0.0707107
db_Cefuroxime	-3.7	-3.2	-5.3	-3.2	-3.85	0.994987
db_Tramadol	-3.8	-3.8	-3.9	-3.8	-3.825	0.05
db_Perphenazine	-4	-3.6	-4.1	-3.6	-3.825	0.262996
db_Cinitapride	-3.4	-3.9	-4	-3.9	-3.8	0.270801
db_Carvedilol	-4.2	-3.6	-3.8	-3.6	-3.8	0.282843
db_Tamsulosin	-3.4	-3.9	-4	-3.9	-3.8	0.270801
db_Letermovir	-2.3	-	-5.3	-	-3.8	2.12132
db_Acetaminophen	-3.8	-3.8	-3.8	-3.8	-3.8	0
db_Adefovir_Dipivoxil	-2.9	-4	-4.3	-4	-3.8	0.616441
db_Etozoline	-3.8	-	-3.8	-	-3.8	0
db_Cefonicid	-4.3	-3.4	-4.1	-3.4	-3.8	0.469042
db_Camphor	-3.8	-3.8	-3.8	-3.8	-3.8	0
db_Triflupromazine	-3.5	-3.3	-5.1	-3.3	-3.8	0.87178
db_Methyprylon	-3.8	-3.8	-3.8	-3.8	-3.8	0
db_Diethylpropion	-3.8	-	-3.8	-	-3.8	0
db_Finafloxacin	-3.8	-	-3.8	-	-3.8	0
db_Tranexamic_Acid	-3.8	-3.8	-3.8	-3.8	-3.8	0
db_Icosapent	-3.8	-	-3.8	-	-3.8	0
db_Dinoprostone	-4	-	-3.6	-	-3.8	0.282843
db_Haloprogin	-3.8	-	-3.8	-	-3.8	0
db_Ornithine	-3.8	-3.8	-3.8	-3.8	-3.8	0
db_Mannitol	-3.8	-3.8	-3.8	-3.8	-3.8	0
db_Niacin	-3.8	-3.8	-3.8	-3.8	-3.8	0
db_Lindane	-3.8	-	-3.8	-	-3.8	0
db_Menthol	-3.8	-3.8	-3.8	-3.8	-3.8	0
db_Ximelagatran	-4	-3.6	-4	-3.6	-3.8	0.23094
db_Finasteride	-3.8	-	-3.8	-	-3.8	0
db_Mometasone	-3.8	-3.7	-4	-3.7	-3.8	0.141421
db_Uracil_mustard	-3.8	-3.8	-3.8	-3.8	-3.8	0
db_Cisapride	-2.1	-4.3	-4.5	-4.3	-3.8	1.13725
db_Levmetamfetamine	-3.8	-	-3.8	-	-3.8	0
db_Gabapentin	-3.8	-	-3.8	-	-3.8	0
db_Cimetidine	-3.9	-3.7	-3.9	-3.7	-3.8	0.11547
db_Nicotinamide	-3.8	-3.8	-3.8	-3.8	-3.8	0
db_Cinchocaine	-4	-3.8	-3.5	-3.8	-3.775	0.206155
db_Bedaquiline	-3.8	-4.2	-2.9	-4.2	-3.775	0.613052
db_Luliconazole	-3.8	-3.7	-3.9	-3.7	-3.775	0.0957427
db_Tafluprost	-4	-3.6	-3.9	-3.6	-3.775	0.206155
db_Pentosan_Polysulfate	-3.8	-4.4	-2.5	-4.4	-3.775	0.895824
db_Nandrolone_decanoate	-3.9	-3.6	-4	-3.6	-3.775	0.206155
db_Amprenavir	-4.4	-4.1	-2.5	-4.1	-3.775	0.861684
db_Amiodarone	-3.5	-3.9	-3.8	-3.9	-3.775	0.189297
db_Fluvastatin	-4	-	-3.5	-	-3.75	0.353553
db_Propiomazine	-3.8	-3.7	-3.8	-3.7	-3.75	0.057735
db_Hydroxyamphetamine	-3.7	-	-3.8	-	-3.75	0.0707107
db_Diphenoxylate	-4	-	-3.5	-	-3.75	0.353553
db_Flumethasone	-3.6	-	-3.9	-	-3.75	0.212132
db_Dihydrotachysterol	-3.9	-	-3.6	-	-3.75	0.212132
db_Cilazapril	-3.6	-3.7	-4	-3.7	-3.75	0.173205
db_Macitentan	-3.4	-3.9	-3.8	-3.9	-3.75	0.238048
db_Ropivacaine	-3.8	-3.7	-3.8	-3.7	-3.75	0.057735
db_Nedocromil	-3.7	-3.7	-3.9	-3.7	-3.75	0.1
db_Proparacaine	-3.7	-3.7	-3.9	-3.7	-3.75	0.1
db_Empagliflozin	-3.1	-	-4.4	-	-3.75	0.919239
db_Gemeprost	-3.6	-	-3.9	-	-3.75	0.212132
db_Succinylcholine	-3.7	-3.8	-3.7	-3.8	-3.75	0.057735
db_Riociguat	-2	-4.1	-4.8	-4.1	-3.75	1.21244
db_Spirapril	-3.1	-4.3	-3.2	-4.3	-3.725	0.665207
db_Nabilone	-4	-3.5	-3.9	-3.5	-3.725	0.262996
db_Chloroquine	-3.5	-3.7	-4	-3.7	-3.725	0.206155
db_Candesartan	-4.3	-3.3	-4	-3.3	-3.725	0.5058
db_Nizatidine	-3.7	-3.8	-3.6	-3.8	-3.725	0.0957427
db_Guaiacol	-3.7	-	-3.7	-	-3.7	0
db_Flucytosine	-3.7	-	-3.7	-	-3.7	0
db_Dimethyl_fumarate	-3.7	-	-3.7	-	-3.7	0
db_Phentermine	-3.7	-3.7	-3.7	-3.7	-3.7	0
db_Etidocaine	-3.6	-	-3.8	-	-3.7	0.141421
db_L-Proline	-3.7	-3.7	-3.7	-3.7	-3.7	0
db_Metformin	-3.7	-3.7	-3.7	-3.7	-3.7	0
db_Paraldehyde	-3.7	-3.7	-3.7	-3.7	-3.7	0
db_Mecamylamine	-3.7	-3.7	-3.7	-3.7	-3.7	0
db_Indapamide	-3.4	-	-4	-	-3.7	0.424264
db_Delavirdine	-4.7	-	-2.7	-	-3.7	1.41421
db_Cabergoline	-3.8	-3.8	-3.4	-3.8	-3.7	0.2
db_Pentolinium	-3.7	-3.7	-3.7	-3.7	-3.7	0
db_Trimethadione	-3.7	-3.7	-3.7	-3.7	-3.7	0
db_Methamphetamine	-3.7	-3.7	-3.7	-3.7	-3.7	0
db_Amantadine	-3.7	-3.7	-3.7	-3.7	-3.7	0
db_Miglitol	-3.7	-3.7	-3.7	-3.7	-3.7	0
db_Gimeracil	-3.7	-	-3.7	-	-3.7	0
db_Desflurane	-3.7	-	-3.7	-	-3.7	0
db_Octinoxate	-3.4	-3.8	-3.8	-3.8	-3.7	0.2
db_Cevimeline	-3.7	-3.7	-3.7	-3.7	-3.7	0
db_Sevoflurane	-3.7	-3.7	-3.7	-3.7	-3.7	0
db_Paramethadione	-3.7	-3.7	-3.7	-3.7	-3.7	0
db_Fluorouracil	-3.7	-	-3.7	-	-3.7	0
db_Maraviroc	-0.7	-4.9	-4.3	-4.9	-3.7	2.0199
db_L-Isoleucine	-3.7	-	-3.7	-	-3.7	0
db_Levobetaxolol	-3.7	-	-3.7	-	-3.7	0
db_Ribociclib	-3.8	-3.1	-4.8	-3.1	-3.7	0.804156
db_Megestrol_acetate	-3.8	-3.6	-3.8	-3.6	-3.7	0.11547
db_Bepridil	-3.6	-3.6	-4	-3.6	-3.7	0.2
db_Celiprolol	-3.7	-3.8	-3.4	-3.8	-3.675	0.189297
db_Methyl_aminolevulinate	-3.7	-3.7	-3.6	-3.7	-3.675	0.05
db_Selegiline	-3.6	-3.6	-3.9	-3.6	-3.675	0.15
db_Phenoxybenzamine	-3.7	-3.7	-3.6	-3.7	-3.675	0.05
db_Procaine	-3.8	-3.7	-3.5	-3.7	-3.675	0.125831
db_Aminocaproic_Acid	-3.6	-3.7	-3.6	-3.7	-3.65	0.057735
db_Hydroxychloroquine	-3.6	-	-3.7	-	-3.65	0.0707107
db_Echothiophate	-3.6	-	-3.7	-	-3.65	0.0707107
db_Ingenol_Mebutate	-3.7	-	-3.6	-	-3.65	0.0707107
db_Iophendylate	-3.7	-	-3.6	-	-3.65	0.0707107
db_Methadyl_Acetate	-3.9	-3.4	-3.9	-3.4	-3.65	0.288675
db_Griseofulvin	-4	-	-3.3	-	-3.65	0.494975
db_Idebenone	-3.9	-	-3.4	-	-3.65	0.353553
db_Oseltamivir	-3.8	-3.6	-3.6	-3.6	-3.65	0.1
db_Netilmicin	-3.2	-4	-3.4	-4	-3.65	0.412311
db_Dequalinium	-3.3	-	-4	-	-3.65	0.494975
db_Articaine	-3.8	-3.6	-3.6	-3.6	-3.65	0.1
db_Clocortolone	-3.5	-3.7	-3.6	-3.7	-3.625	0.0957427
db_Alpha-Linolenic_Acid	-3.4	-3.7	-3.7	-3.7	-3.625	0.15
db_Amifostine	-3.6	-3.7	-3.5	-3.7	-3.625	0.0957427
db_Ceforanide	-3.7	-2.8	-5.2	-2.8	-3.625	1.13248
db_Camazepam	-3.9	-3.5	-3.6	-3.5	-3.625	0.189297
db_Spermine	-3.6	-3.6	-3.7	-3.6	-3.625	0.05
db_Pyridostigmine	-3.7	-3.6	-3.6	-3.6	-3.625	0.05
db_Hexaminolevulinate	-3.5	-	-3.7	-	-3.6	0.141421
db_Adenine	-3.6	-3.6	-3.6	-3.6	-3.6	0
db_Enflurane	-3.6	-	-3.6	-	-3.6	0
db_Aminolevulinic_acid	-3.6	-3.6	-3.6	-3.6	-3.6	0
db_Dolutegravir	-3.5	-	-3.7	-	-3.6	0.141421
db_Diethylcarbamazine	-3.6	-	-3.6	-	-3.6	0
db_Propylhexedrine	-3.6	-3.6	-3.6	-3.6	-3.6	0
db_Alverine	-3.6	-3.6	-3.6	-3.6	-3.6	0
db_Tranylcypromine	-3.6	-3.6	-3.6	-3.6	-3.6	0
db_Glucosamine	-3.6	-	-3.6	-	-3.6	0
db_Isothipendyl	-3.6	-	-3.6	-	-3.6	0
db_Ivabradine	-3.2	-	-4	-	-3.6	0.565685
db_Bretylium	-3.6	-3.6	-3.6	-3.6	-3.6	0
db_Isoflurophate	-3.6	-	-3.6	-	-3.6	0
db_L-Methionine	-3.6	-3.6	-3.6	-3.6	-3.6	0
db_Fluciclovine	-3.6	-	-3.6	-	-3.6	0
db_Ethinamate	-3.6	-	-3.6	-	-3.6	0
db_Altretamine	-3.6	-3.6	-3.6	-3.6	-3.6	0
db_Perflutren	-3.6	-3.6	-3.6	-3.6	-3.6	0
db_Migalastat	-3.6	-3.6	-3.6	-3.6	-3.6	0
db_Mercaptopurine	-3.6	-3.6	-3.6	-3.6	-3.6	0
db_Vigabatrin	-3.6	-3.6	-3.6	-3.6	-3.6	0
db_Deferiprone	-3.6	-	-3.6	-	-3.6	0
db_D-glucose	-3.6	-	-3.6	-	-3.6	0
db_Ethionamide	-3.6	-	-3.6	-	-3.6	0
db_Isoflurane	-3.6	-	-3.6	-	-3.6	0
db_Dextrothyroxine	-3.7	-	-3.5	-	-3.6	0.141421
db_Succinic_acid	-3.6	-3.6	-3.6	-3.6	-3.6	0
db_Acetylcysteine	-3.6	-3.6	-3.6	-3.6	-3.6	0
db_Darunavir	-3.5	-	-3.7	-	-3.6	0.141421
db_Cholecalciferol	-3.4	-3.7	-3.6	-3.7	-3.6	0.141421
db_Unoprostone	-3.2	-3.7	-3.7	-3.7	-3.575	0.25
db_Ciprofloxacin	-3.5	-3.6	-3.6	-3.6	-3.575	0.05
db_Clobetasone	-3.6	-3.4	-3.8	-3.4	-3.55	0.191485
db_Fosfomycin	-3.6	-	-3.5	-	-3.55	0.0707107
db_L-Asparagine	-3.5	-	-3.6	-	-3.55	0.0707107
db_Thiothixene	-3.4	-3.6	-3.6	-3.6	-3.55	0.1
db_Capsaicin	-3.4	-3.5	-3.8	-3.5	-3.55	0.173205
db_Gamma_Hydroxybutyric_Acid	-3.5	-	-3.6	-	-3.55	0.0707107
db_Kanamycin	-3.9	-	-3.2	-	-3.55	0.494975
db_Sofosbuvir	-4	-3.2	-3.8	-3.2	-3.55	0.412311
db_Eprosartan	-3.8	-	-3.3	-	-3.55	0.353553
db_Suvorexant	-4.6	-2.6	-4.3	-2.6	-3.525	1.0751
db_Canagliflozin	-3.3	-4	-2.8	-4	-3.525	0.585235
db_Pipotiazine	-3.4	-3.6	-3.5	-3.6	-3.525	0.0957427
db_Pargyline	-3.6	-3.5	-3.5	-3.5	-3.525	0.05
db_Buclizine	-3.9	-3.5	-3.1	-3.5	-3.5	0.326599
db_Acetylcholine	-3.5	-3.5	-3.5	-3.5	-3.5	0
db_Parachlorophenol	-3.5	-3.5	-3.5	-3.5	-3.5	0
db_Idarubicin	-3.6	-	-3.4	-	-3.5	0.141421
db_Dextroamphetamine	-3.5	-	-3.5	-	-3.5	0
db_Iopromide	-4.2	-	-2.8	-	-3.5	0.989949
db_Amyl_Nitrite	-3.5	-3.5	-3.5	-3.5	-3.5	0
db_Lipoic_Acid	-3.5	-	-3.5	-	-3.5	0
db_L-Valine	-3.5	-3.5	-3.5	-3.5	-3.5	0
db_Amphetamine	-3.5	-3.5	-3.5	-3.5	-3.5	0
db_Salmeterol	-3.5	-3.5	-3.5	-3.5	-3.5	0
db_Flurazepam	-3.5	-	-3.5	-	-3.5	0
db_Acetrizoic_acid	-3.5	-3.5	-3.5	-3.5	-3.5	0
db_L-Aspartic_Acid	-3.5	-	-3.5	-	-3.5	0
db_Ergocalciferol	-2.2	-	-4.8	-	-3.5	1.83848
db_L-Threonine	-3.5	-3.5	-3.5	-3.5	-3.5	0
db_Benzyl_alcohol	-3.5	-3.5	-3.5	-3.5	-3.5	0
db_Betahistine	-3.5	-3.5	-3.5	-3.5	-3.5	0
db_L-Carnitine	-3.5	-	-3.5	-	-3.5	0
db_Isometheptene	-3.5	-	-3.5	-	-3.5	0
db_Cyclophosphamide	-3.5	-	-3.5	-	-3.5	0
db_Delafloxacin	-3.7	-	-3.3	-	-3.5	0.282843
db_Meticillin	-3.9	-3.2	-3.7	-3.2	-3.5	0.355903
db_Larotrectinib	-4	-	-3	-	-3.5	0.707107
db_Alfuzosin	-4	-3.1	-3.8	-3.1	-3.5	0.469042
db_Chlorhexidine	-3.6	-3.2	-3.9	-3.2	-3.475	0.340343
db_Ticarcillin	-3.8	-3.1	-3.9	-3.1	-3.475	0.434933
db_Ofloxacin	-3.9	-3.1	-3.8	-3.1	-3.475	0.434933
db_Talazoparib	-2.6	-3.6	-4.1	-3.6	-3.475	0.629153
db_Iopodic_acid	-3.4	-	-3.5	-	-3.45	0.0707107
db_Irbesartan	-3.5	-	-3.4	-	-3.45	0.0707107
db_Triethylenetetramine	-3.5	-3.4	-3.5	-3.4	-3.45	0.057735
db_Ethynodiol_diacetate	-4.4	-	-2.5	-	-3.45	1.3435
db_Lefamulin	-4.4	-	-2.5	-	-3.45	1.3435
db_Clinofibrate	-1.2	-3.7	-5.2	-3.7	-3.45	1.65831
db_Medroxyprogesterone_acetate	-3.1	-3.6	-3.5	-3.6	-3.45	0.238048
db_Trimethobenzamide	-3.8	-3.1	-3.7	-3.1	-3.425	0.377492
db_Cefmenoxime	-2.9	-3.2	-4.4	-3.2	-3.425	0.665207
db_Mesoridazine	-3.8	-2.9	-4.1	-2.9	-3.425	0.618466
db_Tyropanoic_acid	-3.4	-3.3	-3.7	-3.3	-3.425	0.189297
db_Valbenazine	-4.3	-3.2	-3	-3.2	-3.425	0.590903
db_Bacampicillin	-3.2	-3.8	-2.9	-3.8	-3.425	0.45
db_Lapyrium	-3.1	-	-3.7	-	-3.4	0.424264
db_Carbimazole	-3.4	-3.4	-3.4	-3.4	-3.4	0
db_Succimer	-3.4	-3.4	-3.4	-3.4	-3.4	0
db_Paricalcitol	-3.2	-4	-2.4	-4	-3.4	0.765942
db_Siponimod	-4	-4	-1.6	-4	-3.4	1.2
db_Difluprednate	-3.5	-	-3.3	-	-3.4	0.141421
db_Penicillamine	-3.4	-3.4	-3.4	-3.4	-3.4	0
db_Flurandrenolide	-3.5	-	-3.3	-	-3.4	0.141421
db_Foscarnet	-3.4	-	-3.4	-	-3.4	0
db_Hydroquinone	-3.4	-	-3.4	-	-3.4	0
db_Triamcinolone	-3.4	-3.4	-3.4	-3.4	-3.4	0
db_Glimepiride	-3.3	-	-3.5	-	-3.4	0.141421
db_Benzphetamine	-3.4	-3.4	-3.4	-3.4	-3.4	0
db_Phenol	-3.4	-3.4	-3.4	-3.4	-3.4	0
db_Bethanechol	-3.4	-3.4	-3.4	-3.4	-3.4	0
db_Betazole	-3.4	-3.4	-3.4	-3.4	-3.4	0
db_Ranolazine	-3.9	-3.8	-2	-3.8	-3.375	0.917878
db_Ribostamycin	-3.4	-3.4	-3.3	-3.4	-3.375	0.05
db_Piperonyl_butoxide	-3.4	-3.4	-3.3	-3.4	-3.375	0.05
db_Icosapent_ethyl	-3	-	-3.7	-	-3.35	0.494975
db_Dofetilide	-2.6	-	-4.1	-	-3.35	1.06066
db_Dronedarone	-3.3	-	-3.4	-	-3.35	0.0707107
db_Desoximetasone	-4.1	-	-2.6	-	-3.35	1.06066
db_Thioproperazine	-3.6	-3.7	-2.3	-3.7	-3.325	0.684957
db_Cinalukast	-3.4	-3.5	-2.9	-3.5	-3.325	0.287228
db_Sparfloxacin	-3.5	-3.3	-3.2	-3.3	-3.325	0.125831
db_Quinapril	-3.5	-2.9	-3.9	-2.9	-3.3	0.489898
db_Dapagliflozin	-3.8	-	-2.8	-	-3.3	0.707107
db_Iopamidol	-3	-	-3.6	-	-3.3	0.424264
db_Methacholine	-3.3	-3.3	-3.3	-3.3	-3.3	0
db_Docosanol	-3.3	-	-3.3	-	-3.3	0
db_Dihomo-gamma-linolenic_acid	-3.3	-	-3.3	-	-3.3	0
db_Flupentixol	-3.6	-	-3	-	-3.3	0.424264
db_Pyruvic_acid	-3.3	-3.3	-3.3	-3.3	-3.3	0
db_Dalfampridine	-3.3	-	-3.3	-	-3.3	0
db_Lacidipine	-2.8	-	-3.8	-	-3.3	0.707107
db_Latanoprost	-3.5	-	-3.1	-	-3.3	0.282843
db_Blonanserin	-3.2	-3.3	-3.3	-3.3	-3.275	0.05
db_Ceftriaxone	-3.8	-2.1	-5.1	-2.1	-3.275	1.45688
db_Moricizine	-1.9	-4.3	-2.6	-4.3	-3.275	1.21758
db_Loperamide	-4	-2.9	-3.2	-2.9	-3.25	0.519615
db_Fexofenadine	-2.5	-	-4	-	-3.25	1.06066
db_Oxacillin	-3.6	-3.5	-2.4	-3.5	-3.25	0.568624
db_Apremilast	-2.6	-3.3	-3.8	-3.3	-3.25	0.493288
db_Lucanthone	-3.3	-3.2	-3.3	-3.2	-3.25	0.057735
db_Netarsudil	-2.3	-3.5	-3.7	-3.5	-3.25	0.640312
db_Phosphoric_acid	-3.3	-3.2	-3.2	-3.2	-3.225	0.05
db_Thiosulfuric_acid	-3.2	-3.2	-3.2	-3.2	-3.2	0
db_L-Serine	-3.2	-3.2	-3.2	-3.2	-3.2	0
db_Trametinib	-2.6	-3.3	-3.6	-3.3	-3.2	0.424264
db_Diatrizoate	-3.2	-	-3.2	-	-3.2	0
db_Lactic_Acid	-3.2	-	-3.2	-	-3.2	0
db_L-Alanine	-3.2	-	-3.2	-	-3.2	0
db_Calcitriol	-0.8	-3.9	-4.2	-3.9	-3.2	1.60624
db_Telotristat_ethyl	-2.3	-3.1	-4.2	-3.1	-3.175	0.780491
db_Oleic_Acid	-3.1	-3.1	-3.4	-3.1	-3.175	0.15
db_Metolazone	-2.9	-3.3	-3.2	-3.3	-3.175	0.189297
db_Hexetidine	-3.2	-	-3.1	-	-3.15	0.0707107
db_Alfacalcidol	-3.2	-3.3	-2.8	-3.3	-3.15	0.238048
db_Argatroban	-4	-2.7	-3.2	-2.7	-3.15	0.613732
db_Cetrimonium	-3.2	-3.1	-3.2	-3.1	-3.15	0.057735
db_Iothalamic_acid	-3	-	-3.3	-	-3.15	0.212132
db_Terconazole	-4	-2.7	-3.1	-2.7	-3.125	0.613052
db_Vilanterol	-3.7	-3.1	-2.6	-3.1	-3.125	0.45
db_Pivmecillinam	-2.8	-3.2	-3.3	-3.2	-3.125	0.221736
db_Thiotepa	-3.1	-3.1	-3.2	-3.1	-3.125	0.05
db_Taurine	-3.1	-3.1	-3.1	-3.1	-3.1	0
db_Urea_C-13	-3.1	-3.1	-3.1	-3.1	-3.1	0
db_Chloral_hydrate	-3.1	-3.1	-3.1	-3.1	-3.1	0
db_Coenzyme_M	-3.1	-3.1	-3.1	-3.1	-3.1	0
db_Methoxyflurane	-3.1	-3.1	-3.1	-3.1	-3.1	0
db_Glycerin	-3.1	-	-3.1	-	-3.1	0
db_Glycine_betaine	-3.1	-	-3.1	-	-3.1	0
db_Hydroxyurea	-3.1	-	-3.1	-	-3.1	0
db_Tadalafil	-2.5	-3	-3.9	-3	-3.1	0.583095
db_Linagliptin	-4.2	-	-2	-	-3.1	1.55563
db_Cycloserine	-3.1	-	-3.1	-	-3.1	0
db_Almitrine	-2.4	-3.8	-2.3	-3.8	-3.075	0.838153
db_Tromethamine	-3	-3	-3.3	-3	-3.075	0.15
db_Tamoxifen	-2.8	-3.1	-3.2	-3.1	-3.05	0.173205
db_Fesoterodine	-2.5	-	-3.6	-	-3.05	0.777817
db_Cyclothiazide	-3.3	-	-2.8	-	-3.05	0.353553
db_Ethchlorvynol	-3.1	-	-3	-	-3.05	0.0707107
db_Hydroxyprogesterone_caproate	-3.2	-	-2.9	-	-3.05	0.212132
db_Decamethonium	-3.1	-	-3	-	-3.05	0.0707107
db_Repaglinide	-2.5	-3.3	-3	-3.3	-3.025	0.377492
db_Alpelisib	-2.9	-3	-3.2	-3	-3.025	0.125831
db_Loratadine	-3	-3.1	-2.9	-3.1	-3.025	0.0957427
db_Amifampridine	-3	-3	-3	-3	-3	0
db_Ibutilide	-2.8	-	-3.2	-	-3	0.282843
db_Estramustine	-2.5	-	-3.5	-	-3	0.707107
db_Histamine	-3.1	-	-2.9	-	-3	0.141421
db_Levoleucovorin	-2.2	-	-3.8	-	-3	1.13137
db_L-Cysteine	-3	-	-3	-	-3	0
db_Cholic_Acid	-3.2	-2.8	-3	-2.8	-2.95	0.191485
db_Ospemifene	-3.6	-2.4	-3.3	-2.4	-2.925	0.618466
db_Clomifene	-3.4	-2.7	-2.9	-2.7	-2.925	0.330404
db_Apalutamide	0.8	-4.6	-3.3	-4.6	-2.925	2.55783
db_Miltefosine	-3	-3	-2.7	-3	-2.925	0.15
db_Mycophenolate_mofetil	-3.3	-2.9	-2.5	-2.9	-2.9	0.326599
db_Halothane	-2.9	-	-2.9	-	-2.9	0
db_Doxycycline	-2.9	-	-2.9	-	-2.9	0
db_Glycine	-2.9	-	-2.9	-	-2.9	0
db_Remikiren	-1.4	-4.2	-1.8	-4.2	-2.9	1.50997
db_Perampanel	-2.7	-3.1	-2.7	-3.1	-2.9	0.23094
db_Disulfiram	-2.9	-	-2.9	-	-2.9	0
db_Ecabet	-3.5	-	-2.3	-	-2.9	0.848528
db_Cilnidipine	-3.1	-2.5	-3.5	-2.5	-2.9	0.489898
db_beta-Propiolactone	-2.9	-2.9	-2.9	-2.9	-2.9	0
db_Verapamil	-3.2	-2.3	-3.7	-2.3	-2.875	0.694622
db_Phylloquinone	-2.2	-3.9	-1.5	-3.9	-2.875	1.21758
db_Urea_C-14	-2.9	-2.9	-2.7	-2.9	-2.85	0.1
db_Glyburide	-3	-	-2.7	-	-2.85	0.212132
db_Flunisolide	-2.1	-	-3.6	-	-2.85	1.06066
db_Nafcillin	-2.5	-2.9	-3.1	-2.9	-2.85	0.251661
db_Fedratinib	-4	-	-1.7	-	-2.85	1.62635
db_Podofilox	-3.4	-2.1	-3.8	-2.1	-2.85	0.881287
db_Buprenorphine	-2.6	-2.9	-3	-2.9	-2.85	0.173205
db_Guanidine	-2.9	-	-2.8	-	-2.85	0.0707107
db_Colchicine	-3.2	-3.3	-1.6	-3.3	-2.85	0.834666
db_Choline	-2.9	-2.8	-2.8	-2.8	-2.825	0.05
db_Urea	-2.6	-2.9	-2.9	-2.9	-2.825	0.15
db_Ceftazidime	-2.6	-3.6	-1.5	-3.6	-2.825	1.00125
db_Gentamicin	-3.3	-	-2.3	-	-2.8	0.707107
db_Acetohydroxamic_Acid	-2.8	-2.8	-2.8	-2.8	-2.8	0
db_Fomepizole	-2.8	-	-2.8	-	-2.8	0
db_Lapatinib	-2.4	-	-3.2	-	-2.8	0.565685
db_Vardenafil	-1	-3	-4.2	-3	-2.8	1.32665
db_Betamethasone	-1.9	-3.1	-3.1	-3.1	-2.8	0.6
db_Methenamine	-2.8	-2.8	-2.8	-2.8	-2.8	0
db_Pralatrexate	-0.7	-3.8	-2.7	-3.8	-2.75	1.46173
db_Pivampicillin	-1.6	-3.1	-3.2	-3.1	-2.75	0.768115
db_Choline_C-11	-2.8	-2.7	-2.8	-2.7	-2.75	0.057735
db_Lurasidone	-2.7	-3.2	-1.9	-3.2	-2.75	0.613732
db_Copanlisib	-3.7	-4.7	2.1	-4.7	-2.75	3.26752
db_Dexamethasone	-2.6	-	-2.9	-	-2.75	0.212132
db_Valsartan	-2.7	-2.9	-2.4	-2.9	-2.725	0.236291
db_Cefotaxime	-4	-3.3	-0.3	-3.3	-2.725	1.65
db_Piperazine	-2.7	-2.7	-2.7	-2.7	-2.7	0
db_Vismodegib	-3.8	-2	-3	-2	-2.7	0.87178
db_Tirofiban	-2.6	-3	-2.2	-3	-2.7	0.382971
db_Pinaverium	-3.3	-2.4	-2.7	-2.4	-2.7	0.424264
db_Toremifene	-2.2	-3.2	-2	-3.2	-2.65	0.640312
db_Methimazole	-2.6	-2.7	-2.6	-2.7	-2.65	0.057735
db_Telotristat	-4.7	-2.3	-1.3	-2.3	-2.65	1.44568
db_Acalabrutinib	-2.8	-2.5	-2.8	-2.5	-2.65	0.173205
db_Aliskiren	-2.4	-2.8	-2.6	-2.8	-2.65	0.191485
db_Silodosin	-1.6	-2.8	-3.3	-2.8	-2.625	0.722842
db_Dimercaprol	-2.6	-	-2.6	-	-2.6	0
db_Deserpidine	-3.6	-	-1.6	-	-2.6	1.41421
db_Hexafluronium	-1.6	-	-3.6	-	-2.6	1.41421
db_Mechlorethamine	-2.6	-2.6	-2.6	-2.6	-2.6	0
db_Quinacrine	-1.4	-3	-3	-3	-2.6	0.8
db_Acetic_acid	-2.6	-2.6	-2.6	-2.6	-2.6	0
db_Moexipril	-2.7	-3	-1.5	-3	-2.55	0.714143
db_Metrizoic_acid	-2.3	-2.9	-2	-2.9	-2.525	0.45
db_Pitavastatin	-3.5	-2.9	-0.7	-2.9	-2.5	1.23288
db_Thonzonium	-0.9	-3	-3.1	-3	-2.5	1.06771
db_Nitrous_oxide	-2.5	-2.5	-2.5	-2.5	-2.5	0
db_Ambenonium	-2.6	-2.1	-3.2	-2.1	-2.5	0.522813
db_Sulfur_hexafluoride	-2.5	-2.5	-2.5	-2.5	-2.5	0
db_Rosuvastatin	-1	-3.3	-2.4	-3.3	-2.5	1.08628
db_Orlistat	-2	-2.4	-3.1	-2.4	-2.475	0.457347
db_Vitamin_E	-2.2	-3.3	-1.1	-3.3	-2.475	1.05317
db_Meclocycline	-2.5	-2.4	-2.5	-2.4	-2.45	0.057735
db_Hydrocortamate	-2.8	-	-2.1	-	-2.45	0.494975
db_Udenafil	-2.3	-3.1	-1.2	-3.1	-2.425	0.899537
db_Raloxifene	-1.7	-2.4	-3.2	-2.4	-2.425	0.613052
db_Deflazacort	0.7	-	-5.5	-	-2.4	4.38406
db_Latanoprostene_bunod	-2.9	-	-1.9	-	-2.4	0.707107
db_Omacetaxine_mepesuccinate	0.7	-3.6	-3	-3.6	-2.375	2.06942
db_Calcipotriol	-2.6	-2.2	-2.4	-2.2	-2.35	0.191485
db_Bazedoxifene	-4	-0.4	-4.4	-0.4	-2.3	2.2
db_Isopropyl_Alcohol	-2.3	-	-2.3	-	-2.3	0
db_Dacomitinib	-2.7	-	-1.9	-	-2.3	0.565685
db_Desonide	-2.9	-	-1.7	-	-2.3	0.848528
db_Tipranavir	0.3	-2.7	-4	-2.7	-2.275	1.82277
db_Lopinavir	-2.7	-3	-0.4	-3	-2.275	1.25797
db_Selexipag	-1.2	-2.3	-3.3	-2.3	-2.275	0.857807
db_Dimethyl_sulfoxide	-2.3	-	-2.2	-	-2.25	0.0707107
db_Sonidegib	-2.9	-2.7	-0.6	-2.7	-2.225	1.08743
db_Fostamatinib	-2.4	-	-2	-	-2.2	0.282843
db_Ethanol	-2.2	-	-2.2	-	-2.2	0
db_Bilastine	-4.4	-0.7	-3	-0.7	-2.2	1.82392
db_Lifitegrast	-2.4	-	-2	-	-2.2	0.282843
db_Lorlatinib	-2.2	-2.1	-2.3	-2.1	-2.175	0.0957427
db_Fimasartan	-4	-	-0.3	-	-2.15	2.6163
db_Deferoxamine	-2	-	-2.3	-	-2.15	0.212132
db_Tauroursodeoxycholic_acid	-3.7	-1.2	-2.5	-1.2	-2.15	1.20139
db_Olmesartan	0.8	-4.1	-1.1	-4.1	-2.125	2.40884
db_Tobramycin	0.4	-2.4	-4.1	-2.4	-2.125	1.86436
db_Methacycline	-3.7	-3.3	1.8	-3.3	-2.125	2.62345
db_Cloxacillin	-3	-1.3	-2.9	-1.3	-2.125	0.953502
db_Sulfur	-2.1	-2.1	-2.1	-2.1	-2.1	0
db_Fosinopril	-1.8	-	-2.4	-	-2.1	0.424264
db_Zuclopenthixol	-2.3	-2.5	-1	-2.5	-2.075	0.722842
db_Amrubicin	-3.1	-1.8	-1.5	-1.8	-2.05	0.714143
db_Cefditoren	0.3	-2.7	-3.1	-2.7	-2.05	1.57797
db_Lasofoxifene	-2.7	-	-1.4	-	-2.05	0.919239
db_Doxercalciferol	-3	-	-1.1	-	-2.05	1.3435
db_Paramethasone	-2.4	-1.7	-2.4	-1.7	-2.05	0.404145
db_Tedizolid_Phosphate	-3.9	-2	-0.2	-2	-2.025	1.51079
db_Eluxadoline	-1	-	-3	-	-2	1.41421
db_Nitric_Oxide	-2	-2	-2	-2	-2	0
db_Bosutinib	-1.7	-1.9	-2.4	-1.9	-1.975	0.298608
db_Ketoconazole	-1.7	-	-2.2	-	-1.95	0.353553
db_Fosamprenavir	-4.4	-	0.5	-	-1.95	3.46482
db_Lercanidipine	-2.6	-	-1.3	-	-1.95	0.919239
db_Etoricoxib	-0.9	-	-3	-	-1.95	1.48492
db_Ivosidenib	0.2	-	-4.1	-	-1.95	3.04056
db_Vorapaxar	-4.6	0.5	-4.1	0.5	-1.925	2.80758
db_Carbon_dioxide	-1.9	-1.9	-1.9	-1.9	-1.9	0
db_Celecoxib	-3.6	-0.2	-3.4	-0.2	-1.85	1.907
db_Afatinib	0	-2.2	-2.9	-2.2	-1.825	1.26062
db_Pyrvinium	-2.1	-1	-3.1	-1	-1.8	1.00995
db_Cysteamine	-1.8	-	-1.8	-	-1.8	0
db_Arbekacin	-2.6	-3	1.4	-3	-1.8	2.14165
db_Carfilzomib	-1.5	-2.2	-1.1	-2.2	-1.75	0.544671
db_Dasabuvir	-2.1	-	-1.4	-	-1.75	0.494975
db_Mupirocin	0	-3	-0.9	-3	-1.725	1.5174
db_Ceftaroline_fosamil	-3.2	-1.2	-1.2	-1.2	-1.7	1
db_Nitrogen	-1.7	-1.7	-1.7	-1.7	-1.7	0
db_Gliquidone	-2.8	-	-0.6	-	-1.7	1.55563
db_Oxygen	-1.7	-1.7	-1.7	-1.7	-1.7	0
db_Cabozantinib	-1.7	-0.4	-4.2	-0.4	-1.675	1.79141
db_Cefotetan	-3.7	0.4	-3.8	0.4	-1.675	2.39635
db_Rocuronium	2.8	-3.3	-2.9	-3.3	-1.675	2.98929
db_Sildenafil	-4.2	-1.2	0.1	-1.2	-1.625	1.82277
db_Flucloxacillin	-2	-	-1.2	-	-1.6	0.565685
db_Framycetin	-0.2	-	-3	-	-1.6	1.9799
db_Ioversol	-1.1	-	-2.1	-	-1.6	0.707107
db_Tetracycline	-1.7	-1.6	-1.3	-1.6	-1.55	0.173205
db_Netupitant	-3.6	-1.3	0.1	-1.3	-1.525	1.5327
db_Azlocillin	0.5	-2.2	-2.2	-2.2	-1.525	1.35
db_Formaldehyde	-1.5	-	-1.5	-	-1.5	0
db_Water	-1.5	-1.5	-1.5	-1.5	-1.5	0
db_Clofazimine	-1.4	-2.7	0.8	-2.7	-1.5	1.65126
db_Trovafloxacin	-0.5	-3.3	1.1	-3.3	-1.5	2.17868
db_Osimertinib	0.8	-2.6	-1.3	-2.6	-1.425	1.60494
db_Saquinavir	-3.1	-0.5	-1.5	-0.5	-1.4	1.22746
db_Cyproterone_acetate	-3	-	0.2	-	-1.4	2.26274
db_Oxytetracycline	-1.3	-1.4	-1.3	-1.4	-1.35	0.057735
db_Clobetasol_propionate	-0.8	-1.4	-1.5	-1.4	-1.275	0.320156
db_Minocycline	-0.8	-1.4	-1.2	-1.4	-1.2	0.282843
db_Thiocolchicoside	0.1	-1.2	-2.5	-1.2	-1.2	1.06145
db_Dabrafenib	0.6	-	-3	-	-1.2	2.54558
db_Ammonia_N-13	-1.2	-1.2	-1.2	-1.2	-1.2	0
db_Retapamulin	-2.3	-0.6	-1.2	-0.6	-1.175	0.801561
db_Leucovorin	1.4	-	-3.7	-	-1.15	3.60624
db_Macimorelin	-2.3	-0.4	-1.5	-0.4	-1.15	0.925563
db_Plazomicin	-2.3	-1.4	0.5	-1.4	-1.15	1.17898
db_Betrixaban	0.1	-2.3	0	-2.3	-1.125	1.35739
db_Drotaverine	-0.5	-	-1.7	-	-1.1	0.848528
db_Apixaban	-1.1	-1	-1.3	-1	-1.1	0.141421
db_Acarbose	-1	-1.8	0.2	-1.8	-1.1	0.945163
db_Fluocinolone_Acetonide	-3.6	-	1.5	-	-1.05	3.60624
db_Doxazosin	0.8	-	-2.8	-	-1	2.54558
db_Amikacin	2.5	-2.3	-1.9	-2.3	-1	2.34094
db_Benzonatate	0.2	-1.1	-1.8	-1.1	-0.95	0.834666
db_Piperacillin	-0.2	-1.1	-1.3	-1.1	-0.925	0.492443
db_Rolitetracycline	-1.2	-1.6	0.7	-1.6	-0.925	1.09962
db_Ioxilan	-0.3	-	-1.5	-	-0.9	0.848528
db_Encorafenib	-0.5	-	-1.3	-	-0.9	0.565685
db_Metrizamide	-1.2	-0.8	-0.8	-0.8	-0.9	0.2
db_Nonoxynol-9	-0.2	-1.6	0	-1.6	-0.85	0.869866
db_Cefpiramide	-2.7	-0.4	0.2	-0.4	-0.825	1.2816
db_Activated_charcoal	-0.8	-0.8	-0.8	-0.8	-0.8	0
db_Dicloxacillin	-0.5	-	-1.1	-	-0.8	0.424264
db_Elagolix	-0.7	-	-0.9	-	-0.8	0.141421
db_Iodide_I-131	-0.7	-	-0.7	-	-0.7	0
db_Iodide_I-123	-0.7	-	-0.7	-	-0.7	0
db_Rimonabant	3.1	-2.3	-1.2	-2.3	-0.675	2.56953
db_Ceftolozane	0.6	-0.7	-1.8	-0.7	-0.65	0.981495
db_Ceritinib	0.3	-0.3	-2	-0.3	-0.575	0.991211
db_Pranlukast	-0.6	-0.5	-0.7	-0.5	-0.575	0.0957427
db_Reserpine	-1.9	1.1	-2.3	1.1	-0.5	1.85472
db_Fosaprepitant	-0.6	-	-0.3	-	-0.45	0.212132
db_Gentian_Violet	-0.3	-	-0.6	-	-0.45	0.212132
db_Halofantrine	0.5	-	-1.4	-	-0.45	1.3435
db_Ibrutinib	-2	-	1.2	-	-0.4	2.26274
db_Levocabastine	-0.5	-	-0.2	-	-0.35	0.212132
db_Nelfinavir	-0.6	0	-0.7	0	-0.325	0.377492
db_Ulipristal	-0.2	-0.2	-0.3	-0.2	-0.225	0.05
db_Azilsartan_medoxomil	-3.7	-0.5	3.9	-0.5	-0.2	3.12197
db_Beclomethasone_dipropionate	-0.7	-1.9	3.7	-1.9	-0.2	2.66083
db_Mifepristone	-0.5	-0.3	0.4	-0.3	-0.175	0.394757
db_Gilteritinib	-0.8	-	0.7	-	-0.05	1.06066
db_Indinavir	1.7	-	-1.6	-	0.05	2.33345
db_Naloxegol	-0.5	0.3	0.7	0.3	0.2	0.503322
db_Montelukast	-1.7	1	0.7	1	0.25	1.30767
db_Fulvestrant	-0.7	-	1.3	-	0.3	1.41421
db_Tigecycline	0.8	-0.5	1.5	-0.5	0.325	0.994569
db_Ergotamine	-1.1	-	1.9	-	0.4	2.12132
db_Demecarium	0.5	-	0.3	-	0.4	0.141421
db_Boceprevir	-0.6	0	2.4	0	0.45	1.33041
db_Fusidic_Acid	1.8	-	-0.9	-	0.45	1.90919
db_Sarecycline	1	-0.3	1.6	-0.3	0.5	0.955685
db_Azelnidipine	1.6	0.3	0.4	0.3	0.65	0.635085
db_Fluticasone_furoate	0.8	-	0.5	-	0.65	0.212132
db_Streptomycin	4.3	-0.6	-0.2	-0.6	0.725	2.39078
db_Etoposide	2	-	-0.5	-	0.75	1.76777
db_Atorvastatin	0.4	1.2	0.5	1.2	0.825	0.434933
db_Dipyridamole	1.3	-	0.7	-	1	0.424264
db_Isavuconazonium	-2.7	-	4.8	-	1.05	5.3033
db_Efonidipine	0.3	-	1.9	-	1.1	1.13137
db_Topotecan	2.8	0.2	1.5	0.2	1.175	1.24466
db_Polidocanol	1.1	0.7	2.3	0.7	1.2	0.757188
db_Revefenacin	4.7	-1.6	3.6	-1.6	1.275	3.35
db_Lumefantrine	0.7	0.2	4.4	0.2	1.375	2.03039
db_Nintedanib	-0.1	1.9	2.1	1.9	1.45	1.03763
db_Colfosceril_palmitate	4.9	0.4	0.2	0.4	1.475	2.28528
db_Baloxavir_marboxil	0.9	1.2	3	1.2	1.575	0.960469
db_Plerixafor	-0.5	2.9	1	2.9	1.575	1.64798
db_Dutasteride	-2.5	-	5.8	-	1.65	5.86899
db_Demeclocycline	6.9	-	-3.6	-	1.65	7.42462
db_Vecuronium	3.1	1.3	1.2	1.3	1.725	0.917878
db_Abemaciclib	3.6	1	1.4	1	1.75	1.24766
db_Probucol	4.5	0.3	2	0.3	1.775	1.98557
db_Omadacycline	-1	4.4	0.1	4.4	1.975	2.83593
db_Alectinib	1.7	2	2.2	2	1.975	0.206155
db_Rescinnamine	2.2	1.7	2.4	1.7	2	0.355903
db_Entrectinib	2.3	-	1.8	-	2.05	0.353553
db_Paromomycin	1.5	0.3	6.9	0.3	2.25	3.15119
db_Iohexol	1.5	-	3.1	-	2.3	1.13137
db_Telmisartan	3.6	-0.6	7.1	-0.6	2.375	3.72055
db_Cangrelor	-0.7	2.8	4.9	2.8	2.45	2.32164
db_Pentagastrin	2.2	1.7	5	1.7	2.65	1.5843
db_Clomocycline	-1.8	3.7	5.1	3.7	2.675	3.05546
db_Zafirlukast	7.5	2.6	-1.8	2.6	2.725	3.79945
db_Bosentan	-3.6	8.5	-2.3	8.5	2.775	6.63193
db_Epirubicin	3.5	-	2.2	-	2.85	0.919239
db_Doxorubicin	-0.5	-	6.4	-	2.95	4.87904
db_Fluticasone_propionate	9.6	-	-3.5	-	3.05	9.2631
db_Dabigatran_etexilate	2.8	-	3.3	-	3.05	0.353553
db_Cefoperazone	7.6	-0.4	5.5	-0.4	3.075	4.10315
db_Hydroxyethyl_cellulose	3.8	-	2.6	-	3.2	0.848528
db_Chlortetracycline	4.9	5.1	-2.3	5.1	3.2	3.66788
db_Ciclesonide	-2.2	8.8	-2	8.8	3.35	6.29365
db_Ponatinib	8.6	2.2	0.5	2.2	3.375	3.57433
db_Flavin_adenine_dinucleotide	3.1	-	4.1	-	3.6	0.707107
db_Lusutrombopag	1.1	4.3	5.9	4.3	3.9	2.01329
db_Methyl_cellulose	1.9	2.2	10.6	2.2	4.225	4.25235
db_Fluclorolone_acetonide	3.1	-	5.9	-	4.5	1.9799
db_Edoxaban	10	-	-0.8	-	4.6	7.63675
db_Iodipamide	4.3	-	5.1	-	4.7	0.565685
db_Nilotinib	3.8	0.4	14.4	0.4	4.75	6.62998
db_Ritonavir	-1.2	10.8	-0.7	10.8	4.925	6.78694
db_Teniposide	4.6	6.7	3	6.7	5.25	1.79722
db_Mezlocillin	5	8	1.9	8	5.725	2.9159
db_Neratinib	8.9	6.3	1.7	6.3	5.8	2.99555
db_Cobicistat	12.4	4.9	1.1	4.9	5.825	4.73524
db_Diosmin	4	-	9.1	-	6.55	3.60624
db_Romidepsin	11.2	5.9	5.9	5.9	7.225	2.65
db_Brigatinib	7.1	7.5	7.1	7.5	7.3	0.23094
db_Ouabain	7.9	5.5	12.1	5.5	7.75	3.11288
db_Daunorubicin	9.7	-	6.5	-	8.1	2.26274
db_Fluocinonide	7.8	-	9	-	8.4	0.848528
db_Ixabepilone	14.4	-	2.8	-	8.6	8.20244
db_Lymecycline	13.2	8.4	5	8.4	8.75	3.37194
db_Pancuronium	2.2	15.2	2.7	15.2	8.825	7.36405
db_Atazanavir	9.1	14	2.2	14	9.825	5.58353
db_Lomitapide	15.8	8.3	7.7	8.3	10.025	3.86038
db_Enviomycin	10	-	10.7	-	10.35	0.494975
db_Imatinib	1.9	-	20.5	-	11.2	13.1522
db_Hyaluronic_acid	18.6	-	9.2	-	13.9	6.6468
db_Dihydroergotamine	16	-	12.6	-	14.3	2.40416
db_Irinotecan	13.5	-	16.7	-	15.1	2.26274
db_Viomycin	18.2	11.8	25.1	11.8	16.725	6.34632
db_Novobiocin	34.5	6.3	24.4	6.3	17.875	13.9872
db_Conivaptan	28.9	10.9	22.4	10.9	18.275	8.91978
db_Pipecuronium	17.9	20.6	15.9	20.6	18.75	2.28692
db_Ecamsule	17.9	-	20.6	-	19.25	1.90919
db_Valrubicin	29.1	19.8	12.6	19.8	20.325	6.76332
db_Cabazitaxel	13.9	17.2	36.5	17.2	21.2	10.3179
db_Bromocriptine	6	33	15.3	33	21.825	13.4507
db_Docetaxel	10.1	-	34.8	-	22.45	17.4655
db_Tyloxapol	19.8	32.7	5.6	32.7	22.7	12.9205
db_Grazoprevir	25	-	25.6	-	25.3	0.424264
db_Eravacycline	9.5	-	41.3	-	25.4	22.486
db_Azithromycin	17.6	16.6	55.1	16.6	26.475	19.0892
db_Paclitaxel	28.1	43.9	18.7	43.9	33.65	12.4423
db_Simeprevir	16.3	50.4	18.9	50.4	34	18.9668
db_Ioxaglic_acid	60.8	-	16.3	-	38.55	31.4663
db_Midostaurin	35	43.9	31.8	43.9	38.65	6.20134
db_Voacamine	41.1	39.5	38.7	39.5	39.7	1.00664
db_Acetyldigitoxin	43.3	47.8	29.4	47.8	42.075	8.7122
db_Moxidectin	48.7	37.3	46	37.3	42.325	5.90614
db_Itraconazole	52.6	-	33.2	-	42.9	13.7179
db_Josamycin	44.1	-	49.5	-	46.8	3.81838
db_Clarithromycin	55.5	47.2	37.8	47.2	46.925	7.23297
db_Spiramycin	58	54	27.2	54	48.3	14.1925
db_Tubocurarine	48.2	47	52.2	47	48.6	2.46577
db_Etelcalcetide	49.4	-	57.9	-	53.65	6.01041
db_Natamycin	54	54.9	54.4	54.9	54.55	0.43589
db_Dirithromycin	33.6	-	76.5	-	55.05	30.3349
db_Posaconazole	66.3	52	52.9	52	55.8	7.01285
db_Dalfopristin	26.5	-	86.8	-	56.65	42.6385
db_Telithromycin	43.4	69	58.2	69	59.9	12.1211
db_Roxithromycin	53.2	62.7	61.6	62.7	60.05	4.59601
db_Avatrombopag	62.4	60.5	65.6	60.5	62.25	2.40624
db_Vinorelbine	76.8	57.2	69.9	57.2	65.275	9.74042
db_Venetoclax	64.7	68.7	69.5	68.7	67.9	2.16641
db_Digoxin	66.9	-	71.6	-	69.25	3.3234
db_Digitoxin	75.8	-	64.8	-	70.3	7.77817
db_Iodixanol	76.4	-	64.5	-	70.45	8.41457
db_Troleandomycin	65.7	88.8	39.1	88.8	70.6	23.6554
db_Fusafungine	50.1	-	93.6	-	71.85	30.7591
db_Erythromycin	72	-	73.1	-	72.55	0.777817
db_Paritaprevir	40.6	95.7	63.1	95.7	73.775	26.9317
db_Elbasvir	87.3	-	64.1	-	75.7	16.4049
db_Vinblastine	68.8	80.9	76.2	80.9	76.7	5.71373
db_Angiotensin_II	71.9	86.4	69.2	86.4	78.475	9.21715
db_Daclatasvir	80.9	-	85.9	-	83.4	3.53553
db_Gonadorelin	87	-	88.3	-	87.65	0.919239
db_Rifampicin	109.4	70.4	105.5	70.4	88.925	21.45
db_Colistin	108.5	84.8	90	84.8	92.025	11.2536
db_Octreotide	96.6	91.4	99	91.4	94.6	3.82274
db_Mivacurium	98.4	84.9	120.4	84.9	97.15	16.7556
db_Verteporfin	99.6	108.9	72.7	108.9	97.525	17.1208
db_Deslanoside	97.7	-	99	-	98.35	0.919239
db_Plicamycin	92.7	99.3	113.1	99.3	101.1	8.58371
db_Bleomycin	114.6	93.1	106.2	93.1	101.75	10.5605
db_Pimecrolimus	113.4	94.3	105.1	94.3	101.775	9.27267
db_Metocurine	91.9	91.9	132.3	91.9	102	20.2
db_Ombitasvir	100.1	105.4	107.3	105.4	104.55	3.09892
db_Rifamycin	103.1	100.5	117.9	100.5	105.5	8.35703
db_Caspofungin	98.7	107.6	116	107.6	107.475	7.06417
db_Eribulin	103.3	-	112.1	-	107.7	6.22254
db_Felypressin	116.2	-	99.5	-	107.85	11.8087
db_Goserelin	113	-	108.6	-	110.8	3.11127
db_Rifaximin	102.6	119	106	119	111.65	8.59981
db_Vincristine	120.8	111	108.5	111	112.825	5.44572
db_Vindesine	120.5	117.6	97.1	117.6	113.2	10.82
db_Velpatasvir	120.9	116	112.5	116	116.35	3.45302
db_Polymyxin_B_Sulfate	105.1	118.1	124.2	118.1	116.375	8.04793
db_Nafarelin	116	126.9	110.3	126.9	120.025	8.2726
db_Vapreotide	122.6	123.2	115.1	123.2	121.025	3.96011
db_Fidaxomicin	122.3	-	120.5	-	121.4	1.27279
db_Trabectedin	110.8	131.1	117.8	131.1	122.7	10.1117
db_Icatibant	115.1	-	133.9	-	124.5	13.2936
db_Carbetocin	135.1	112.2	143.3	112.2	125.7	15.9439
db_Tacrolimus	107.4	148	115.1	148	129.625	21.4492
db_Terlipressin	107	147.1	125.8	147.1	131.75	19.315
db_Colistimethate	137.4	121.2	148.1	121.2	131.975	13.1865
db_Desmopressin	135	-	129.3	-	132.15	4.03051
db_Afamelanotide	150.6	113.7	165.8	113.7	135.95	26.4309
db_Pasireotide	144.8	130.6	140.3	130.6	136.575	7.13974
db_Lanreotide	128.8	-	146.1	-	137.45	12.2329
db_Sincalide	121.4	145.8	138.5	145.8	137.875	11.5098
db_Ceruletide	141.3	117.6	175.8	117.6	138.075	27.5199
db_Rifapentine	137.7	162.7	123.5	162.7	146.65	19.4185
db_Cetrorelix	129.7	149.1	165.7	149.1	148.4	14.7191
db_Temsirolimus	142.8	143.4	172.2	143.4	150.45	14.5028
db_Everolimus	143.1	-	165.4	-	154.25	15.7685
db_Ledipasvir	161	-	157.4	-	159.2	2.54558
db_Rifabutin	175.6	150	162.9	150	159.625	12.2639
db_Quinupristin	176	155.1	171.8	155.1	164.5	10.9888
db_Bacitracin	159.4	168.3	168.1	168.3	166.025	4.41767
db_Sirolimus	171.7	157.8	198	157.8	171.325	18.9521
db_Micafungin	188.3	158.1	191.2	158.1	173.925	18.3114
db_Ganirelix	175.8	-	185.1	-	180.45	6.57609
db_Degarelix	170.2	-	237	-	203.6	47.2347
db_Sugammadex	201.2	206.6	217.2	206.6	207.9	6.70224
db_Suramin	222.3	196.4	223.1	196.4	209.55	15.1878
db_Anidulafungin	230.9	202.2	206.7	202.2	210.5	13.7644
db_Plecanatide	212.3	228.1	215.7	228.1	221.05	8.25813
db_Amphotericin_B	220.6	229.5	219.3	229.5	224.725	5.53918
db_Nystatin	233.2	229.7	224.1	229.7	229.175	3.7642
db_Cyclosporine	238.3	-	233.3	-	235.8	3.53553
db_Telavancin	223.7	271	222.1	271	246.95	27.7782
db_Vancomycin	282.6	221.2	281.4	221.2	251.6	35.1063
db_Daptomycin	252.3	-	272.2	-	262.25	14.0714
db_Oritavancin	289.9	269.1	273	269.1	275.275	9.92182
db_Dactinomycin	294.9	-	344.9	-	319.9	35.3553
db_Linaclotide	343.7	-	334.9	-	339.3	6.22254
db_Bivalirudin	368.9	371.6	330.4	371.6	360.625	20.1902
db_Dalbavancin	394.4	-	371.5	-	382.95	16.1927
db_Colestipol	-	-	-	-		#DIV/0!
db_Gadoversetamide	-	-	-	-		#DIV/0!
db_Kaolin	-	-	-	-		#DIV/0!
db_Magnesium_Trisilicate	-	-	-	-		#DIV/0!
db_Sodium_Chloride	-	-	-	-		#DIV/0!
db_Bortezomib	-	-	-	-		#DIV/0!
db_Sodium_aurothiomalate	-	-	-	-		#DIV/0!
db_Liotrix	-	-	-	-		#DIV/0!
db_Indocyanine_green	-	-	-	-		#DIV/0!
db_Nitroprusside	-	-	-	-		#DIV/0!
db_Aluminium	-	-	-	-		#DIV/0!
db_Hydroxocobalamin	-	-	-	-		#DIV/0!
db_Aminophylline	-	-	-	-		#DIV/0!
db_Doxacurium_chloride	-	-	-	-		#DIV/0!
db_Technetium_Tc-99m_oxidronate	-	-	-	-		#DIV/0!
db_Titanium_dioxide	-	-	-	-		#DIV/0!
db_Gadoxetic_acid	-	-	-	-		#DIV/0!
db_Anisotropine_Methylbromide	-	-	-	-		#DIV/0!
db_Technetium_Tc-99m_sestamibi	-	-	-	-		#DIV/0!
db_Technetium_Tc-99m_medronate	-	-	-	-		#DIV/0!
db_Gadopentetate_dimeglumine	-	-	-	-		#DIV/0!
db_Thimerosal	-	-	-	-		#DIV/0!
db_Tavaborole	-	-	-	-		#DIV/0!
db_Lutetium_Lu_177_dotatate	-	-	-	-		#DIV/0!
db_Manganese	-	-	-	-		#DIV/0!
db_Gadodiamide	-	-	-	-		#DIV/0!
db_Carboprost_Tromethamine	-	-	-	-		#DIV/0!
db_Potassium_bicarbonate	-	-	-	-		#DIV/0!
db_Carboplatin	-	-	-	-		#DIV/0!
db_Magnesium_chloride	-	-	-	-		#DIV/0!
db_Calcium_Gluceptate	-	-	-	-		#DIV/0!
db_Ammonium_lactate	-	-	-	-		#DIV/0!
db_Rubidium_chloride_Rb-82	-	-	-	-		#DIV/0!
db_Auranofin	-	-	-	-		#DIV/0!
db_Selenium_Sulfide	-	-	-	-		#DIV/0!
db_Polaprezinc	-	-	-	-		#DIV/0!
db_Dexchlorpheniramine_maleate	-	-	-	-		#DIV/0!
db_Bismuth_Subcitrate	-	-	-	-		#DIV/0!
db_Aluminium_monostearate	-	-	-	-		#DIV/0!
db_Potassium_Citrate	-	-	-	-		#DIV/0!
db_Technetium_Tc-99m_pyrophosphate	-	-	-	-		#DIV/0!
db_Indium_In-111_pentetate	-	-	-	-		#DIV/0!
db_Diphemanil_Methylsulfate	-	-	-	-		#DIV/0!
db_Calcium_Citrate	-	-	-	-		#DIV/0!
db_Oxtriphylline	-	-	-	-		#DIV/0!
db_Crisaborole	-	-	-	-		#DIV/0!
db_Calcium_Chloride	-	-	-	-		#DIV/0!
db_Gadobenic_acid	-	-	-	-		#DIV/0!
db_Sodium_ferric_gluconate_complex	-	-	-	-		#DIV/0!
db_Gallium_nitrate	-	-	-	-		#DIV/0!
db_Samarium_(153Sm)_lexidronam	-	-	-	-		#DIV/0!
db_Gallium_citrate_Ga_67	-	-	-	-		#DIV/0!
db_Iron	-	-	-	-		#DIV/0!
db_Histrelin	-	-	-	-		#DIV/0!
db_Sodium_fluoride_F-18	-	-	-	-		#DIV/0!
db_Isosulfan_blue	-	-	-	-		#DIV/0!
db_Calcium_Acetate	-	-	-	-		#DIV/0!
db_Sodium_lauryl_sulfate	-	-	-	-		#DIV/0!
db_Zidovudine	-	-	-	-		#DIV/0!
db_Calcium_glubionate	-	-	-	-		#DIV/0!
db_Technetium_Tc-99m_mebrofenin	-	-	-	-		#DIV/0!
db_Xenon-133	-	-	-	-		#DIV/0!
db_Bismuth_Subsalicylate	-	-	-	-		#DIV/0!
db_Sodium_acetate	-	-	-	-		#DIV/0!
db_Trypan_blue	-	-	-	-		#DIV/0!
db_Strontium_ranelate	-	-	-	-		#DIV/0!
db_Cyanocobalamin	-	-	-	-		#DIV/0!
db_Stannous_fluoride	-	-	-	-		#DIV/0!
db_Iron_saccharate	-	-	-	-		#DIV/0!
db_Gadofosveset_trisodium	-	-	-	-		#DIV/0!
db_Dinoprost_Tromethamine	-	-	-	-		#DIV/0!
db_Dipotassium_phosphate	-	-	-	-		#DIV/0!
db_Calcium_gluconate	-	-	-	-		#DIV/0!
db_Sodium_bicarbonate	-	-	-	-		#DIV/0!
db_Spinosad	-	-	-	-		#DIV/0!
db_Ipratropium_bromide	-	-	-	-		#DIV/0!
db_Sucralfate	-	-	-	-		#DIV/0!
db_Mersalyl	-	-	-	-		#DIV/0!
db_Technetium_Tc-99m_sulfur_colloid	-	-	-	-		#DIV/0!
db_Propoxyphene_napsylate	-	-	-	-		#DIV/0!
db_Ferric_pyrophosphate	-	-	-	-		#DIV/0!
db_Sodium_Tetradecyl_Sulfate	-	-	-	-		#DIV/0!
db_Calcium_Carbonate	-	-	-	-		#DIV/0!
db_Nedaplatin	-	-	-	-		#DIV/0!
db_Cisplatin	-	-	-	-		#DIV/0!
db_Gallamine_Triethiodide	-	-	-	-		#DIV/0!
db_Radium_Ra_223_Dichloride	-	-	-	-		#DIV/0!
db_Bremelanotide	output	output	output	output		#DIV/0!
db_Sodium_oxybate	-	-	-	-		#DIV/0!
db_Magnesium_Sulfate	-	-	-	-		#DIV/0!
db_Gadoteridol	-	-	-	-		#DIV/0!
db_Magnesium_carbonate	-	-	-	-		#DIV/0!
db_Potassium	-	-	-	-		#DIV/0!
db_Sodium_fluoride	-	-	-	-		#DIV/0!
db_Choline_C_11	-	-	-	-		#DIV/0!
db_Potassium_Chloride	-	-	-	-		#DIV/0!
db_Ixazomib	-	-	-	-		#DIV/0!
db_Carbachol	-	-	-	-		#DIV/0!
db_Iobenguane_sulfate_I-123	-	-	-	-		#DIV/0!
db_Helium	-	-	-	-		#DIV/0!
db_Attapulgite	-	-	-	-		#DIV/0!
db_Vaborbactam	-	-	-	-		#DIV/0!
db_Sodium_glycerophosphate	-	-	-	-		#DIV/0!
db_Aluminum_hydroxide	-	-	-	-		#DIV/0!
db_Magnesium_acetate_tetrahydrate	-	-	-	-		#DIV/0!
db_Ergoloid_mesylate	-	-	-	-		#DIV/0!
db_Hydroxystilbamidine_Isethionate	-	-	-	-		#DIV/0!
db_Cisatracurium_besylate	-	-	-	-		#DIV/0!
db_Capreomycin	-	-	-	-		#DIV/0!
db_Calcium_carbimide	-	-	-	-		#DIV/0!
db_Calcium_Phosphate	-	-	-	-		#DIV/0!
db_Potassium_Iodide	-	-	-	-		#DIV/0!
db_Hemin	-	-	-	-		#DIV/0!
db_Potassium_alum	-	-	-	-		#DIV/0!
db_Lanthanum_carbonate	-	-	-	-		#DIV/0!
db_Benzylpenicilloyl_Polylysine	-	-	-	-		#DIV/0!
db_Zinc	-	-	-	-		#DIV/0!
db_Choline_magnesium_trisalicylate	-	-	-	-		#DIV/0!
db_Silver_sulfadiazine	-	-	-	-		#DIV/0!
db_Atracurium_besylate	-	-	-	-		#DIV/0!
db_Ferric_Citrate	-	-	-	-		#DIV/0!
db_Homatropine_Methylbromide	-	-	-	-		#DIV/0!
db_Fenethylline	-	-	-	-		#DIV/0!
db_Scopolamine_butylbromide	-	-	-	-		#DIV/0!
db_Chlormerodrin	-	-	-	-		#DIV/0!
db_Somatostatin	output	output	output	output		#DIV/0!
db_Strontium_chloride_Sr-89	-	-	-	-		#DIV/0!
db_Zinc_oxide	-	-	-	-		#DIV/0!
db_Technetium_Tc-99m_disofenin	-	-	-	-		#DIV/0!
db_Gadobutrol	-	-	-	-		#DIV/0!
db_Sodium_phosphate	-	-	-	-		#DIV/0!
db_Magnesium_salicylate	-	-	-	-		#DIV/0!
db_Prussian_blue	-	-	-	-		#DIV/0!
db_Ivermectin	-	-	-	-		#DIV/0!
db_Monopotassium_phosphate	-	-	-	-		#DIV/0!
db_Indium_In-111_oxyquinoline	-	-	-	-		#DIV/0!
db_Dimenhydrinate	-	-	-	-		#DIV/0!
db_Sodium_sulfate	-	-	-	-		#DIV/0!
db_Oxaliplatin	-	-	-	-		#DIV/0!
db_Benzathine_benzylpenicillin	-	-	-	-		#DIV/0!
db_Chromic_chloride	-	-	-	-		#DIV/0!
db_Sodium_Nitrite	-	-	-	-		#DIV/0!
db_Magnesium_Hydroxide	-	-	-	-		#DIV/0!
db_Sodium_Citrate	-	-	-	-		#DIV/0!
db_Technetium_Tc-99m_tetrofosmin	-	-	-	-		#DIV/0!
db_Quinidine_barbiturate	-	-	-	-		#DIV/0!
db_Thallous_Chloride	-	-	-	-		#DIV/0!
db_Arsthinol	-	-	-	-		#DIV/0!
db_Cupric_Chloride	-	-	-	-		#DIV/0!
db_Sodium_zirconium_cyclosilicate	-	-	-	-		#DIV/0!
db_Sodium_carbonate	-	-	-	-		#DIV/0!
db_Zinc_sulfate	-	-	-	-		#DIV/0!
db_Tegafur-uracil	-	-	-	-		#DIV/0!
db_Gadoteric_acid	-	-	-	-		#DIV/0!
db_Sevelamer	-	-	-	-		#DIV/0!
db_Kappadione	-	-	-	-		#DIV/0!
[truncated: 16 more rows]

## Sheet: Approved_drugs_Z Protein
Drugs	Binding energy_1	Binding energy_2	Binding energy_3	Binding energy_4	Mean	Standard deviation
db_Dihydroergotamine	-8.7	-8.7	-8.6	-8.6	-8.65	0.057735
db_Deslanoside	-8.4	-8.4	-8.4	-8.4	-8.4	0
db_Suramin	-7.7	-8.9	-8	-8.8	-8.35	0.591608
db_Paritaprevir	-8.3	-8	-8	-8.3	-8.15	0.173205
db_Bivalirudin	-7.3	-8.2	-8.8	-8.2	-8.125	0.618466
db_Ceruletide	-8	-7.9	-7.5	-8.9	-8.075	0.590903
db_Degarelix	-7.8	-7.9	-9	-7.5	-8.05	0.655744
db_Digitoxin	-7.7	-8	-8.3	-7.7	-7.925	0.287228
db_Midostaurin	-7.6	-8.7	-7.7	-7.7	-7.925	0.518813
db_Nilotinib	-7.9	-7.9	-7.9	-7.9	-7.9	0
db_Dutasteride	-7.6	-8	-8	-7.6	-7.8	0.23094
db_Ergotamine	-7.7	-7.8	-8	-7.7	-7.8	0.141421
db_Baloxavir_marboxil	-7.8	-7.8	-7.8	-7.7	-7.775	0.05
db_Venetoclax	-7.7	-7.6	-7.9	-7.7	-7.725	0.125831
db_Budesonide	-7.7	-7.7	-7.7	-7.7	-7.7	0
db_Ledipasvir	-7.4	-7.8	-8.1	-7.5	-7.7	0.316228
db_Adapalene	-7.4	-7.4	-7.9	-7.7	-7.6	0.244949
db_Lumacaftor	-7.4	-7.1	-8.4	-7.5	-7.6	0.559762
db_Lifitegrast	-7.6	-7.6	-7.6	-7.6	-7.6	0
db_Sincalide	-7.1	-7	-7.6	-8.7	-7.6	0.778888
db_Irinotecan	-7.5	-7.5	-7.5	-7.8	-7.575	0.15
db_Ponatinib	-7.5	-7.9	-7.4	-7.5	-7.575	0.221736
db_Prednisone	-7.5	-7.6	-7.6	-7.6	-7.575	0.05
db_Velpatasvir	-7.5	-7.7	-7.5	-7.5	-7.55	0.1
db_Conivaptan	-7.4	-7.4	-7.3	-8	-7.525	0.320156
db_Tadalafil	-7.5	-7.5	-7.5	-7.5	-7.5	0
db_Rifaximin	-7.5	-7.5	-7.5	-7.5	-7.5	0
db_Moxidectin	-7.5	-7.5	-7.5	-7.5	-7.5	0
db_Teniposide	-7.4	-7.4	-7.4	-7.4	-7.4	0
db_Medrysone	-7.4	-7.4	-7.4	-7.4	-7.4	0
db_Gliquidone	-7.4	-7.3	-7.1	-7.7	-7.375	0.25
db_Ganirelix	-6.6	-7.3	-7.4	-8	-7.325	0.57373
db_Eltrombopag	-7.2	-7.4	-7.4	-7.2	-7.3	0.11547
db_Drospirenone	-7.3	-7.3	-7.3	-7.3	-7.3	0
db_Pancuronium	-7.3	-7.3	-7.3	-7.3	-7.3	0
db_Paramethasone	-7.3	-7.3	-7.3	-7.3	-7.3	0
db_Linagliptin	-7.3	-7.3	-7.3	-7.3	-7.3	0
db_Naldemedine	-7.3	-7.3	-7.3	-7.3	-7.3	0
db_Simeprevir	-7.6	-7.6	-7.1	-6.9	-7.3	0.355903
db_Tasosartan	-7.8	-7.1	-7.1	-7.1	-7.275	0.35
db_Idarubicin	-7.3	-7.3	-7.3	-7.2	-7.275	0.05
db_Desonide	-7.5	-7.4	-6.7	-7.4	-7.25	0.369685
db_Eribulin	-7.3	-7.2	-7.2	-7.3	-7.25	0.057735
db_Methacycline	-7.2	-7.2	-7.3	-7.2	-7.225	0.05
db_Rifabutin	-7.2	-7.2	-7.2	-7.2	-7.2	0
db_Methylprednisolone	-7.2	-7.2	-7.2	-7.2	-7.2	0
db_Alectinib	-7.2	-7.2	-7.2	-7.2	-7.2	0
db_Telmisartan	-7.3	-7.1	-7.2	-7.2	-7.2	0.0816497
db_Regorafenib	-7.1	-7.2	-7.2	-7.2	-7.175	0.05
db_Flurandrenolide	-7.1	-7.2	-7.2	-7.1	-7.15	0.057735
db_Itraconazole	-7	-6.9	-7.1	-7.6	-7.15	0.310913
db_Bedaquiline	-7.3	-7.1	-7	-7.2	-7.15	0.129099
db_Imatinib	-7.2	-7.1	-7.1	-7.2	-7.15	0.057735
db_Acetyldigitoxin	-6.6	-7.4	-6.6	-7.9	-7.125	0.639661
db_Paliperidone	-7.1	-7.1	-7.1	-7.1	-7.1	0
db_Prednisolone	-7.1	-7.1	-7.1	-7.1	-7.1	0
db_Loteprednol	-7.1	-7.1	-7.1	-7.1	-7.1	0
db_Oxytetracycline	-7.1	-7.1	-7.1	-7.1	-7.1	0
db_Fluorescein	-7.1	-7.1	-7.1	-7.1	-7.1	0
db_Daunorubicin	-7.1	-7.1	-7.1	-7.1	-7.1	0
db_Epirubicin	-7.1	-7.1	-7.1	-7.1	-7.1	0
db_Cortisone_acetate	-7.1	-7.2	-6.8	-7.2	-7.075	0.189297
db_Dicoumarol	-7	-7.1	-7.1	-7.1	-7.075	0.05
db_Aprepitant	-7	-7.1	-7	-7.1	-7.05	0.057735
db_Alclometasone	-7	-7	-7.1	-7.1	-7.05	0.057735
db_Doxorubicin	-7	-7	-7.1	-7.1	-7.05	0.057735
db_Flunisolide	-7.2	-7.2	-6.6	-7.2	-7.05	0.3
db_Pimozide	-6.7	-7.1	-7.2	-7.2	-7.05	0.238048
db_Azilsartan_medoxomil	-7.1	-6.6	-6.8	-7.7	-7.05	0.479583
db_Novobiocin	-7.3	-7.1	-6.9	-6.9	-7.05	0.191485
db_Spiramycin	-7.1	-6.9	-7	-7.1	-7.025	0.0957427
db_Abemaciclib	-7	-7	-7	-7	-7	0
db_Tubocurarine	-7.7	-7.1	-6.6	-6.6	-7	0.522813
db_Hydrocortisone	-7	-7	-7	-7	-7	0
db_Pasireotide	-7.4	-7	-6.8	-6.8	-7	0.282843
db_Diosmin	-6.8	-6.7	-7.1	-7.4	-7	0.316228
db_Diflorasone	-7	-7	-7	-7	-7	0
db_Apomorphine	-7	-7	-7	-7	-7	0
db_Metocurine	-7	-7	-7	-7	-7	0
db_Lorlatinib	-7	-7	-7	-7	-7	0
db_Olaparib	-7.1	-6.7	-7.1	-7.1	-7	0.2
db_Dihydrocodeine	-7	-7	-7	-7	-7	0
db_Bromocriptine	-7	-7	-7	-7	-7	0
db_Icotinib	-7	-7	-7	-7	-7	0
db_Fluoxymesterone	-7	-7	-7	-7	-7	0
db_Telotristat	-7	-7	-7	-7	-7	0
db_Progesterone	-7	-7	-7	-6.9	-6.975	0.05
db_Carbetocin	-6.8	-7.1	-6.8	-7.2	-6.975	0.206155
db_Parecoxib	-7	-6.9	-6.9	-7	-6.95	0.057735
db_Entrectinib	-7	-6.9	-6.9	-7	-6.95	0.057735
db_Rupatadine	-6.9	-6.9	-6.8	-7.2	-6.95	0.173205
db_Spironolactone	-7	-6.8	-7	-7	-6.95	0.1
db_Quinupristin	-7	-6.8	-7.2	-6.8	-6.95	0.191485
db_Cabozantinib	-6.8	-6.8	-7.3	-6.9	-6.95	0.238048
db_Pazopanib	-6.6	-6.9	-7.1	-7.1	-6.925	0.236291
db_Fluocinonide	-6.9	-7	-6.9	-6.9	-6.925	0.05
db_Enzalutamide	-7.2	-7.2	-6.1	-7.2	-6.925	0.55
db_Olmutinib	-6.9	-7	-6.8	-7	-6.925	0.0957427
db_Amlexanox	-6.9	-6.9	-6.9	-6.9	-6.9	0
db_Dalfopristin	-7	-6.8	-6.8	-7	-6.9	0.11547
db_Fluclorolone_acetonide	-6.9	-6.9	-6.9	-6.9	-6.9	0
db_Voacamine	-6.9	-6.9	-6.9	-6.9	-6.9	0
db_Oxymetholone	-6.9	-6.9	-6.9	-6.9	-6.9	0
db_Fluprednidene	-6.3	-7.1	-7.1	-7.1	-6.9	0.4
db_Estriol	-6.9	-6.9	-6.9	-6.9	-6.9	0
db_Nicergoline	-6.9	-6.9	-6.9	-6.9	-6.9	0
db_Vemurafenib	-7.1	-7.1	-6.3	-7.1	-6.9	0.4
db_Stanozolol	-6.9	-6.9	-6.9	-6.9	-6.9	0
db_Lurasidone	-6.8	-6.8	-7.3	-6.7	-6.9	0.270801
db_Fluspirilene	-6.9	-6.9	-6.9	-6.8	-6.875	0.05
db_Flibanserin	-6.9	-6.8	-6.9	-6.9	-6.875	0.05
db_Fosaprepitant	-6.8	-6.9	-6.9	-6.9	-6.875	0.05
db_Fedratinib	-7.3	-5.9	-7.4	-6.9	-6.875	0.684957
db_Dactinomycin	-6.2	-6.4	-7.5	-7.4	-6.875	0.670199
db_Ibrutinib	-6.9	-6.8	-6.9	-6.8	-6.85	0.057735
db_Raltegravir	-6.7	-7.1	-6.5	-7.1	-6.85	0.3
db_Rescinnamine	-6.8	-7	-6.6	-7	-6.85	0.191485
db_Risperidone	-6.9	-6.7	-6.9	-6.9	-6.85	0.1
db_Nafcillin	-6.9	-6.8	-7	-6.7	-6.85	0.129099
db_Deferasirox	-6.8	-6.9	-6.8	-6.9	-6.85	0.057735
db_Alpelisib	-7	-6.5	-6.9	-7	-6.85	0.238048
db_Cloxacillin	-6.8	-6.9	-6.8	-6.8	-6.825	0.05
db_Dasabuvir	-6.8	-6.8	-6.9	-6.8	-6.825	0.05
db_Plerixafor	-6.7	-6.8	-6.9	-6.9	-6.825	0.0957427
db_Clocortolone	-6.9	-6.9	-6.9	-6.5	-6.8	0.2
db_Indacaterol	-6.7	-6.9	-6.8	-6.8	-6.8	0.0816497
db_Canagliflozin	-6.9	-6.5	-6.9	-6.9	-6.8	0.2
db_Halcinonide	-6.9	-6.9	-6.9	-6.5	-6.8	0.2
db_Calcidiol	-6.7	-6.8	-6.9	-6.8	-6.8	0.0816497
db_Daclatasvir	-6.5	-6.6	-7.1	-7	-6.8	0.294392
db_Eplerenone	-6.8	-6.8	-6.8	-6.8	-6.8	0
db_Acalabrutinib	-6.8	-6.8	-6.8	-6.8	-6.8	0
db_Vindesine	-6.8	-6.8	-6.8	-6.8	-6.8	0
db_Desmopressin	-7.1	-7	-7.1	-6	-6.8	0.535413
db_Oxymorphone	-6.8	-6.8	-6.8	-6.8	-6.8	0
db_Ergocalciferol	-6.8	-6.8	-6.8	-6.8	-6.8	0
db_Formestane	-6.8	-6.8	-6.8	-6.8	-6.8	0
db_Hesperetin	-6.8	-6.8	-6.8	-6.8	-6.8	0
db_Estrone_sulfate	-6.8	-6.8	-6.8	-6.8	-6.8	0
db_Apalutamide	-6.8	-6.8	-6.8	-6.8	-6.8	0
db_Droxicam	-6.8	-6.8	-6.8	-6.8	-6.8	0
db_Tolvaptan	-6.5	-6.9	-6.9	-6.8	-6.775	0.189297
db_Sulfasalazine	-6.9	-6.7	-6.7	-6.8	-6.775	0.0957427
db_Hydromorphone	-6.8	-6.8	-6.7	-6.8	-6.775	0.05
db_Estradiol	-6.7	-6.8	-6.8	-6.8	-6.775	0.05
db_Azlocillin	-6.9	-6.4	-6.9	-6.8	-6.75	0.238048
db_Fluorometholone	-6.8	-6.8	-6.6	-6.8	-6.75	0.1
db_Telotristat_ethyl	-6.7	-6.7	-6.8	-6.8	-6.75	0.057735
db_Sorafenib	-6.8	-6.8	-6.6	-6.8	-6.75	0.1
db_Montelukast	-7.1	-7.2	-6.5	-6.2	-6.75	0.479583
db_Deflazacort	-6.8	-6.6	-6.8	-6.8	-6.75	0.1
db_Netupitant	-7	-6.7	-6.6	-6.7	-6.75	0.173205
db_Digoxin	-6.8	-6.5	-6.8	-6.8	-6.725	0.15
db_Quinestrol	-6.7	-6.7	-6.7	-6.8	-6.725	0.05
db_Vorapaxar	-6.8	-6.7	-6.8	-6.6	-6.725	0.0957427
db_Amcinonide	-6.7	-6.4	-6.9	-6.9	-6.725	0.236291
db_Maraviroc	-6.7	-6.7	-6.8	-6.7	-6.725	0.05
db_Larotrectinib	-6.8	-6.7	-6.7	-6.7	-6.725	0.05
db_Ulipristal	-6.8	-6.7	-6.6	-6.7	-6.7	0.0816497
db_Telithromycin	-6.7	-6.7	-6.7	-6.7	-6.7	0
db_Neratinib	-6.4	-6.7	-7	-6.7	-6.7	0.244949
db_Riboflavin	-6.7	-6.7	-6.7	-6.7	-6.7	0
db_Dydrogesterone	-6.7	-6.7	-6.7	-6.7	-6.7	0
db_Minocycline	-6.9	-6.9	-6.5	-6.5	-6.7	0.23094
db_Levonorgestrel	-6.7	-6.7	-6.7	-6.7	-6.7	0
db_Exemestane	-6.7	-6.7	-6.7	-6.7	-6.7	0
db_Testolactone	-6.7	-6.7	-6.7	-6.7	-6.7	0
db_Paclitaxel	-6.7	-6.7	-6.7	-6.7	-6.7	0
db_Indinavir	-6.6	-7.4	-6.3	-6.5	-6.7	0.483046
db_Amphotericin_B	-6.7	-6.7	-6.7	-6.7	-6.7	0
db_Fenoldopam	-6.7	-6.7	-6.7	-6.7	-6.7	0
db_Codeine	-6.7	-6.7	-6.7	-6.7	-6.7	0
db_Enasidenib	-6.7	-6.7	-6.7	-6.7	-6.7	0
db_Lorpiprazole	-6.8	-6.7	-6.5	-6.8	-6.7	0.141421
db_Ulobetasol	-6.7	-6.7	-6.7	-6.7	-6.7	0
db_Tecovirimat	-6.7	-6.7	-6.7	-6.7	-6.7	0
db_Avatrombopag	-6.7	-6.7	-6.5	-6.9	-6.7	0.163299
db_Tetracycline	-6.9	-6.5	-6.8	-6.6	-6.7	0.182574
db_Flupentixol	-6.6	-6.8	-6.7	-6.7	-6.7	0.0816497
db_Fluocortolone	-6.7	-6.7	-6.7	-6.6	-6.675	0.05
db_Afatinib	-6.3	-6.8	-6.8	-6.8	-6.675	0.25
db_Almitrine	-6.7	-6.7	-6.6	-6.7	-6.675	0.05
db_Zafirlukast	-6.6	-6.7	-6.7	-6.7	-6.675	0.05
db_Tigecycline	-6.5	-7.2	-6.5	-6.5	-6.675	0.35
db_Brigatinib	-6.7	-6.6	-6.7	-6.7	-6.675	0.05
db_Dacomitinib	-6.3	-7.1	-6.6	-6.7	-6.675	0.330404
db_Cyproterone_acetate	-6.7	-6.6	-6.7	-6.7	-6.675	0.05
db_Cholecalciferol	-6.6	-6.6	-6.6	-6.9	-6.675	0.15
db_Lenvatinib	-6.7	-6.7	-6.6	-6.6	-6.65	0.057735
db_Flucloxacillin	-6.7	-6.5	-6.8	-6.6	-6.65	0.129099
db_Levocabastine	-6.6	-6.7	-6.7	-6.6	-6.65	0.057735
db_Ziprasidone	-6.6	-6.8	-6.4	-6.8	-6.65	0.191485
db_Oxacillin	-6.7	-6.6	-6.6	-6.7	-6.65	0.057735
db_Glisoxepide	-6.6	-6.6	-6.7	-6.7	-6.65	0.057735
db_Alosetron	-6.6	-6.7	-6.6	-6.7	-6.65	0.057735
db_Equilin	-6.6	-6.6	-6.7	-6.7	-6.65	0.057735
db_Nystatin	-6.3	-6.9	-6.4	-6.9	-6.625	0.320156
db_Estrone	-6.8	-6.5	-6.5	-6.7	-6.625	0.15
db_Nintedanib	-7.1	-6.5	-6.5	-6.4	-6.625	0.320156
db_Cefamandole	-6.6	-6.7	-6.6	-6.6	-6.625	0.05
db_Etoposide	-6.6	-6.7	-6.6	-6.6	-6.625	0.05
db_Posaconazole	-7.2	-6.6	-6.2	-6.5	-6.625	0.419325
db_Dexamethasone	-6.6	-6.6	-6.7	-6.6	-6.625	0.05
db_Selinexor	-6.7	-6.5	-6.6	-6.7	-6.625	0.0957427
db_Candesartan	-6.6	-6.6	-6.6	-6.7	-6.625	0.05
db_Valrubicin	-6.5	-6.6	-6.5	-6.8	-6.6	0.141421
db_Calcitriol	-6.9	-6.9	-5.9	-6.7	-6.6	0.476095
db_Morphine	-6.6	-6.6	-6.6	-6.6	-6.6	0
db_Pirenzepine	-6.6	-6.6	-6.6	-6.6	-6.6	0
db_Testosterone_Propionate	-6.6	-6.6	-6.6	-6.6	-6.6	0
db_Triazolam	-6.6	-6.6	-6.6	-6.6	-6.6	0
db_Bexarotene	-6.6	-6.6	-6.6	-6.6	-6.6	0
db_Bisoxatin	-6.6	-6.6	-6.6	-6.6	-6.6	0
db_Pexidartinib	-6.6	-6.6	-6.6	-6.6	-6.6	0
db_Ivacaftor	-6.6	-6.6	-6.6	-6.6	-6.6	0
db_Ingenol_Mebutate	-6.6	-6.6	-6.6	-6.6	-6.6	0
db_Brexanolone	-6.6	-6.6	-6.6	-6.6	-6.6	0
db_Retapamulin	-6.6	-6.6	-6.6	-6.6	-6.6	0
db_Iloperidone	-6.6	-6.6	-6.6	-6.6	-6.6	0
db_Rolitetracycline	-6.6	-6.6	-6.6	-6.6	-6.6	0
db_Irbesartan	-6.2	-6.7	-6.8	-6.7	-6.6	0.270801
db_Lapatinib	-6.4	-6.8	-6.5	-6.7	-6.6	0.182574
db_Difluocortolone	-6.6	-6.6	-6.6	-6.6	-6.6	0
db_Amoxicillin	-6.6	-6.6	-6.6	-6.6	-6.6	0
db_Ethylmorphine	-6.6	-6.6	-6.6	-6.6	-6.6	0
db_Esculin	-6.6	-6.6	-6.6	-6.6	-6.6	0
db_Hydrocodone	-6.6	-6.6	-6.6	-6.6	-6.6	0
db_Norgestrel	-6.6	-6.6	-6.6	-6.6	-6.6	0
db_Sertindole	-6.6	-6.6	-6.6	-6.6	-6.6	0
db_Dolasetron	-6.5	-6.8	-6.7	-6.4	-6.6	0.182574
db_Piperacillin	-6.4	-6.4	-6.4	-7.1	-6.575	0.35
db_Cholic_Acid	-6.7	-6.7	-6.7	-6.2	-6.575	0.25
db_Yohimbine	-6.6	-6.6	-6.5	-6.6	-6.575	0.05
db_Canrenoic_acid	-6.5	-6.6	-6.6	-6.6	-6.575	0.05
db_Paricalcitol	-6.6	-6.6	-6.5	-6.6	-6.575	0.05
db_Clocapramine	-6.4	-6.6	-6.9	-6.4	-6.575	0.236291
db_Cefoperazone	-6.7	-6.5	-6.6	-6.5	-6.575	0.0957427
db_Heroin	-6.6	-6.5	-6.6	-6.6	-6.575	0.05
db_Darifenacin	-6.6	-6.6	-6.5	-6.6	-6.575	0.05
db_Terconazole	-6.5	-6.6	-6.5	-6.6	-6.55	0.057735
db_Mezlocillin	-6.6	-6.4	-6.6	-6.6	-6.55	0.1
db_Rolapitant	-6.4	-6.4	-6.4	-7	-6.55	0.3
db_Mifepristone	-6.5	-6.6	-6.6	-6.5	-6.55	0.057735
db_Mometasone	-6.7	-6.4	-6.4	-6.7	-6.55	0.173205
db_Nafamostat	-6.5	-6.6	-6.6	-6.5	-6.55	0.057735
db_Suvorexant	-6.5	-6.5	-6.6	-6.5	-6.525	0.05
db_Doxycycline	-6.3	-6.8	-6.2	-6.8	-6.525	0.320156
db_Fludrocortisone	-6.5	-6.5	-6.5	-6.6	-6.525	0.05
db_Axitinib	-6.2	-6.3	-6.8	-6.8	-6.525	0.320156
db_Methylnaltrexone	-6.5	-6.5	-6.6	-6.5	-6.525	0.05
db_Betrixaban	-6.5	-6.6	-6.5	-6.5	-6.525	0.05
db_Revefenacin	-6.4	-6.6	-6.6	-6.5	-6.525	0.0957427
db_Vincristine	-6.5	-6.5	-6.3	-6.8	-6.525	0.206155
db_Dasatinib	-6.5	-6.5	-6.6	-6.5	-6.525	0.05
db_Domperidone	-6.6	-6.5	-6.5	-6.5	-6.525	0.05
db_Dabrafenib	-6.5	-6.5	-6.6	-6.5	-6.525	0.05
db_Astemizole	-6.6	-6.5	-6.8	-6.2	-6.525	0.25
db_Avanafil	-6.4	-6.2	-6.6	-6.8	-6.5	0.258199
db_Pentostatin	-6.5	-6.5	-6.5	-6.5	-6.5	0
db_Palbociclib	-6.4	-6.5	-6.5	-6.6	-6.5	0.0816497
db_Ceritinib	-6.5	-6.5	-6.5	-6.5	-6.5	0
db_Vinblastine	-6.5	-6.5	-6.5	-6.5	-6.5	0
db_Trametinib	-6.5	-6.5	-6.5	-6.5	-6.5	0
db_Bendroflumethiazide	-6.5	-6.5	-6.5	-6.5	-6.5	0
db_Cyclacillin	-6.5	-6.5	-6.5	-6.5	-6.5	0
db_Rimexolone	-6.5	-6.5	-6.5	-6.5	-6.5	0
db_Idelalisib	-6.5	-6.5	-6.5	-6.5	-6.5	0
db_Verteporfin	-6.5	-6.5	-6.5	-6.5	-6.5	0
db_Tamibarotene	-6.4	-6.7	-6.4	-6.5	-6.5	0.141421
db_Ceftaroline_fosamil	-6.3	-6.6	-6.8	-6.3	-6.5	0.244949
db_Methylergometrine	-6.5	-6.5	-6.5	-6.5	-6.5	0
db_Flavin_adenine_dinucleotide	-6.6	-6.4	-6.6	-6.4	-6.5	0.11547
db_Setiptiline	-6.7	-6.3	-6.7	-6.3	-6.5	0.23094
db_Sitagliptin	-6.5	-6.5	-6.5	-6.5	-6.5	0
db_Naltrexone	-6.5	-6.5	-6.5	-6.5	-6.5	0
db_Eravacycline	-6.4	-6.7	-6.2	-6.7	-6.5	0.244949
db_Cefpiramide	-6.4	-6.3	-6.5	-6.8	-6.5	0.216025
db_Atovaquone	-6.5	-6.5	-6.5	-6.5	-6.5	0
db_Sirolimus	-6.5	-6.4	-6.6	-6.5	-6.5	0.0816497
db_Duvelisib	-6.5	-6.5	-6.5	-6.5	-6.5	0
db_Empagliflozin	-6.4	-6.6	-6.6	-6.4	-6.5	0.11547
db_Halofantrine	-6.5	-6.5	-6.6	-6.4	-6.5	0.0816497
db_Cyproheptadine	-6.5	-6.5	-6.5	-6.5	-6.5	0
db_Lomitapide	-6.7	-7	-6.1	-6.2	-6.5	0.424264
db_Ertapenem	-6.5	-6.6	-6.5	-6.3	-6.475	0.125831
db_Azelnidipine	-6.5	-6.5	-6.5	-6.4	-6.475	0.05
db_Cefonicid	-6.5	-6.2	-6.6	-6.6	-6.475	0.189297
db_Vilazodone	-6.8	-6.6	-5.7	-6.8	-6.475	0.525198
db_Glipizide	-6.5	-6.4	-6.5	-6.5	-6.475	0.05
db_Flumethasone	-6.5	-6.4	-6.5	-6.5	-6.475	0.05
db_Crizotinib	-6.6	-6.6	-6.5	-6.2	-6.475	0.189297
db_Natamycin	-6.5	-6.4	-6.5	-6.5	-6.475	0.05
db_Talniflumate	-6.5	-6.4	-6.8	-6.2	-6.475	0.25
db_Leucovorin	-6.6	-6.4	-6.5	-6.4	-6.475	0.0957427
db_Dicloxacillin	-6.5	-6.5	-6.4	-6.5	-6.475	0.05
db_Glasdegib	-6.5	-6.3	-6.6	-6.5	-6.475	0.125831
db_Chlortetracycline	-6.3	-6.3	-6.3	-7	-6.475	0.35
db_Pemetrexed	-6.7	-6.5	-6.4	-6.2	-6.45	0.208167
db_Topotecan	-6.5	-6.3	-6.5	-6.5	-6.45	0.1
db_Ciclesonide	-6.4	-6.4	-6.5	-6.5	-6.45	0.057735
db_Methysergide	-6.5	-6.5	-6.3	-6.5	-6.45	0.1
db_Vardenafil	-6.5	-6.4	-6.4	-6.5	-6.45	0.057735
db_Doravirine	-6.3	-6.5	-6.5	-6.5	-6.45	0.1
db_Ecamsule	-6.2	-6.5	-6.6	-6.5	-6.45	0.173205
db_Olmesartan	-6.3	-6.8	-6.8	-5.9	-6.45	0.43589
db_Fluocinolone_Acetonide	-6	-6	-6.9	-6.9	-6.45	0.519615
db_Mebendazole	-6.6	-6.5	-6.3	-6.4	-6.45	0.129099
db_Sonidegib	-6.4	-6.4	-6.6	-6.4	-6.45	0.1
db_Tetrahydrofolic_acid	-6.4	-6.7	-6.5	-6.1	-6.425	0.25
db_Ticagrelor	-6.4	-6.7	-6.5	-6.1	-6.425	0.25
db_Delavirdine	-6.4	-6.4	-6.5	-6.4	-6.425	0.05
db_Elbasvir	-6.3	-6.4	-6.4	-6.6	-6.425	0.125831
db_Fostamatinib	-6.5	-6.4	-6.3	-6.5	-6.425	0.0957427
db_Gemifloxacin	-6.4	-6.4	-6.4	-6.4	-6.4	0
db_Abiraterone	-6.4	-6.4	-6.4	-6.4	-6.4	0
db_Rivaroxaban	-6.4	-6.4	-6.4	-6.4	-6.4	0
db_Flubendazole	-6.4	-6.4	-6.4	-6.4	-6.4	0
db_Ivosidenib	-6.3	-6.4	-6.4	-6.5	-6.4	0.0816497
db_Amrubicin	-6.4	-6.4	-6.4	-6.4	-6.4	0
db_Edoxaban	-6.4	-6.4	-6.4	-6.4	-6.4	0
db_Cabazitaxel	-6.4	-6.4	-6.4	-6.4	-6.4	0
db_Trabectedin	-6.4	-6.4	-6.4	-6.4	-6.4	0
db_Lasofoxifene	-6.4	-6.4	-6.4	-6.4	-6.4	0
db_Norgestimate	-6.4	-6.4	-6.4	-6.4	-6.4	0
db_Cetrorelix	-6.3	-5.9	-6.9	-6.5	-6.4	0.416333
db_Niraparib	-6.4	-6.4	-6.4	-6.4	-6.4	0
db_Deserpidine	-6.4	-6.6	-6.3	-6.3	-6.4	0.141421
db_Naloxone	-6.4	-6.4	-6.4	-6.4	-6.4	0
db_Celecoxib	-6.4	-6.4	-6.4	-6.4	-6.4	0
db_Ribociclib	-6.3	-6.3	-6.7	-6.3	-6.4	0.2
db_Finasteride	-6.4	-6.4	-6.4	-6.4	-6.4	0
db_Carbenicillin	-6.4	-6.4	-6.4	-6.4	-6.4	0
db_Pipecuronium	-6.4	-6.4	-6.4	-6.4	-6.4	0
db_Meloxicam	-6.4	-6.4	-6.4	-6.4	-6.4	0
db_Trovafloxacin	-6.4	-6.4	-6.4	-6.4	-6.4	0
db_Levofloxacin	-6.4	-6.4	-6.4	-6.4	-6.4	0
db_Flutemetamol_(18F)	-6.4	-6.4	-6.4	-6.4	-6.4	0
db_Testosterone	-6.4	-6.4	-6.4	-6.4	-6.4	0
db_Ouabain	-6.4	-6.4	-6.4	-6.4	-6.4	0
db_Loperamide	-6.4	-6.4	-6.4	-6.4	-6.4	0
db_Desoximetasone	-6.4	-6.4	-6.4	-6.4	-6.4	0
db_Blonanserin	-6.4	-6.4	-6.4	-6.4	-6.4	0
db_Ampicillin	-6.4	-6.4	-6.3	-6.5	-6.4	0.0816497
db_Thiothixene	-6.6	-6.6	-6.2	-6.2	-6.4	0.23094
db_Nelfinavir	-6.6	-6.4	-6.4	-6.2	-6.4	0.163299
db_Megestrol_acetate	-6.4	-6.4	-6.4	-6.3	-6.375	0.05
db_Glyburide	-6.3	-5.9	-6.7	-6.6	-6.375	0.359398
db_Amsacrine	-6.5	-6.5	-6.5	-6	-6.375	0.25
db_Betamethasone	-6.4	-6.4	-6.3	-6.4	-6.375	0.05
db_Fusafungine	-6.4	-6.4	-6.3	-6.4	-6.375	0.05
db_Raltitrexed	-6.5	-6.5	-6.3	-6.2	-6.375	0.15
db_Benidipine	-6.4	-6.3	-6.4	-6.4	-6.375	0.05
db_Tolcapone	-6.4	-6.4	-6.3	-6.4	-6.375	0.05
db_Clofazimine	-6.6	-6.1	-6.6	-6.2	-6.375	0.262996
db_Fidaxomicin	-5.6	-6.7	-6.3	-6.8	-6.35	0.544671
db_Cefditoren	-6.3	-6.4	-6.4	-6.3	-6.35	0.057735
db_Flunarizine	-6.4	-6.3	-6.4	-6.3	-6.35	0.057735
db_Cromoglicic_acid	-6.3	-6.7	-6.6	-5.8	-6.35	0.404145
db_Raloxifene	-5.9	-6.1	-7.1	-6.3	-6.35	0.525991
db_Nandrolone_phenpropionate	-6.3	-6.2	-6.6	-6.3	-6.35	0.173205
db_Temazepam	-6.4	-6.3	-6.4	-6.3	-6.35	0.057735
db_Cinitapride	-6.4	-6.5	-6.1	-6.4	-6.35	0.173205
db_Alvimopan	-6.3	-6.2	-6.4	-6.5	-6.35	0.129099
db_Antrafenine	-6.3	-6.3	-6.4	-6.4	-6.35	0.057735
db_Tedizolid_Phosphate	-6.3	-6.3	-6.4	-6.4	-6.35	0.057735
db_Netarsudil	-6.4	-6	-6.5	-6.5	-6.35	0.238048
db_Ombitasvir	-5.9	-6.5	-6.4	-6.6	-6.35	0.310913
db_Ezetimibe	-6.2	-6.9	-6.1	-6.1	-6.325	0.386221
db_Prednicarbate	-6.3	-6.4	-6.3	-6.3	-6.325	0.05
db_Apixaban	-6.3	-6.4	-6.3	-6.3	-6.325	0.05
db_Bezafibrate	-6.4	-6.4	-6.2	-6.3	-6.325	0.0957427
db_Talazoparib	-6.4	-6.3	-6.4	-6.2	-6.325	0.0957427
db_Desloratadine	-6.3	-6.4	-6.3	-6.3	-6.325	0.05
db_Medrogestone	-6.3	-6.4	-6.3	-6.3	-6.325	0.05
db_Grazoprevir	-6.3	-6.3	-6.3	-6.4	-6.325	0.05
db_Letermovir	-6.3	-6.3	-6.3	-6.4	-6.325	0.05
db_Folic_Acid	-6.5	-6.4	-6.3	-6.1	-6.325	0.170783
db_Demeclocycline	-6.4	-6.5	-6	-6.4	-6.325	0.221736
db_Anidulafungin	-6.1	-6.4	-6.4	-6.4	-6.325	0.15
db_Gilteritinib	-6.1	-6.6	-6.4	-6.1	-6.3	0.244949
db_Ethinyl_Estradiol	-6.4	-6.4	-6.3	-6.1	-6.3	0.141421
db_Reserpine	-6.3	-6.3	-6.3	-6.3	-6.3	0
db_Rifamycin	-6.3	-6.3	-6.3	-6.3	-6.3	0
db_Ataluren	-6.3	-6.3	-6.3	-6.3	-6.3	0
db_Dolutegravir	-6.2	-6.5	-6	-6.5	-6.3	0.244949
db_Alcaftadine	-6.3	-6.3	-6.3	-6.3	-6.3	0
db_Oxcarbazepine	-6.3	-6.3	-6.3	-6.3	-6.3	0
db_Prasterone	-6.3	-6.3	-6.3	-6.3	-6.3	0
db_Cloxazolam	-6.3	-6.3	-6.3	-6.3	-6.3	0
db_Oxandrolone	-6.3	-6.3	-6.3	-6.3	-6.3	0
db_Nalbuphine	-6.3	-6.3	-6.3	-6.3	-6.3	0
db_Rilpivirine	-6.3	-6.3	-6.3	-6.3	-6.3	0
db_Doxazosin	-6.3	-6.3	-6.3	-6.3	-6.3	0
db_Bifonazole	-6.3	-6.3	-6.3	-6.3	-6.3	0
db_Metixene	-6.3	-6.3	-6.3	-6.3	-6.3	0
db_Benzylpenicillin	-6.3	-6.3	-6.3	-6.3	-6.3	0
db_Thalidomide	-6.3	-6.3	-6.3	-6.3	-6.3	0
db_Moricizine	-6.3	-6.3	-6.3	-6.3	-6.3	0
db_Palonosetron	-6.3	-6.3	-6.3	-6.3	-6.3	0
db_Cefadroxil	-6.3	-6.3	-6.3	-6.3	-6.3	0
db_Clozapine	-6.3	-6.3	-6.3	-6.3	-6.3	0
db_Pralatrexate	-6.4	-6.2	-6.3	-6.2	-6.275	0.0957427
db_Ketoconazole	-6.4	-6.2	-6.3	-6.2	-6.275	0.0957427
db_Balsalazide	-6.2	-6.4	-6.1	-6.4	-6.275	0.15
db_Isavuconazonium	-6.7	-6	-6	-6.4	-6.275	0.340343
db_Fenofibrate	-6.4	-6.2	-6.3	-6.2	-6.275	0.0957427
db_Calcipotriol	-6.5	-6.3	-6.4	-5.9	-6.275	0.262996
db_Etravirine	-6.4	-6.4	-5.9	-6.4	-6.275	0.25
db_Indapamide	-6.3	-6.4	-6.1	-6.3	-6.275	0.125831
db_Phenoxymethylpenicillin	-6.3	-6.3	-6.3	-6.2	-6.275	0.05
db_Cariprazine	-6.3	-6.3	-6.3	-6.2	-6.275	0.05
db_Tipranavir	-6.3	-6.4	-6.2	-6.2	-6.275	0.0957427
db_Oxazepam	-6.3	-6.3	-6.3	-6.2	-6.275	0.05
db_Danazol	-6.3	-6.3	-6.3	-6.2	-6.275	0.05
db_Diflunisal	-6.3	-6.3	-6.3	-6.2	-6.275	0.05
db_Methotrexate	-6.3	-6.2	-6.2	-6.3	-6.25	0.057735
db_Dantrolene	-6.3	-6.2	-6.2	-6.3	-6.25	0.057735
db_Gonadorelin	-5.8	-6.8	-6.3	-6.1	-6.25	0.420317
db_Clobetasone	-6.4	-6.2	-6.2	-6.2	-6.25	0.1
db_Vismodegib	-6.3	-6.2	-6.3	-6.2	-6.25	0.057735
db_Rimonabant	-6.2	-6.2	-6.4	-6.2	-6.25	0.1
db_Pholcodine	-6.4	-6.4	-6.2	-6	-6.25	0.191485
db_Elagolix	-6.4	-6.2	-6.2	-6.2	-6.25	0.1
db_Meclocycline	-6.1	-6.2	-6.4	-6.2	-6.225	0.125831
db_Ergonovine	-6.3	-6.3	-6	-6.3	-6.225	0.15
db_Lercanidipine	-6.2	-6.2	-6.2	-6.3	-6.225	0.05
db_Macimorelin	-6.6	-5.8	-6.4	-6.1	-6.225	0.35
db_Entecavir	-6.3	-6.2	-6.2	-6.2	-6.225	0.05
db_Umeclidinium	-6.2	-6.2	-6.3	-6.2	-6.225	0.05
db_Hexafluronium	-6.3	-6.1	-6.2	-6.3	-6.225	0.0957427
db_Camazepam	-6.2	-6.2	-6.3	-6.2	-6.225	0.05
db_Trospium	-6.3	-6.3	-6.2	-6.1	-6.225	0.0957427
db_Fusidic_Acid	-6.3	-6.3	-6.3	-6	-6.225	0.15
db_Plicamycin	-5.7	-6.6	-6.9	-5.6	-6.2	0.648074
db_Rucaparib	-6.2	-6.2	-6.2	-6.2	-6.2	0
db_Ajmaline	-6.2	-6.2	-6.2	-6.2	-6.2	0
db_Phenindamine	-6.2	-6.2	-6.2	-6.2	-6.2	0
db_Azelastine	-6.2	-6.2	-6.2	-6.2	-6.2	0
db_Aripiprazole	-6.5	-6	-6.1	-6.2	-6.2	0.216025
db_Azatadine	-6.2	-6.2	-6.2	-6.2	-6.2	0
db_Pomalidomide	-6.2	-6.2	-6.2	-6.2	-6.2	0
db_Loratadine	-6.2	-6.2	-6.2	-6.2	-6.2	0
db_Praziquantel	-6.2	-6.2	-6.2	-6.2	-6.2	0
db_Tixocortol	-6.2	-6.2	-6.2	-6.2	-6.2	0
db_Erythromycin	-6.2	-6.2	-6.2	-6.2	-6.2	0
db_Perampanel	-6.2	-6.2	-6.2	-6.2	-6.2	0
db_Alprazolam	-6.2	-6.2	-6.2	-6.2	-6.2	0
db_Zuclopenthixol	-6.2	-6.2	-6.2	-6.2	-6.2	0
db_Tauroursodeoxycholic_acid	-6.2	-6.2	-6.2	-6.2	-6.2	0
db_Butorphanol	-6.2	-6.2	-6.2	-6.2	-6.2	0
db_Romidepsin	-6.2	-6.2	-6.2	-6.2	-6.2	0
db_Hetacillin	-6.2	-6.2	-6.2	-6.2	-6.2	0
db_Flutamide	-6.2	-6.2	-6.2	-6.2	-6.2	0
db_Loxapine	-6.2	-6.2	-6.2	-6.2	-6.2	0
db_Gentian_Violet	-6.2	-6.2	-6.2	-6.2	-6.2	0
db_Picosulfuric_acid	-6.2	-6.2	-6.2	-6.2	-6.2	0
db_Clobetasol_propionate	-6.2	-6.2	-6.2	-6.2	-6.2	0
db_Ixabepilone	-6.1	-6.5	-6.1	-6.1	-6.2	0.2
db_Perospirone	-6.1	-6.7	-6.1	-5.9	-6.2	0.34641
db_Riociguat	-6.2	-6.3	-6.2	-6.1	-6.2	0.0816497
db_Triamcinolone	-6.3	-6.3	-6.1	-6.1	-6.2	0.11547
db_Halazepam	-6.2	-6.3	-6.1	-6.1	-6.175	0.0957427
db_Olopatadine	-6.2	-6.2	-6.2	-6.1	-6.175	0.05
db_Bazedoxifene	-6.4	-6.4	-5.9	-6	-6.175	0.262996
db_Encorafenib	-6.3	-5.7	-6.3	-6.4	-6.175	0.320156
db_Warfarin	-6.2	-6.3	-6.3	-5.9	-6.175	0.189297
db_Ceforanide	-6.6	-6.1	-5.9	-6.1	-6.175	0.298608
db_Buclizine	-6.3	-6.2	-5.9	-6.3	-6.175	0.189297
db_Prazosin	-6.1	-6.2	-6.2	-6.2	-6.175	0.05
db_Floctafenine	-6.5	-5.6	-6.4	-6.2	-6.175	0.403113
db_Deoxycholic_Acid	-5.8	-6.3	-6.3	-6.3	-6.175	0.25
db_Vandetanib	-6.2	-6.1	-6.2	-6.2	-6.175	0.05
db_Cefroxadine	-6.1	-6.2	-6.2	-6.2	-6.175	0.05
db_Fosphenytoin	-6	-6.2	-6.2	-6.3	-6.175	0.125831
db_Diacerein	-6.1	-6.3	-6.1	-6.2	-6.175	0.0957427
db_Clarithromycin	-6.3	-6.1	-6.3	-6	-6.175	0.15
db_Dronabinol	-6.2	-6.1	-6.2	-6.2	-6.175	0.05
db_Tafenoquine	-6.2	-6.1	-6.2	-6.2	-6.175	0.05
db_Olsalazine	-6.2	-6.1	-6.2	-6.2	-6.175	0.05
db_Pranlukast	-5.8	-6.5	-6.2	-6.2	-6.175	0.287228
db_Cobimetinib	-6.1	-6.1	-6.1	-6.4	-6.175	0.15
db_Goserelin	-6	-6.2	-6.1	-6.4	-6.175	0.170783
db_Eluxadoline	-6.2	-6.1	-6.2	-6.1	-6.15	0.057735
db_Valsartan	-5.9	-5.6	-6.5	-6.6	-6.15	0.479583
db_Phentolamine	-6.2	-6.2	-6.2	-6	-6.15	0.1
db_Mefloquine	-6.5	-6.1	-6	-6	-6.15	0.238048
db_Flunitrazepam	-6.2	-6.2	-6.2	-6	-6.15	0.1
db_Clonazepam	-6.2	-6.1	-6.2	-6.1	-6.15	0.057735
db_Upadacitinib	-6.1	-6.2	-6.1	-6.2	-6.15	0.057735
db_Fluphenazine	-6.2	-6	-6.2	-6.2	-6.15	0.1
db_Masoprocol	-6.2	-6.1	-6.1	-6.2	-6.15	0.057735
db_Chlorthalidone	-6.2	-6.1	-6.1	-6.2	-6.15	0.057735
db_Doxercalciferol	-6.3	-6	-6.1	-6.2	-6.15	0.129099
db_Nitrofurantoin	-6.1	-6.1	-6.2	-6.2	-6.15	0.057735
db_Vinorelbine	-6.1	-6.2	-6.1	-6.2	-6.15	0.057735
db_Pyrvinium	-6.2	-6.1	-6	-6.2	-6.125	0.0957427
db_Cefazolin	-6.2	-6	-6	-6.3	-6.125	0.15
db_Ketotifen	-6.1	-6.1	-6.2	-6.1	-6.125	0.05
db_Mupirocin	-5.9	-6.9	-5.8	-5.9	-6.125	0.518813
db_Norethisterone	-6.1	-6.2	-6	-6.2	-6.125	0.0957427
db_Belinostat	-6.1	-6.1	-6.2	-6.1	-6.125	0.05
db_Quinethazone	-6.1	-6.2	-6.1	-6.1	-6.125	0.05
db_Cefaclor	-6.2	-6.2	-5.9	-6.2	-6.125	0.15
db_Ozenoxacin	-6.3	-5.4	-6.4	-6.4	-6.125	0.485627
db_Artesunate	-6.2	-6.1	-6.1	-6.1	-6.125	0.05
db_Gestodene	-6.1	-6.2	-6.1	-6.1	-6.125	0.05
db_Saquinavir	-6	-5.6	-5.8	-7.1	-6.125	0.670199
db_Vecuronium	-6.1	-6.2	-6.1	-6.1	-6.125	0.05
db_Icatibant	-6.3	-5.7	-5.8	-6.7	-6.125	0.464579
db_Meropenem	-6.1	-6.1	-6.1	-6.2	-6.125	0.05
db_Binimetinib	-5.8	-6.4	-6.1	-6.2	-6.125	0.25
db_Barnidipine	-6.2	-6.2	-6.2	-5.8	-6.1	0.2
db_Amoxapine	-6.1	-6.1	-6.1	-6.1	-6.1	0
db_Niclosamide	-6.1	-6.1	-6.1	-6.1	-6.1	0
db_Enoxacin	-6.1	-6.1	-6.1	-6.1	-6.1	0
db_Zaltoprofen	-6.1	-6.1	-6.1	-6.1	-6.1	0
db_Olanzapine	-6.1	-6.1	-6.1	-6.1	-6.1	0
db_Lenalidomide	-6.1	-6.1	-6.1	-6.1	-6.1	0
db_Estazolam	-6.1	-6.1	-6.1	-6.1	-6.1	0
db_Fluticasone_furoate	-6.1	-6.1	-6.1	-6.1	-6.1	0
db_Allylestrenol	-6.1	-6.1	-6.1	-6.1	-6.1	0
db_Levomefolic_acid	-5.6	-5.9	-6.4	-6.5	-6.1	0.424264
db_Buspirone	-6.1	-6.1	-6.1	-6.1	-6.1	0
db_Regadenoson	-6.1	-6.1	-6.1	-6.1	-6.1	0
db_Donepezil	-6.1	-6.1	-6.1	-6.1	-6.1	0
db_Ecabet	-6.1	-6.1	-6.1	-6.1	-6.1	0
db_Cefprozil	-6.1	-6.1	-6.1	-6.1	-6.1	0
db_Latamoxef	-6	-6.1	-6.2	-6.1	-6.1	0.0816497
db_Fluticasone_propionate	-6.2	-5.8	-6.2	-6.2	-6.1	0.2
db_Tolnaftate	-5.9	-6.3	-6.1	-6.1	-6.1	0.163299
db_Trifluoperazine	-6.1	-6.1	-6.1	-6.1	-6.1	0
db_Levorphanol	-6.1	-6.1	-6.1	-6.1	-6.1	0
db_Buprenorphine	-6.2	-6.2	-5.8	-6.2	-6.1	0.2
db_Tibolone	-6.1	-6.1	-6.1	-6.1	-6.1	0
db_Acitretin	-6.2	-6.1	-6.2	-5.8	-6.075	0.189297
db_Ursodeoxycholic_acid	-6.3	-5.8	-6.5	-5.7	-6.075	0.386221
db_Bilastine	-6.3	-5.8	-5.9	-6.3	-6.075	0.262996
db_Sildenafil	-6.1	-6	-6.1	-6.1	-6.075	0.05
db_Acenocoumarol	-6.1	-6.1	-6.1	-6	-6.075	0.05
db_Siponimod	-6.1	-6.1	-6.1	-6	-6.075	0.05
db_Sulindac	-6	-6.2	-6.1	-6	-6.075	0.0957427
db_Eslicarbazepine_acetate	-6.2	-6	-6	-6.1	-6.075	0.0957427
db_Griseofulvin	-6.1	-6	-6.1	-6.1	-6.075	0.05
db_Phenytoin	-6.1	-6	-6.1	-6.1	-6.075	0.05
db_Lopinavir	-6	-6	-5.9	-6.4	-6.075	0.221736
db_Apremilast	-6.1	-6.1	-6	-6.1	-6.075	0.05
db_Methyl_cellulose	-6.1	-6.1	-6.1	-6	-6.075	0.05
db_Everolimus	-6.1	-5.9	-6.1	-6.1	-6.05	0.1
db_Carbazochrome	-6.1	-6	-6	-6.1	-6.05	0.057735
db_Brotizolam	-6.1	-6	-6	-6.1	-6.05	0.057735
db_Haloperidol	-6.1	-6.1	-5.9	-6.1	-6.05	0.1
db_Docetaxel	-5.8	-6	-6.4	-6	-6.05	0.251661
db_Nitrofural	-6.1	-6	-6	-6.1	-6.05	0.057735
db_Tafamidis	-6.1	-6.1	-6	-6	-6.05	0.057735
db_Triamterene	-6	-6.1	-6.1	-6	-6.05	0.057735
db_Hydroxyprogesterone_caproate	-5.8	-6.4	-5.6	-6.4	-6.05	0.412311
db_Amodiaquine	-6.1	-5.9	-6	-6.1	-6.025	0.0957427
db_Dapagliflozin	-6	-6.1	-6	-6	-6.025	0.05
db_Pantoprazole	-6	-6	-6.1	-6	-6.025	0.05
db_Olodaterol	-6	-6.1	-6	-6	-6.025	0.05
db_Bicalutamide	-6	-6	-6.1	-6	-6.025	0.05
db_Cinnarizine	-5.8	-6.1	-6.1	-6.1	-6.025	0.15
db_Ceftriaxone	-6.4	-5.7	-5.7	-6.3	-6.025	0.377492
db_Prasugrel	-6	-6	-6	-6.1	-6.025	0.05
db_Ethynodiol_diacetate	-6.1	-6	-6	-6	-6.025	0.05
db_Cinalukast	-6.3	-5.8	-6.2	-5.8	-6.025	0.262996
db_Obeticholic_acid	-5.8	-6.1	-6.1	-6.1	-6.025	0.15
db_Clinofibrate	-6.3	-5.9	-5.9	-6	-6.025	0.189297
db_Meclizine	-6	-6	-6.1	-6	-6.025	0.05
db_Esomeprazole	-6	-6	-6.1	-6	-6.025	0.05
db_Nafarelin	-6	-6.8	-5.2	-6.1	-6.025	0.655108
db_Brexpiprazole	-6.1	-6	-6.3	-5.7	-6.025	0.25
db_Zopiclone	-6	-6	-6	-6	-6	0
db_Clofarabine	-6	-6	-6	-6	-6	0
db_Oxycodone	-6	-6	-6	-6	-6	0
db_Mestranol	-6	-6	-6	-6	-6	0
db_Epinastine	-6	-6	-6	-6	-6	0
db_Nimesulide	-6	-6	-6	-6	-6	0
db_Cyclandelate	-6	-6	-6	-6	-6	0
db_Pentazocine	-6	-6	-6	-6	-6	0
db_Ethyl_loflazepate	-6	-6	-6	-6	-6	0
db_Medroxyprogesterone_acetate	-6	-6	-6	-6	-6	0
db_Sulfisoxazole	-6	-6	-6	-6	-6	0
db_Butriptyline	-6	-6	-6	-6	-6	0
db_Sarecycline	-6	-6	-6	-6	-6	0
db_Solifenacin	-6	-6	-6	-6	-6	0
db_Fexofenadine	-6.1	-6.1	-5.9	-5.9	-6	0.11547
db_Fenspiride	-6	-6	-6	-6	-6	0
db_Phenprocoumon	-6	-6	-6	-6	-6	0
db_Dextromethorphan	-6	-6	-6	-6	-6	0
db_Granisetron	-6	-6	-6	-6	-6	0
db_Piroxicam	-5.8	-5.8	-6.2	-6.2	-6	0.23094
db_Ifenprodil	-6	-6	-6	-6	-6	0
db_Omeprazole	-6	-6	-6	-6	-6	0
db_Ripasudil	-6	-6	-6	-6	-6	0
db_Pemirolast	-6	-6	-6	-6	-6	0
db_Sacubitril	-6.2	-5.5	-5.7	-6.6	-6	0.496655
db_Erdafitinib	-6.2	-6	-5.7	-6.1	-6	0.216025
db_Carbamazepine	-6	-6	-6	-6	-6	0
db_Midazolam	-6	-6	-6	-6	-6	0
db_Quinidine	-6	-6	-6	-6	-6	0
db_Clorazepate	-6	-6.1	-5.9	-6	-6	0.0816497
db_Mepenzolate	-6.1	-6.1	-6.1	-5.7	-6	0.2
db_Lorazepam	-6.1	-6.1	-5.9	-5.8	-5.975	0.15
db_Atazanavir	-5.8	-6.2	-6.1	-5.8	-5.975	0.206155
db_Dapiprazole	-5.9	-6.1	-5.9	-6	-5.975	0.0957427
db_Trichlormethiazide	-6	-6	-6	-5.9	-5.975	0.05
db_Cephaloglycin	-6.1	-5.9	-5.9	-6	-5.975	0.0957427
db_Mycophenolic_acid	-5.7	-6	-6.1	-6.1	-5.975	0.189297
db_Difluprednate	-5.8	-6.2	-6.2	-5.7	-5.975	0.262996
db_Gefitinib	-6.2	-6.1	-5.5	-6.1	-5.975	0.320156
db_Doxepin	-5.9	-6	-6	-6	-5.975	0.05
db_Levoleucovorin	-6.5	-5.6	-6.6	-5.2	-5.975	0.684957
db_Panobinostat	-6	-6	-6	-5.9	-5.975	0.05
db_Argatroban	-6.4	-5.3	-5.6	-6.6	-5.975	0.623832
db_Morniflumate	-5.9	-6.1	-6	-5.9	-5.975	0.0957427
db_Bosutinib	-6	-6.1	-5.9	-5.9	-5.975	0.0957427
db_Delafloxacin	-6	-6	-5.8	-6.1	-5.975	0.125831
db_Zolmitriptan	-6	-6	-6	-5.9	-5.975	0.05
db_Vildagliptin	-6	-6	-5.9	-6	-5.975	0.05
db_Lovastatin	-5.9	-5.9	-5.9	-6.1	-5.95	0.1
db_Cephalexin	-6	-5.9	-5.9	-6	-5.95	0.057735
db_Levocetirizine	-6	-5.8	-6	-6	-5.95	0.1
db_Azithromycin	-5.9	-5.9	-6	-6	-5.95	0.057735
db_Glimepiride	-6	-6	-6.1	-5.7	-5.95	0.173205
db_Imidafenacin	-6	-6	-5.8	-6	-5.95	0.1
db_Osimertinib	-6	-6	-6	-5.8	-5.95	0.1
db_Benzatropine	-5.9	-5.9	-6	-6	-5.95	0.057735
db_Clidinium	-5.9	-6	-5.9	-6	-5.95	0.057735
db_Sunitinib	-6	-5.9	-6	-5.9	-5.95	0.057735
db_Lansoprazole	-6	-6	-5.9	-5.9	-5.95	0.057735
db_Mycophenolate_mofetil	-6.2	-5.8	-5.9	-5.9	-5.95	0.173205
db_Viomycin	-5.8	-5.8	-6.1	-6.1	-5.95	0.173205
db_Anagrelide	-5.9	-6	-6	-5.9	-5.95	0.057735
db_Protirelin	-6	-5.9	-6	-5.9	-5.95	0.057735
db_Tranilast	-6	-5.9	-6	-5.9	-5.95	0.057735
db_Cefmenoxime	-5.9	-5.9	-6	-5.9	-5.925	0.05
db_Colchicine	-5.9	-5.9	-5.9	-6	-5.925	0.05
db_Boceprevir	-5.9	-5.9	-5.9	-6	-5.925	0.05
db_Indecainide	-6	-5.8	-5.9	-6	-5.925	0.0957427
db_Lomefloxacin	-6	-5.7	-6	-6	-5.925	0.15
db_Mesoridazine	-5.8	-5.9	-6	-6	-5.925	0.0957427
db_Cefradine	-6	-5.9	-5.8	-6	-5.925	0.0957427
db_Flavoxate	-5.8	-6.3	-5.8	-5.8	-5.925	0.25
db_Difenoxin	-5.5	-5.9	-6	-6.3	-5.925	0.330404
db_Flecainide	-5.8	-6.1	-5.7	-6.1	-5.925	0.206155
db_Rifapentine	-5.9	-5.9	-5.9	-5.9	-5.9	0
db_Eszopiclone	-5.9	-5.9	-5.9	-5.9	-5.9	0
db_Fludiazepam	-5.9	-5.9	-5.9	-5.9	-5.9	0
db_Cyclothiazide	-5.9	-5.9	-5.9	-5.9	-5.9	0
db_Norelgestromin	-5.9	-5.8	-6	-5.9	-5.9	0.0816497
db_Sertraline	-5.9	-5.9	-5.9	-5.9	-5.9	0
db_Levallorphan	-5.9	-5.9	-5.9	-5.9	-5.9	0
db_Ofloxacin	-5.8	-6	-5.8	-6	-5.9	0.11547
db_Levosimendan	-5.9	-5.9	-5.9	-5.9	-5.9	0
db_Carprofen	-5.8	-5.9	-6	-5.9	-5.9	0.0816497
db_Dienestrol	-5.9	-5.9	-5.9	-5.9	-5.9	0
db_Gliclazide	-5.9	-5.9	-5.9	-5.9	-5.9	0
db_Finafloxacin	-5.9	-5.9	-5.9	-5.9	-5.9	0
db_Hydroflumethiazide	-5.9	-5.9	-5.9	-5.9	-5.9	0
db_Ketazolam	-5.9	-5.9	-5.9	-5.9	-5.9	0
db_Acrivastine	-5.9	-5.9	-5.9	-5.9	-5.9	0
db_Ceftazidime	-5.9	-5.9	-5.9	-5.9	-5.9	0
db_Furazolidone	-5.9	-5.9	-5.9	-5.9	-5.9	0
db_Maprotiline	-5.9	-5.9	-5.8	-6	-5.9	0.0816497
db_Bisacodyl	-5.9	-5.9	-5.9	-5.9	-5.9	0
db_Benzthiazide	-5.8	-5.7	-5.7	-6.4	-5.9	0.33665
db_Linezolid	-5.9	-6	-5.8	-5.9	-5.9	0.0816497
db_Mepiprazole	-5.9	-5.9	-5.9	-5.9	-5.9	0
db_Fominoben	-5.9	-5.9	-5.9	-5.9	-5.9	0
db_Trimipramine	-5.9	-5.9	-5.9	-5.9	-5.9	0
db_Chlorprothixene	-5.9	-5.9	-5.9	-5.9	-5.9	0
db_Ciprofloxacin	-5.9	-5.9	-5.9	-5.9	-5.9	0
db_Mitiglinide	-5.9	-5.9	-6	-5.8	-5.9	0.0816497
db_Gestrinone	-5.9	-5.9	-5.9	-5.9	-5.9	0
db_Elvitegravir	-5.6	-5.6	-6.1	-6.3	-5.9	0.355903
db_Losartan	-5.9	-6.2	-5.6	-5.8	-5.875	0.25
db_Etizolam	-5.9	-5.9	-5.9	-5.8	-5.875	0.05
db_Dosulepin	-5.9	-5.9	-5.9	-5.8	-5.875	0.05
db_Naratriptan	-5.9	-5.9	-5.9	-5.8	-5.875	0.05
db_Meticillin	-5.9	-5.9	-5.9	-5.8	-5.875	0.05
db_Demexiptiline	-5.9	-5.8	-5.9	-5.9	-5.875	0.05
db_Pitavastatin	-5.5	-6	-5.9	-6.1	-5.875	0.262996
db_Arformoterol	-6.2	-6.2	-4.8	-6.3	-5.875	0.718215
db_Terbinafine	-5.9	-5.9	-5.8	-5.9	-5.875	0.05
db_Dihydrotachysterol	-5.7	-6.1	-5.6	-6.1	-5.875	0.262996
db_Dienogest	-5.9	-5.8	-5.9	-5.9	-5.875	0.05
db_Cyclobenzaprine	-5.8	-5.9	-5.9	-5.9	-5.875	0.05
db_Anileridine	-5.9	-5.9	-5.8	-5.9	-5.875	0.05
db_Eletriptan	-6	-5.8	-5.8	-5.9	-5.875	0.0957427
db_Nitrazepam	-5.8	-5.9	-5.9	-5.9	-5.875	0.05
db_Atorvastatin	-5.9	-5.8	-5.9	-5.8	-5.85	0.057735
db_Cobicistat	-5.6	-5.9	-6.1	-5.8	-5.85	0.208167
db_Lornoxicam	-5.8	-5.9	-5.9	-5.8	-5.85	0.057735
db_Thiocolchicoside	-6	-5.7	-5.7	-6	-5.85	0.173205
db_Rotigotine	-5.9	-5.8	-5.8	-5.9	-5.85	0.057735
db_Cilostazol	-6	-5.9	-5.8	-5.7	-5.85	0.129099
db_Simvastatin	-5.8	-5.8	-5.8	-6	-5.85	0.1
db_Hydrocortamate	-5.7	-6.1	-5.6	-6	-5.85	0.238048
db_Besifloxacin	-6	-6	-6	-5.4	-5.85	0.3
db_Quinagolide	-5.9	-5.8	-5.8	-5.9	-5.85	0.057735
db_Sitaxentan	-5.9	-5.9	-5.7	-5.8	-5.825	0.0957427
db_Lanreotide	-6	-5.3	-6	-6	-5.825	0.35
db_Cefapirin	-5.8	-5.9	-5.8	-5.8	-5.825	0.05
db_Loxoprofen	-5.8	-5.9	-5.8	-5.8	-5.825	0.05
db_Tazarotene	-5.8	-5.9	-5.8	-5.8	-5.825	0.05
db_Tacrolimus	-5.8	-5.8	-5.9	-5.8	-5.825	0.05
db_Chenodeoxycholic_acid	-5.8	-5.9	-5.8	-5.8	-5.825	0.05
db_Abacavir	-5.8	-5.8	-5.9	-5.8	-5.825	0.05
db_Ondansetron	-5.8	-5.8	-5.9	-5.8	-5.825	0.05
db_Nitisinone	-5.9	-5.6	-5.9	-5.9	-5.825	0.15
db_Troleandomycin	-6.1	-5.8	-5.7	-5.7	-5.825	0.189297
db_Iodipamide	-5.7	-5.8	-5.9	-5.9	-5.825	0.0957427
db_Rocuronium	-5.5	-5.8	-6.4	-5.5	-5.8	0.424264
db_Sofosbuvir	-6.1	-5.6	-5.9	-5.6	-5.8	0.244949
db_Tropisetron	-5.8	-5.8	-5.8	-5.8	-5.8	0
db_Nilutamide	-5.8	-5.8	-5.8	-5.8	-5.8	0
db_Methyclothiazide	-5.8	-5.8	-5.8	-5.8	-5.8	0
db_Beclomethasone_dipropionate	-5.9	-5.9	-5.6	-5.8	-5.8	0.141421
db_Benzoctamine	-5.8	-5.8	-5.8	-5.8	-5.8	0
db_Desipramine	-5.8	-5.8	-5.8	-5.8	-5.8	0
db_Frovatriptan	-5.8	-5.8	-5.8	-5.8	-5.8	0
db_Trilostane	-5.8	-5.8	-5.8	-5.8	-5.8	0
db_Cladribine	-5.8	-5.8	-5.8	-5.8	-5.8	0
db_Bromazepam	-5.8	-5.8	-5.8	-5.8	-5.8	0
db_Drostanolone	-5.8	-5.8	-5.8	-5.8	-5.8	0
db_Sulfamethizole	-5.8	-5.8	-5.8	-5.8	-5.8	0
db_Ademetionine	-5.8	-5.8	-5.8	-5.8	-5.8	0
db_Topiramate	-5.8	-5.8	-5.8	-5.8	-5.8	0
db_Protriptyline	-5.8	-5.8	-5.8	-5.8	-5.8	0
db_Adenosine_monophosphate	-5.8	-5.8	-5.8	-5.8	-5.8	0
db_Didanosine	-5.8	-5.8	-5.8	-5.8	-5.8	0
db_Mianserin	-5.8	-5.8	-5.8	-5.8	-5.8	0
db_Pipotiazine	-5.6	-5.7	-6.1	-5.8	-5.8	0.216025
db_Quinine	-5.8	-5.8	-5.8	-5.8	-5.8	0
db_Indomethacin	-5.8	-5.8	-5.8	-5.8	-5.8	0
db_Ketorolac	-5.8	-5.8	-5.8	-5.8	-5.8	0
db_Efinaconazole	-5.8	-5.8	-5.8	-5.8	-5.8	0
db_Podofilox	-5.7	-5.8	-5.7	-6	-5.8	0.141421
db_Propericiazine	-6.1	-5.7	-5.7	-5.7	-5.8	0.2
db_Metolazone	-5.8	-5.8	-5.8	-5.8	-5.8	0
db_Sulfamerazine	-5.8	-5.7	-5.8	-5.8	-5.775	0.05
db_Omacetaxine_mepesuccinate	-5.6	-5.8	-6.1	-5.6	-5.775	0.236291
db_Flurbiprofen	-5.7	-5.8	-5.8	-5.8	-5.775	0.05
db_Cefalotin	-6	-6	-5.5	-5.6	-5.775	0.262996
db_Tenofovir_alafenamide	-6.6	-4.9	-5.7	-5.9	-5.775	0.699405
db_Benznidazole	-6	-6	-5.6	-5.5	-5.775	0.262996
db_Ceftibuten	-5.8	-5.8	-5.7	-5.8	-5.775	0.05
db_Cisapride	-5.9	-5.9	-5.7	-5.6	-5.775	0.15
db_Lumefantrine	-5.9	-5.4	-5.9	-5.9	-5.775	0.25
db_Darunavir	-5.6	-5.8	-5.7	-6	-5.775	0.170783
db_Thioproperazine	-5.7	-5.9	-5.6	-5.8	-5.75	0.129099
db_Triclosan	-5.7	-5.7	-5.8	-5.8	-5.75	0.057735
db_Fluvastatin	-5.8	-5.7	-5.7	-5.8	-5.75	0.057735
db_Torasemide	-5.8	-6	-5.6	-5.6	-5.75	0.191485
db_Doxapram	-5.8	-5.7	-5.8	-5.7	-5.75	0.057735
db_Sulfaphenazole	-5.9	-5.6	-5.6	-5.9	-5.75	0.173205
db_Udenafil	-5.5	-6.3	-5.7	-5.5	-5.75	0.378594
db_Terazosin	-5.7	-5.8	-5.8	-5.7	-5.75	0.057735
db_Ezogabine	-5.8	-5.8	-5.7	-5.7	-5.75	0.057735
db_Micafungin	-6	-5.6	-5.7	-5.7	-5.75	0.173205
db_Pimecrolimus	-5.9	-5.9	-5.3	-5.9	-5.75	0.3
db_Octreotide	-5.5	-5.7	-5.9	-5.9	-5.75	0.191485
db_Etoricoxib	-5.8	-5.8	-5.7	-5.7	-5.75	0.057735
db_Copanlisib	-5.6	-5.9	-5.8	-5.7	-5.75	0.129099
db_Mirtazapine	-5.7	-5.7	-5.8	-5.8	-5.75	0.057735
db_Cefuroxime	-5.8	-5.7	-5.8	-5.7	-5.75	0.057735
db_Sulfoxone	-5.7	-5.8	-5.8	-5.7	-5.75	0.057735
db_Droperidol	-5.9	-5.8	-5.4	-5.9	-5.75	0.238048
db_Repaglinide	-5.9	-5.9	-5.6	-5.6	-5.75	0.173205
db_Ranolazine	-5.7	-5.7	-5.7	-5.8	-5.725	0.05
db_Pioglitazone	-5.7	-5.6	-5.9	-5.7	-5.725	0.125831
db_Tenofovir_disoproxil	-6	-5.3	-5.4	-6.2	-5.725	0.442531
db_Josamycin	-5.7	-5.8	-6.1	-5.3	-5.725	0.330404
db_Kanamycin	-5.7	-5.7	-5.7	-5.8	-5.725	0.05
db_Gatifloxacin	-5.8	-5.5	-5.8	-5.8	-5.725	0.15
db_Sertaconazole	-5.5	-5.8	-5.8	-5.8	-5.725	0.15
db_Dirithromycin	-5.8	-5.5	-5.8	-5.8	-5.725	0.15
db_Sulfamethazine	-5.9	-5.9	-5.3	-5.8	-5.725	0.287228
db_Amitriptyline	-5.7	-5.7	-5.7	-5.8	-5.725	0.05
db_Zolpidem	-5.7	-5.7	-5.7	-5.8	-5.725	0.05
db_Cefotiam	-5.9	-5.4	-5.8	-5.8	-5.725	0.221736
db_Cefdinir	-5.7	-5.7	-5.8	-5.7	-5.725	0.05
db_Oxaprozin	-5.8	-5.7	-5.7	-5.7	-5.725	0.05
db_Polythiazide	-5.8	-5.8	-5.7	-5.6	-5.725	0.0957427
db_Progabide	-6	-5.8	-5.5	-5.6	-5.725	0.221736
db_Propiomazine	-5.7	-5.8	-5.7	-5.7	-5.725	0.05
db_Chlorhexidine	-5.6	-5.4	-5.5	-6.4	-5.725	0.457347
db_Carfilzomib	-6.1	-5.7	-5.6	-5.5	-5.725	0.262996
db_Cetirizine	-5.8	-5.7	-5.7	-5.7	-5.725	0.05
db_Estramustine	-5.8	-5.7	-5.7	-5.7	-5.725	0.05
db_Alfacalcidol	-5.6	-5.8	-5.7	-5.8	-5.725	0.0957427
db_Quinapril	-5.5	-5.7	-6.3	-5.4	-5.725	0.403113
db_Paroxetine	-5.8	-5.7	-5.7	-5.7	-5.725	0.05
db_Ritonavir	-5.3	-6.4	-5.7	-5.5	-5.725	0.478714
db_Citalopram	-5.7	-5.7	-5.8	-5.7	-5.725	0.05
db_Perindopril	-5.7	-5.8	-5.7	-5.7	-5.725	0.05
db_Quetiapine	-5.6	-6	-5.5	-5.7	-5.7	0.216025
db_Lusutrombopag	-5.7	-5.6	-5.5	-6	-5.7	0.216025
db_Ticarcillin	-5.8	-5.5	-5.8	-5.7	-5.7	0.141421
db_Etonogestrel	-5.7	-5.7	-5.7	-5.7	-5.7	0
db_Hexobarbital	-5.7	-5.7	-5.7	-5.7	-5.7	0
db_Procaterol	-5.7	-5.7	-5.7	-5.7	-5.7	0
db_Temsirolimus	-5.7	-5.6	-5.8	-5.7	-5.7	0.0816497
db_Penciclovir	-5.7	-5.8	-5.6	-5.7	-5.7	0.0816497
db_Lactose	-5.7	-5.7	-5.7	-5.7	-5.7	0
db_Clobazam	-5.7	-5.7	-5.7	-5.7	-5.7	0
db_Cabergoline	-5.6	-5.7	-5.8	-5.7	-5.7	0.0816497
db_Methylphenobarbital	-5.7	-5.7	-5.7	-5.7	-5.7	0
db_Dexketoprofen	-5.7	-5.7	-5.7	-5.7	-5.7	0
db_Prochlorperazine	-5.7	-5.7	-5.7	-5.7	-5.7	0
db_Desogestrel	-5.7	-5.7	-5.7	-5.7	-5.7	0
db_Hexachlorophene	-5.7	-5.7	-5.7	-5.7	-5.7	0
db_Nevirapine	-5.7	-5.7	-5.7	-5.7	-5.7	0
db_Methyltestosterone	-5.7	-5.7	-5.7	-5.7	-5.7	0
db_Nedocromil	-5.7	-5.7	-5.7	-5.7	-5.7	0
db_Dezocine	-5.7	-5.7	-5.7	-5.7	-5.7	0
db_Galantamine	-5.7	-5.7	-5.7	-5.7	-5.7	0
db_Nitazoxanide	-5.7	-5.7	-5.7	-5.7	-5.7	0
db_Mitomycin	-5.7	-5.7	-5.7	-5.7	-5.7	0
db_Leflunomide	-5.7	-5.7	-5.7	-5.7	-5.7	0
db_Efavirenz	-5.7	-5.7	-5.7	-5.7	-5.7	0
db_Cefepime	-5.7	-5.7	-5.7	-5.7	-5.7	0
db_Delorazepam	-5.7	-5.7	-5.7	-5.7	-5.7	0
db_Ruxolitinib	-5.7	-5.7	-5.7	-5.7	-5.7	0
db_Cyclosporine	-5.7	-5.8	-5.6	-5.7	-5.7	0.0816497
db_Trimethaphan	-5.6	-5.6	-5.6	-6	-5.7	0.2
db_Pinaverium	-5.7	-5.5	-5.7	-5.9	-5.7	0.163299
db_Fluconazole	-5.7	-5.7	-5.7	-5.6	-5.675	0.05
db_Lefamulin	-5.3	-5.7	-5.8	-5.9	-5.675	0.262996
db_Cefotaxime	-5.7	-5.7	-5.7	-5.6	-5.675	0.05
db_Isotretinoin	-6.1	-5.6	-5.5	-5.5	-5.675	0.287228
db_Encainide	-5.5	-5.5	-5.9	-5.8	-5.675	0.206155
db_Mequitazine	-5.7	-5.6	-5.7	-5.7	-5.675	0.05
db_Niflumic_Acid	-5.7	-5.6	-5.7	-5.7	-5.675	0.05
db_Ketoprofen	-5.7	-5.7	-5.6	-5.7	-5.675	0.05
db_Prazepam	-5.8	-5.8	-5.9	-5.2	-5.675	0.320156
db_Vidarabine	-5.7	-5.6	-5.7	-5.7	-5.675	0.05
db_Mivacurium	-5.2	-5.8	-5.7	-6	-5.675	0.340343
db_Nebivolol	-5.7	-5.8	-5.5	-5.7	-5.675	0.125831
db_Triprolidine	-5.7	-5.7	-5.6	-5.7	-5.675	0.05
db_Ceftizoxime	-5.7	-5.7	-5.6	-5.7	-5.675	0.05
db_Acetophenazine	-5.9	-5.4	-5.6	-5.8	-5.675	0.221736
db_Angiotensin_II	-5.6	-5.1	-6.1	-5.9	-5.675	0.434933
db_Trimetrexate	-5.7	-5.6	-5.7	-5.6	-5.65	0.057735
db_Felypressin	-5.4	-5.7	-5.7	-5.8	-5.65	0.173205
db_Safinamide	-5.6	-5.8	-5.6	-5.6	-5.65	0.1
db_Tobramycin	-5.9	-5.7	-5.3	-5.7	-5.65	0.251661
db_Sulfamethoxazole	-5.7	-5.6	-5.7	-5.6	-5.65	0.057735
db_Nefazodone	-5.6	-5.9	-5.2	-5.9	-5.65	0.331662
db_Tolazamide	-5.6	-5.8	-5.6	-5.6	-5.65	0.1
db_Oxyphencyclimine	-5.6	-5.9	-5.5	-5.6	-5.65	0.173205
db_Norfloxacin	-5.7	-5.7	-5.4	-5.8	-5.65	0.173205
db_Nortriptyline	-5.6	-5.7	-5.7	-5.6	-5.65	0.057735
db_Flumazenil	-5.6	-5.7	-5.7	-5.6	-5.65	0.057735
db_Ceftolozane	-5.9	-6	-5.3	-5.4	-5.65	0.351188
db_Rizatriptan	-5.7	-5.5	-5.7	-5.7	-5.65	0.1
db_Avobenzone	-6.1	-6	-5.3	-5.2	-5.65	0.465475
db_Physostigmine	-5.6	-5.6	-5.7	-5.7	-5.65	0.057735
db_Adinazolam	-5.6	-5.6	-5.7	-5.7	-5.65	0.057735
db_Ramipril	-5.5	-5.7	-5.6	-5.8	-5.65	0.129099
db_Fentanyl	-5.6	-5.7	-5.6	-5.7	-5.65	0.057735
db_Scopolamine	-5.6	-5.6	-5.7	-5.6	-5.625	0.05
db_Efonidipine	-5.6	-5.6	-5.7	-5.6	-5.625	0.05
db_Trandolapril	-5.5	-6	-5.5	-5.5	-5.625	0.25
db_Isoetarine	-5.6	-5.7	-5.6	-5.6	-5.625	0.05
db_Hydroxyzine	-5.5	-5.7	-5.5	-5.8	-5.625	0.15
db_Sulfamoxole	-5.6	-5.6	-5.6	-5.7	-5.625	0.05
db_Tiagabine	-5.6	-5.2	-5.8	-5.8	-5.6	0.282843
db_Fosinopril	-5.8	-5.3	-5.5	-5.8	-5.6	0.244949
db_Salsalate	-5.5	-5.7	-5.7	-5.5	-5.6	0.11547
db_Baricitinib	-5.6	-5.6	-5.6	-5.6	-5.6	0
db_Lisuride	-5.6	-5.6	-5.6	-5.6	-5.6	0
db_Saxagliptin	-5.6	-5.6	-5.6	-5.6	-5.6	0
db_Pivampicillin	-4.9	-5.8	-6.1	-5.6	-5.6	0.509902
db_Deutetrabenazine	-5.6	-5.6	-5.6	-5.6	-5.6	0
db_Nepafenac	-5.6	-5.6	-5.6	-5.6	-5.6	0
db_Teriflunomide	-5.6	-5.6	-5.6	-5.6	-5.6	0
db_Adenosine	-5.6	-5.6	-5.6	-5.6	-5.6	0
db_Minoxidil	-5.6	-5.6	-5.6	-5.6	-5.6	0
db_Isradipine	-5.6	-5.6	-5.6	-5.6	-5.6	0
db_Triflupromazine	-5.6	-5.6	-5.6	-5.6	-5.6	0
db_Dobutamine	-5.2	-6	-6	-5.2	-5.6	0.46188
db_Heptabarbital	-5.6	-5.6	-5.6	-5.6	-5.6	0
db_Azathioprine	-5.6	-5.6	-5.6	-5.6	-5.6	0
db_Salbutamol	-5.6	-5.6	-5.6	-5.6	-5.6	0
db_Diphenoxylate	-5.6	-5.6	-5.6	-5.6	-5.6	0
db_Sulfinpyrazone	-5.6	-5.6	-5.6	-5.6	-5.6	0
db_Sulfapyridine	-5.6	-5.6	-5.6	-5.6	-5.6	0
db_Levothyroxine	-5.6	-5.6	-5.6	-5.6	-5.6	0
db_Alimemazine	-5.6	-5.6	-5.6	-5.6	-5.6	0
db_Ambrisentan	-5.6	-5.6	-5.6	-5.6	-5.6	0
db_Methdilazine	-5.6	-5.6	-5.6	-5.6	-5.6	0
db_Lodoxamide	-5.6	-5.6	-5.6	-5.6	-5.6	0
db_Perphenazine	-5.7	-5.5	-5.5	-5.7	-5.6	0.11547
db_Topiroxostat	-5.6	-5.6	-5.6	-5.6	-5.6	0
db_Tretinoin	-5.6	-5.6	-5.6	-5.6	-5.6	0
db_Mazindol	-5.6	-5.6	-5.6	-5.6	-5.6	0
db_Levosalbutamol	-5.6	-5.6	-5.6	-5.6	-5.6	0
db_Oxamniquine	-5.6	-5.6	-5.6	-5.6	-5.6	0
db_Vancomycin	-4.9	-6.1	-6	-5.4	-5.6	0.559762
db_Tyloxapol	-5.8	-5.2	-5.9	-5.5	-5.6	0.316228
db_Tetrabenazine	-5.6	-5.6	-5.6	-5.6	-5.6	0
db_Lobeglitazone	-5.7	-5.9	-5.4	-5.4	-5.6	0.244949
db_Phenindione	-5.6	-5.6	-5.6	-5.6	-5.6	0
db_Febuxostat	-5.7	-5.7	-5.6	-5.4	-5.6	0.141421
db_Rufinamide	-5.6	-5.6	-5.6	-5.6	-5.6	0
db_Aceprometazine	-5.6	-5.6	-5.6	-5.6	-5.6	0
db_Etodolac	-5.6	-5.6	-5.6	-5.6	-5.6	0
db_Moxifloxacin	-5.7	-5.5	-5.5	-5.7	-5.6	0.11547
db_Tenoxicam	-5.6	-5.6	-5.6	-5.6	-5.6	0
db_Anisindione	-5.6	-5.6	-5.6	-5.6	-5.6	0
db_Dexrazoxane	-5.6	-5.6	-5.6	-5.6	-5.6	0
db_Rosuvastatin	-5.6	-5.6	-5.7	-5.5	-5.6	0.0816497
db_Diazepam	-5.6	-5.6	-5.6	-5.6	-5.6	0
db_Sulfacytine	-5.6	-5.6	-5.6	-5.6	-5.6	0
db_Lymecycline	-5.5	-5.6	-5.5	-5.7	-5.575	0.0957427
db_Bimatoprost	-5.1	-5.5	-5.5	-6.2	-5.575	0.457347
db_Tianeptine	-5.3	-5.7	-5.6	-5.7	-5.575	0.189297
db_Alizapride	-5.5	-5.5	-5.5	-5.8	-5.575	0.15
db_Rosoxacin	-5.5	-5.5	-5.8	-5.5	-5.575	0.15
db_Diphenidol	-5.4	-5.8	-5.8	-5.3	-5.575	0.262996
db_Tamoxifen	-5.5	-5.5	-5.6	-5.7	-5.575	0.0957427
db_Furosemide	-5.6	-5.7	-5.3	-5.7	-5.575	0.189297
db_Avibactam	-5.6	-5.6	-5.6	-5.5	-5.575	0.05
db_Xylometazoline	-5.6	-5.6	-5.5	-5.6	-5.575	0.05
db_Ximelagatran	-5.7	-5.5	-5.6	-5.5	-5.575	0.0957427
db_Trimethobenzamide	-5.6	-5.6	-5.5	-5.6	-5.575	0.05
db_Fluoxetine	-5.6	-5.6	-5.6	-5.5	-5.575	0.05
db_Liothyronine	-5.6	-5.5	-5.6	-5.6	-5.575	0.05
db_Amikacin	-5.4	-5.6	-5.7	-5.6	-5.575	0.125831
db_Bopindolol	-5.4	-5.9	-5.6	-5.4	-5.575	0.236291
db_Duloxetine	-5.6	-5.6	-5.5	-5.6	-5.575	0.05
db_Travoprost	-5.5	-5.9	-5.8	-5.1	-5.575	0.359398
db_Bosentan	-5.4	-5.6	-5.6	-5.6	-5.55	0.1
db_Ribavirin	-5.5	-5.5	-5.6	-5.6	-5.55	0.057735
db_Pipamperone	-5.6	-5.6	-5.4	-5.6	-5.55	0.1
db_Flupirtine	-5.5	-5.6	-5.5	-5.6	-5.55	0.057735
db_Nadolol	-5.3	-5.8	-5.3	-5.8	-5.55	0.288675
db_Drotaverine	-5.6	-5.5	-5.6	-5.5	-5.55	0.057735
db_Quazepam	-5.6	-5.7	-5.7	-5.2	-5.55	0.238048
db_Amiodarone	-5.7	-5.7	-5	-5.8	-5.55	0.369685
db_Bromfenac	-5.6	-5.5	-5.6	-5.5	-5.55	0.057735
db_Bacampicillin	-5.8	-5.6	-5.1	-5.7	-5.55	0.310913
db_Etoperidone	-5.8	-5.8	-5.3	-5.3	-5.55	0.288675
db_Atenolol	-5.6	-5.6	-5.7	-5.3	-5.55	0.173205
db_Marimastat	-5.5	-5.5	-5.6	-5.5	-5.525	0.05
db_Vitamin_A	-5.3	-5.8	-5.7	-5.3	-5.525	0.262996
db_Fenbufen	-5.4	-5.5	-5.7	-5.5	-5.525	0.125831
db_Isoconazole	-5.5	-5.5	-5.3	-5.8	-5.525	0.206155
db_Alitretinoin	-5.4	-5.6	-5.6	-5.5	-5.525	0.0957427
db_Trifluridine	-5.5	-5.5	-5.6	-5.5	-5.525	0.05
db_Bremelanotide	-5.1	-5.4	-5.8	-5.8	-5.525	0.340343
db_Vapreotide	-5.2	-5.9	-5.9	-5.1	-5.525	0.434933
db_Nabilone	-5.5	-5.5	-5.6	-5.5	-5.525	0.05
db_Probucol	-5.5	-5.5	-5.6	-5.5	-5.525	0.05
db_Tofisopam	-5.5	-5.5	-5.5	-5.6	-5.525	0.05
db_Pefloxacin	-5.7	-5.4	-5.5	-5.5	-5.525	0.125831
db_Nabumetone	-5.5	-5.5	-5.6	-5.5	-5.525	0.05
db_Nandrolone_decanoate	-5.5	-5.4	-5.5	-5.7	-5.525	0.125831
db_Terlipressin	-6.1	-5	-5.8	-5.2	-5.525	0.512348
db_Fulvestrant	-5.2	-5.5	-5.6	-5.8	-5.525	0.25
db_Nelarabine	-5.5	-5.5	-5.5	-5.5	-5.5	0
db_Prucalopride	-5.6	-5.4	-5.4	-5.6	-5.5	0.11547
db_Sulfadiazine	-5.5	-5.5	-5.5	-5.5	-5.5	0
db_Tolmetin	-5.5	-5.5	-5.5	-5.5	-5.5	0
db_Proflavine	-5.5	-5.5	-5.5	-5.5	-5.5	0
db_Gentamicin	-5.5	-5.5	-5.5	-5.5	-5.5	0
db_Sulfathiazole	-5.5	-5.5	-5.5	-5.5	-5.5	0
db_Cinolazepam	-5.6	-5.6	-5.5	-5.3	-5.5	0.141421
db_Entacapone	-5.5	-5.5	-5.5	-5.5	-5.5	0
db_Gemcitabine	-5.5	-5.5	-5.5	-5.5	-5.5	0
db_Ramosetron	-5.5	-5.5	-5.5	-5.5	-5.5	0
db_Pirlindole	-5.5	-5.5	-5.5	-5.5	-5.5	0
db_Cefixime	-5.5	-5.5	-5.5	-5.5	-5.5	0
db_Trioxsalen	-5.5	-5.5	-5.5	-5.5	-5.5	0
db_Ganciclovir	-5.4	-5.6	-5.5	-5.5	-5.5	0.0816497
db_Enoximone	-5.5	-5.5	-5.5	-5.5	-5.5	0
db_Aminoglutethimide	-5.5	-5.5	-5.5	-5.5	-5.5	0
db_Letrozole	-5.5	-5.5	-5.5	-5.5	-5.5	0
db_Cycrimine	-5.5	-5.5	-5.5	-5.5	-5.5	0
db_Sulfadimethoxine	-5.5	-5.5	-5.5	-5.5	-5.5	0
db_Mefenamic_acid	-5.5	-5.5	-5.5	-5.5	-5.5	0
db_Isocarboxazid	-5.5	-5.5	-5.5	-5.5	-5.5	0
db_Molindone	-5.5	-5.5	-5.5	-5.5	-5.5	0
db_Dyphylline	-5.5	-5.5	-5.5	-5.5	-5.5	0
db_Voriconazole	-5.5	-5.5	-5.5	-5.5	-5.5	0
db_Phenobarbital	-5.5	-5.5	-5.5	-5.5	-5.5	0
db_Dimetacrine	-5.5	-5.5	-5.5	-5.5	-5.5	0
db_Varenicline	-5.5	-5.5	-5.5	-5.5	-5.5	0
db_Hexocyclium	-5.5	-5.5	-5.5	-5.5	-5.5	0
db_Sparfloxacin	-5.8	-5.3	-5.6	-5.3	-5.5	0.244949
db_Dextrothyroxine	-5.5	-5.5	-5.5	-5.5	-5.5	0
db_Zileuton	-5.5	-5.5	-5.5	-5.5	-5.5	0
db_Lesinurad	-5.5	-5.6	-5.6	-5.3	-5.5	0.141421
db_Meclofenamic_acid	-5.5	-5.5	-5.5	-5.5	-5.5	0
db_Imipramine	-5.6	-5.6	-5.6	-5.2	-5.5	0.2
db_Selexipag	-5.3	-6.2	-5.1	-5.3	-5.475	0.492443
db_Aztreonam	-5.4	-5.5	-5.5	-5.5	-5.475	0.05
db_Hydrochlorothiazide	-5.5	-5.5	-5.4	-5.5	-5.475	0.05
db_Anastrozole	-5.5	-5.4	-5.5	-5.5	-5.475	0.05
db_Framycetin	-5.6	-5.5	-5.2	-5.6	-5.475	0.189297
db_Acepromazine	-5.5	-5.4	-5.5	-5.5	-5.475	0.05
db_Roflumilast	-5.4	-5.5	-5.5	-5.5	-5.475	0.05
db_Bepotastine	-5.1	-5.5	-5.6	-5.7	-5.475	0.262996
db_Chlordiazepoxide	-5.5	-5.4	-5.5	-5.5	-5.475	0.05
db_Fleroxacin	-5.5	-5.5	-5.5	-5.4	-5.475	0.05
db_Benazepril	-5.1	-5.8	-5.9	-5.1	-5.475	0.434933
db_Silodosin	-5.6	-5.1	-5.6	-5.6	-5.475	0.25
db_Methylscopolamine_bromide	-5.4	-5.4	-5.5	-5.5	-5.45	0.057735
db_Trazodone	-6	-5.3	-5.2	-5.3	-5.45	0.369685
db_Eprazinone	-5.5	-5.5	-5.5	-5.3	-5.45	0.1
db_Acarbose	-6.1	-5.4	-5.1	-5.2	-5.45	0.450925
db_Rifampicin	-5.5	-5.4	-5.4	-5.5	-5.45	0.057735
db_Nalidixic_Acid	-5.6	-5.6	-5.1	-5.5	-5.45	0.238048
db_Cinacalcet	-5.2	-5.5	-5.6	-5.5	-5.45	0.173205
db_Diltiazem	-5.4	-5.6	-5.4	-5.4	-5.45	0.1
db_Zaleplon	-5.5	-5.5	-5.4	-5.4	-5.45	0.057735
db_Alogliptin	-5.5	-5.5	-5.4	-5.4	-5.45	0.057735
db_Phylloquinone	-5.1	-5.6	-5.5	-5.6	-5.45	0.238048
db_Agomelatine	-5.5	-5.4	-5.5	-5.4	-5.45	0.057735
db_Chloramphenicol	-5.5	-5.4	-5.5	-5.4	-5.45	0.057735
db_Disopyramide	-5.6	-5.7	-5.3	-5.1	-5.425	0.275379
db_Enviomycin	-5.4	-5.9	-5.4	-5	-5.425	0.368556
db_Amprenavir	-5.3	-5	-5.8	-5.6	-5.425	0.35
db_Nilvadipine	-5.5	-5.3	-5.4	-5.5	-5.425	0.0957427
db_Miconazole	-5.3	-5.4	-5.4	-5.6	-5.425	0.125831
db_Flurazepam	-5.3	-5.5	-5.5	-5.4	-5.425	0.0957427
db_Guanfacine	-5.4	-5.4	-5.5	-5.4	-5.425	0.05
db_Trihexyphenidyl	-5.4	-5.4	-5.4	-5.5	-5.425	0.05
db_Rabeprazole	-5.4	-5.4	-5.4	-5.5	-5.425	0.05
db_Moexipril	-5.3	-5	-5.4	-6	-5.425	0.419325
db_Atropine	-5.3	-5.5	-5.5	-5.4	-5.425	0.0957427
db_Eliglustat	-5.7	-5.3	-5.5	-5.2	-5.425	0.221736
db_Erlotinib	-5.5	-5.6	-5.3	-5.3	-5.425	0.15
db_Fimasartan	-5.3	-5.4	-5.5	-5.5	-5.425	0.0957427
db_Minaprine	-5.6	-5.4	-5.4	-5.3	-5.425	0.125831
db_Ridogrel	-5.4	-5.4	-5.6	-5.3	-5.425	0.125831
db_Clotrimazole	-5.3	-5.6	-5.3	-5.5	-5.425	0.15
db_Fenoprofen	-5.5	-5.4	-5.5	-5.3	-5.425	0.0957427
db_Amisulpride	-5.5	-5.2	-5.5	-5.4	-5.4	0.141421
db_Riluzole	-5.4	-5.4	-5.4	-5.4	-5.4	0
db_Escitalopram	-5.5	-5.3	-5.5	-5.3	-5.4	0.11547
db_Cangrelor	-5.3	-5.3	-5.6	-5.4	-5.4	0.141421
db_Carbidopa	-5.4	-5.4	-5.4	-5.4	-5.4	0
db_Cyamemazine	-5.4	-5.4	-5.4	-5.4	-5.4	0
db_Tipiracil	-5.4	-5.4	-5.4	-5.4	-5.4	0
db_Methoxsalen	-5.4	-5.4	-5.4	-5.4	-5.4	0
db_Iloprost	-5.3	-5.5	-5.3	-5.5	-5.4	0.11547
db_Clevidipine	-5.5	-5.4	-5.3	-5.4	-5.4	0.0816497
db_Nisoldipine	-4.9	-5.5	-5.6	-5.6	-5.4	0.33665
db_Tolfenamic_Acid	-5.4	-5.4	-5.4	-5.4	-5.4	0
db_Clonixin	-5.4	-5.4	-5.4	-5.4	-5.4	0
db_Uridine_triacetate	-5.5	-5.5	-5.1	-5.5	-5.4	0.2
db_Almotriptan	-5.4	-5.4	-5.4	-5.4	-5.4	0
db_Biperiden	-5.4	-5.4	-5.4	-5.4	-5.4	0
db_Nifedipine	-5.4	-5.4	-5.4	-5.4	-5.4	0
db_Fursultiamine	-5.4	-5.3	-5.3	-5.6	-5.4	0.141421
db_Fludarabine	-5.4	-5.4	-5.4	-5.4	-5.4	0
db_Sotalol	-5.3	-5.5	-5.5	-5.3	-5.4	0.11547
db_Artemether	-5.4	-5.4	-5.4	-5.4	-5.4	0
db_Stavudine	-5.4	-5.4	-5.4	-5.4	-5.4	0
db_Naphazoline	-5.4	-5.4	-5.4	-5.4	-5.4	0
db_Tolterodine	-5.3	-5.4	-5.5	-5.4	-5.4	0.0816497
db_Clomipramine	-5.3	-5.5	-5.3	-5.5	-5.4	0.11547
db_Glutethimide	-5.4	-5.4	-5.4	-5.4	-5.4	0
db_Diphenylpyraline	-5.4	-5.4	-5.4	-5.4	-5.4	0
db_Imiquimod	-5.4	-5.4	-5.4	-5.4	-5.4	0
db_Dequalinium	-5.2	-5.7	-5.4	-5.3	-5.4	0.216025
db_Tofacitinib	-5.4	-5.4	-5.4	-5.4	-5.4	0
db_Spectinomycin	-5.4	-5.4	-5.4	-5.4	-5.4	0
db_Lumiracoxib	-5.4	-5.5	-5.4	-5.3	-5.4	0.0816497
db_Oxitriptan	-5.4	-5.4	-5.4	-5.4	-5.4	0
db_Pirbuterol	-5.4	-5.4	-5.4	-5.4	-5.4	0
db_Iodixanol	-5.4	-5.3	-5.5	-5.4	-5.4	0.0816497
db_Cloperastine	-5.4	-5.4	-5.4	-5.4	-5.4	0
db_Oxiconazole	-5.2	-5.8	-5.4	-5.2	-5.4	0.282843
db_Capecitabine	-5.6	-5.3	-5.2	-5.5	-5.4	0.182574
db_Enalaprilat	-5.4	-5.3	-5.6	-5.3	-5.4	0.141421
db_Sulfadoxine	-5.4	-5.3	-5.4	-5.4	-5.375	0.05
db_Hexoprenaline	-5.6	-5.2	-5.2	-5.5	-5.375	0.206155
db_Dimetotiazine	-5.4	-5.4	-5.3	-5.4	-5.375	0.05
db_Etofenamate	-5.8	-5.2	-5.4	-5.1	-5.375	0.30957
db_Aclidinium	-5.7	-5.6	-5	-5.2	-5.375	0.330404
db_Methohexital	-5.4	-5.3	-5.4	-5.4	-5.375	0.05
db_Netilmicin	-5.4	-5.3	-5.4	-5.4	-5.375	0.05
db_Ioxaglic_acid	-5.3	-5.3	-5.3	-5.6	-5.375	0.15
db_Remikiren	-5.4	-5.4	-5.3	-5.4	-5.375	0.05
db_Valbenazine	-5.5	-5.2	-5.4	-5.4	-5.375	0.125831
db_Glycopyrronium	-5.4	-5.4	-5.5	-5.2	-5.375	0.125831
db_Cephaloridine	-5.1	-5.4	-5.6	-5.4	-5.375	0.206155
db_Lincomycin	-5.3	-5.4	-5.4	-5.4	-5.375	0.05
db_Phenylbutazone	-5.5	-5.2	-5.3	-5.5	-5.375	0.15
db_Cefotetan	-5.2	-4.9	-5.8	-5.6	-5.375	0.403113
db_Lacidipine	-5.4	-5.3	-5.4	-5.4	-5.375	0.05
db_Aceclofenac	-5.6	-5.6	-5	-5.3	-5.375	0.287228
db_Captodiame	-5.6	-5.3	-5.4	-5.2	-5.375	0.170783
db_Alfuzosin	-5.4	-5.4	-5.3	-5.3	-5.35	0.057735
db_Spirapril	-5.5	-5.3	-5.3	-5.3	-5.35	0.1
db_Demecarium	-5.5	-5.4	-4.7	-5.8	-5.35	0.465475
db_Papaverine	-5.3	-5.4	-5.4	-5.3	-5.35	0.057735
db_Sapropterin	-5.3	-5.4	-5.3	-5.4	-5.35	0.057735
db_Clemastine	-5.4	-5.2	-5.4	-5.4	-5.35	0.1
db_Pravastatin	-5.2	-5.3	-5.4	-5.5	-5.35	0.129099
db_Dicyclomine	-5.3	-5.3	-5.4	-5.4	-5.35	0.057735
db_Pivmecillinam	-5.7	-5.2	-4.9	-5.6	-5.35	0.369685
db_Pergolide	-5.4	-5.3	-5.3	-5.4	-5.35	0.057735
db_Vorinostat	-5.4	-5.3	-5.5	-5.2	-5.35	0.129099
db_Dipyridamole	-5.4	-5.2	-5.4	-5.4	-5.35	0.1
db_Sulpiride	-5.3	-5.4	-5.3	-5.4	-5.35	0.057735
db_Cefpodoxime	-5.3	-5.3	-5.4	-5.4	-5.35	0.057735
db_Ditazole	-5.5	-5.5	-5.2	-5.2	-5.35	0.173205
db_Cefacetrile	-5.1	-5.4	-5.4	-5.5	-5.35	0.173205
db_Sulfametopyrazine	-5.5	-5.1	-5.4	-5.4	-5.35	0.173205
db_Paromomycin	-5.2	-6	-5	-5.2	-5.35	0.443471
db_Mitoxantrone	-5.5	-5.4	-5.5	-5	-5.35	0.238048
db_Aliskiren	-5.4	-5.2	-5.7	-5.1	-5.35	0.264575
db_Nateglinide	-5.3	-5.4	-5.3	-5.4	-5.35	0.057735
db_Cinoxacin	-5.3	-5.4	-5.3	-5.4	-5.35	0.057735
db_Cefoxitin	-5.4	-5.1	-5.4	-5.4	-5.325	0.15
db_Stiripentol	-5.3	-5.4	-5.3	-5.3	-5.325	0.05
db_Capsaicin	-5.4	-5.4	-5	-5.5	-5.325	0.221736
db_Enalapril	-5.3	-5.3	-5.5	-5.2	-5.325	0.125831
db_Cidofovir	-5.2	-5.4	-5.4	-5.3	-5.325	0.0957427
db_Clomocycline	-5.3	-5.2	-5.5	-5.3	-5.325	0.125831
db_Hyaluronic_acid	-5.2	-5.3	-5.4	-5.4	-5.325	0.0957427
db_Vortioxetine	-5.4	-5.3	-5.3	-5.3	-5.325	0.05
db_Nitrendipine	-5.3	-5.4	-5.3	-5.3	-5.325	0.05
db_Ospemifene	-5.3	-5.4	-5.4	-5.2	-5.325	0.0957427
db_Streptomycin	-5.9	-5.9	-4.7	-4.8	-5.325	0.665207
db_Phenformin	-5.4	-5.3	-5.3	-5.3	-5.325	0.05
db_Econazole	-5.3	-5.4	-5.3	-5.3	-5.325	0.05
db_Oxybenzone	-5.6	-5.6	-5.1	-5	-5.325	0.320156
db_Zotepine	-5.3	-5.3	-5.3	-5.4	-5.325	0.05
db_Propantheline	-5.3	-5.3	-5.3	-5.4	-5.325	0.05
db_Alfentanil	-5.4	-5.7	-5.1	-5	-5.3	0.316228
db_Dronedarone	-5.7	-5.4	-5.5	-4.6	-5.3	0.483046
db_Levodopa	-5.3	-5.3	-5.3	-5.3	-5.3	0
db_Clindamycin	-5.3	-5.3	-5.3	-5.3	-5.3	0
db_Metyrapone	-5.3	-5.3	-5.3	-5.3	-5.3	0
db_Droxidopa	-5.3	-5.3	-5.3	-5.3	-5.3	0
db_Hydralazine	-5.3	-5.3	-5.3	-5.3	-5.3	0
db_Methsuximide	-5.3	-5.3	-5.3	-5.3	-5.3	0
db_Sulfacetamide	-5.3	-5.3	-5.3	-5.3	-5.3	0
db_Omadacycline	-5.3	-5.3	-5.3	-5.3	-5.3	0
db_Tizanidine	-5.3	-5.3	-5.3	-5.3	-5.3	0
db_Naproxen	-5.3	-5.3	-5.3	-5.3	-5.3	0
db_Methyldopa	-5.3	-5.3	-5.3	-5.3	-5.3	0
db_Amrinone	-5.3	-5.3	-5.3	-5.3	-5.3	0
db_Cocaine	-5.3	-5.2	-5.4	-5.3	-5.3	0.0816497
db_Felbamate	-5.3	-5.3	-5.3	-5.3	-5.3	0
db_Fencamfamine	-5.3	-5.3	-5.3	-5.3	-5.3	0
db_Bupivacaine	-5.3	-5.3	-5.3	-5.3	-5.3	0
db_Melatonin	-5.3	-5.3	-5.3	-5.3	-5.3	0
db_Antazoline	-5.3	-5.3	-5.3	-5.3	-5.3	0
db_Telbivudine	-5.3	-5.3	-5.3	-5.3	-5.3	0
db_Pidotimod	-5.3	-5.3	-5.3	-5.3	-5.3	0
db_Tiaprofenic_acid	-5.3	-5.3	-5.3	-5.3	-5.3	0
db_Tamsulosin	-5.1	-5.3	-5.5	-5.3	-5.3	0.163299
db_Vernakalant	-5.3	-5.1	-5.4	-5.4	-5.3	0.141421
db_Rosiglitazone	-5.2	-5	-5.8	-5.2	-5.3	0.34641
db_Tegafur	-5.3	-5.2	-5.3	-5.3	-5.275	0.05
db_Afamelanotide	-5.3	-5	-5.4	-5.4	-5.275	0.189297
db_Temozolomide	-5.3	-5.2	-5.3	-5.3	-5.275	0.05
db_Ramelteon	-5.5	-5	-5.6	-5	-5.275	0.320156
db_Carteolol	-5.2	-5.6	-5	-5.3	-5.275	0.25
db_Biotin	-5.3	-5.2	-5.3	-5.3	-5.275	0.05
db_Armodafinil	-5.3	-5.2	-5.3	-5.3	-5.275	0.05
db_Terbutaline	-5.3	-5.2	-5.3	-5.3	-5.275	0.05
db_Ketobemidone	-5.3	-5.2	-5.3	-5.3	-5.275	0.05
db_Aranidipine	-5.2	-5.6	-5.1	-5.2	-5.275	0.221736
db_Butenafine	-5.2	-5.3	-5.3	-5.3	-5.275	0.05
db_Tasimelteon	-5.3	-5.3	-5.2	-5.3	-5.275	0.05
db_Cannabidiol	-5.3	-5.2	-5.3	-5.3	-5.275	0.05
db_Pentosan_Polysulfate	-5.1	-5.3	-5.5	-5.2	-5.275	0.170783
db_Cilazapril	-5.6	-5.1	-5.1	-5.3	-5.275	0.236291
db_Epinephrine	-5.3	-5.2	-5.3	-5.2	-5.25	0.057735
db_Glycodiazine	-5.1	-5.2	-5.4	-5.3	-5.25	0.129099
db_Fosamprenavir	-4.9	-5.8	-4.9	-5.4	-5.25	0.43589
db_Ciclopirox	-5.3	-5.3	-5.2	-5.2	-5.25	0.057735
db_Hyoscyamine	-5.3	-5.3	-5.2	-5.2	-5.25	0.057735
db_Tiotropium	-5.3	-5.1	-5.2	-5.4	-5.25	0.129099
db_Pentagastrin	-4.9	-5	-5.2	-5.9	-5.25	0.450925
db_Methotrimeprazine	-5.4	-5.2	-5.2	-5.2	-5.25	0.1
db_Monobenzone	-5.3	-5.3	-5.2	-5.2	-5.25	0.057735
db_Etofibrate	-5	-5.7	-5.2	-5.1	-5.25	0.310913
db_Quinacrine	-4.8	-5.4	-5.4	-5.4	-5.25	0.3
db_Eprosartan	-4.7	-5.6	-5.5	-5.2	-5.25	0.404145
db_Brimonidine	-5.2	-5.3	-5.3	-5.2	-5.25	0.057735
db_Tetryzoline	-5.2	-5.2	-5.2	-5.3	-5.225	0.05
db_Hexylcaine	-4.7	-5.4	-5.4	-5.4	-5.225	0.35
db_Formoterol	-5	-5.1	-6	-4.8	-5.225	0.531507
db_Doripenem	-5.4	-4.9	-5.3	-5.3	-5.225	0.221736
db_Spaglumic_Acid	-5.4	-4.9	-5.4	-5.2	-5.225	0.236291
db_Sulbactam	-5.2	-5.2	-5.3	-5.2	-5.225	0.05
db_Bleomycin	-5.4	-5.3	-4.8	-5.4	-5.225	0.287228
db_Ivabradine	-5.2	-5.3	-5.2	-5.2	-5.225	0.05
db_Cefmetazole	-5.3	-5.2	-5.3	-5.1	-5.225	0.0957427
db_Practolol	-5.1	-4.8	-5.5	-5.5	-5.225	0.340343
db_Dipivefrin	-5.2	-5.3	-5.2	-5.2	-5.225	0.05
db_Isoprenaline	-5.5	-5	-5.2	-5.2	-5.225	0.206155
db_Caspofungin	-5.2	-5.2	-5.3	-5.2	-5.225	0.05
db_Gabapentin_Enacarbil	-5.4	-5.1	-5.1	-5.3	-5.225	0.15
db_Doxofylline	-5.3	-5.2	-5.2	-5.2	-5.225	0.05
db_Floxuridine	-5.2	-5.3	-5.2	-5.2	-5.225	0.05
db_Tazobactam	-5.2	-5.2	-5.2	-5.2	-5.2	0
db_Milrinone	-5.2	-5.2	-5.2	-5.2	-5.2	0
db_Ribostamycin	-4.7	-5.4	-5.6	-5.1	-5.2	0.391578
db_Etelcalcetide	-5.4	-4.7	-5.1	-5.6	-5.2	0.391578
db_Methantheline	-5.2	-5.2	-5.2	-5.2	-5.2	0
db_Clofibrate	-5.2	-5.2	-5.2	-5.2	-5.2	0
db_Orciprenaline	-5.2	-5.2	-5.2	-5.2	-5.2	0
db_Xanthinol	-5.3	-5.2	-5.1	-5.2	-5.2	0.0816497
db_Nitroxoline	-5.2	-5.2	-5.2	-5.2	-5.2	0
db_Benzophenone	-5.2	-5.2	-5.2	-5.2	-5.2	0
db_Levobunolol	-5.1	-5.1	-5.3	-5.3	-5.2	0.11547
db_Levonordefrin	-5.2	-5.2	-5.2	-5.2	-5.2	0
db_Lisdexamfetamine	-5.2	-5.2	-5.2	-5.2	-5.2	0
db_Macitentan	-4.9	-5.2	-5.5	-5.2	-5.2	0.244949
db_Isopropamide	-5.5	-5.3	-4.8	-5.2	-5.2	0.294392
db_Labetalol	-5.2	-4.8	-5.4	-5.4	-5.2	0.282843
db_Ropivacaine	-5.2	-5.2	-5.2	-5.2	-5.2	0
db_Treprostinil	-5.2	-5	-5.3	-5.3	-5.2	0.141421
db_Decitabine	-5.2	-5.2	-5.2	-5.2	-5.2	0
db_Clotiazepam	-5.2	-5.2	-5.2	-5.2	-5.2	0
db_Arotinolol	-5.1	-5.2	-5.2	-5.3	-5.2	0.0816497
db_Menadione	-5.2	-5.2	-5.2	-5.2	-5.2	0
db_Mirabegron	-5.2	-5.4	-5.1	-5.1	-5.2	0.141421
db_Arbutamine	-5.1	-5.5	-5.1	-5.1	-5.2	0.2
db_Toremifene	-5.2	-5.2	-5.2	-5.1	-5.175	0.05
db_Tafluprost	-5.2	-5.1	-5	-5.4	-5.175	0.170783
db_Tioconazole	-5.2	-5.2	-5.2	-5.1	-5.175	0.05
db_Dexlansoprazole	-5.2	-5.2	-5.2	-5.1	-5.175	0.05
db_Valganciclovir	-5.3	-5	-4.8	-5.6	-5.175	0.35
db_Dabigatran_etexilate	-5.2	-5.4	-4.9	-5.2	-5.175	0.206155
db_Arbekacin	-5.1	-5.5	-5	-5.1	-5.175	0.221736
db_Ambenonium	-4.7	-4.7	-5.3	-6	-5.175	0.618466
db_Pipazethate	-5.5	-5.2	-5.1	-4.9	-5.175	0.25
db_Diclofenac	-5.1	-5.2	-5.2	-5.2	-5.175	0.05
db_Roxatidine_acetate	-5.3	-5.2	-5.2	-5	-5.175	0.125831
db_Modafinil	-5.1	-5.3	-5.2	-5.1	-5.175	0.0957427
db_Naftifine	-5.2	-5.2	-5	-5.2	-5.15	0.1
db_Procarbazine	-4.9	-5.2	-5.2	-5.3	-5.15	0.173205
db_Primidone	-5.2	-5.1	-5.1	-5.2	-5.15	0.057735
db_Celiprolol	-5.2	-5.1	-5	-5.3	-5.15	0.129099
db_Isosorbide_Dinitrate	-5.2	-5.2	-5.1	-5.1	-5.15	0.057735
db_Suprofen	-5.1	-5.2	-5.2	-5.1	-5.15	0.057735
db_Benzydamine	-5.1	-5.2	-5.2	-5.1	-5.15	0.057735
db_Nimodipine	-5.2	-5.2	-5.1	-5.1	-5.15	0.057735
db_Aprindine	-5	-5.3	-5.2	-5.1	-5.15	0.129099
db_Cilnidipine	-5.2	-5.1	-5.2	-5.1	-5.15	0.057735
db_Butoconazole	-5	-5.4	-5.3	-4.9	-5.15	0.238048
db_Nicardipine	-5.3	-5	-5	-5.3	-5.15	0.173205
db_Chlorphenamine	-5.2	-5.1	-5.2	-5.1	-5.15	0.057735
db_Latanoprostene_bunod	-5.7	-5.3	-4.7	-4.9	-5.15	0.443471
db_Adefovir_Dipivoxil	-5	-5.2	-5.2	-5.2	-5.15	0.1
db_Bambuterol	-5	-5.2	-5.1	-5.3	-5.15	0.129099
db_Albendazole	-5	-5.2	-5.2	-5.2	-5.15	0.1
db_Cinchocaine	-4.9	-5.3	-5.1	-5.2	-5.125	0.170783
db_Permethrin	-5	-5.2	-4.9	-5.4	-5.125	0.221736
db_Dexbrompheniramine	-5.2	-5.2	-5.2	-4.9	-5.125	0.15
db_Lisinopril	-5.1	-5	-5.2	-5.2	-5.125	0.0957427
db_Sumatriptan	-5.2	-5.1	-5.1	-5.1	-5.125	0.05
db_Ketamine	-5.2	-5.1	-5.1	-5.1	-5.125	0.05
db_Ritodrine	-5.2	-5.1	-5.2	-5	-5.125	0.0957427
db_Metipranolol	-5	-5.3	-5	-5.2	-5.125	0.15
db_Clomifene	-5.1	-5.2	-5.1	-5.1	-5.125	0.05
db_Diclofenamide	-4.8	-5.3	-5.2	-5.2	-5.125	0.221736
db_Ibuprofen	-5	-5.2	-5.2	-5.1	-5.125	0.0957427
db_Mepyramine	-5.2	-5	-5.1	-5.2	-5.125	0.0957427
db_Moxisylyte	-5.1	-5.1	-5.1	-5.2	-5.125	0.05
db_Ioflupane_I-123	-5.1	-5.2	-4.9	-5.2	-5.1	0.141421
db_Debrisoquin	-5.1	-5.1	-5.1	-5.1	-5.1	0
db_Desvenlafaxine	-5.1	-5.1	-5.1	-5.1	-5.1	0
db_Lamotrigine	-5.1	-5.1	-5.1	-5.1	-5.1	0
db_Triflusal	-5.1	-5.1	-5.1	-5.1	-5.1	0
db_Reboxetine	-5.1	-5.1	-5.1	-5.1	-5.1	0
db_Enprofylline	-5.1	-5.1	-5.1	-5.1	-5.1	0
db_Bupranolol	-5.1	-5.1	-5.1	-5.1	-5.1	0
db_Procyclidine	-5.1	-5.1	-5.1	-5.1	-5.1	0
db_Dapsone	-5.1	-5.1	-5.1	-5.1	-5.1	0
db_Rimantadine	-5.1	-5.1	-5.1	-5.1	-5.1	0
db_Pyrimethamine	-5.1	-5.1	-5.1	-5.1	-5.1	0
db_Oxymetazoline	-5.1	-5.1	-5.1	-5.1	-5.1	0
db_Amobarbital	-5.1	-5.1	-5.1	-5.1	-5.1	0
db_Molsidomine	-5.1	-5.1	-5.1	-5.1	-5.1	0
db_Triclabendazole	-5	-5.2	-5.1	-5.1	-5.1	0.0816497
db_Diethylstilbestrol	-5.1	-5.1	-5.1	-5.1	-5.1	0
db_Tolbutamide	-5.2	-5.1	-5	-5.1	-5.1	0.0816497
db_Thonzonium	-5.5	-5.6	-4.3	-5	-5.1	0.594418
db_Tropicamide	-5.1	-5.1	-5.1	-5.1	-5.1	0
db_Acetazolamide	-5.1	-5.1	-5.1	-5.1	-5.1	0
db_Chlorothiazide	-5.1	-5.1	-5.1	-5.1	-5.1	0
db_Promethazine	-5.1	-5.1	-5.1	-5.1	-5.1	0
db_Voglibose	-5.1	-5.1	-5.1	-5.1	-5.1	0
db_Mepivacaine	-5.1	-5.1	-5.1	-5.1	-5.1	0
db_Chlorcyclizine	-5.1	-5.1	-5.1	-5.1	-5.1	0
db_Phensuximide	-5.1	-5.1	-5.1	-5.1	-5.1	0
db_Lacosamide	-5.1	-5.1	-5.1	-5.1	-5.1	0
db_Norepinephrine	-5.1	-5.1	-5.1	-5.1	-5.1	0
db_Memantine	-5.1	-5.1	-5.1	-5.1	-5.1	0
db_Chlormezanone	-5.1	-5.1	-5.1	-5.1	-5.1	0
db_Sulconazole	-5	-5.3	-5	-5	-5.075	0.15
db_Lubiprostone	-5.1	-4.9	-5.3	-5	-5.075	0.170783
db_Lactulose	-5.3	-5	-5	-5	-5.075	0.15
db_Famciclovir	-4.9	-5.2	-5.2	-5	-5.075	0.15
db_Mitotane	-5.2	-4.7	-5.2	-5.2	-5.075	0.25
db_Cyclopentolate	-5.2	-5	-5.1	-5	-5.075	0.0957427
db_Benzoyl_peroxide	-5.1	-5	-5.1	-5.1	-5.075	0.05
db_Epirizole	-5	-5.1	-5.1	-5.1	-5.075	0.05
db_Bromodiphenhydramine	-5.1	-5.1	-5	-5.1	-5.075	0.05
db_Aciclovir	-5.1	-5.1	-5.1	-5	-5.075	0.05
db_Tymazoline	-5.1	-5.1	-5	-5.1	-5.075	0.05
db_Levobupivacaine	-5.1	-5	-5.1	-5.1	-5.075	0.05
db_Promazine	-5.1	-5.1	-5	-5.1	-5.075	0.05
db_Pentoxifylline	-5	-5.1	-5.2	-4.9	-5.05	0.129099
db_Streptozocin	-5	-5	-5.1	-5.1	-5.05	0.057735
db_Pilocarpine	-5.1	-5.1	-5.1	-4.9	-5.05	0.1
db_Diphenhydramine	-5	-5.1	-5.1	-5	-5.05	0.057735
db_Carvedilol	-4.8	-4.7	-5.6	-5.1	-5.05	0.404145
db_Clopidogrel	-5	-5.1	-5.1	-5	-5.05	0.057735
db_Benzyl_Benzoate	-5	-5	-5.2	-5	-5.05	0.1
db_Propafenone	-5	-5	-5.1	-5.1	-5.05	0.057735
db_Epoprostenol	-4.9	-5.1	-5.2	-5	-5.05	0.129099
db_Metaxalone	-5.1	-5	-5	-5.1	-5.05	0.057735
db_Ambroxol	-5	-5.1	-5	-5.1	-5.05	0.057735
db_Etacrynic_acid	-4.9	-5.1	-5.1	-5.1	-5.05	0.1
db_Idoxuridine	-4.9	-4.9	-5.2	-5.2	-5.05	0.173205
db_Chlorpromazine	-5.1	-5.1	-5	-5	-5.05	0.057735
db_Fenoterol	-5.1	-5.1	-5	-5	-5.05	0.057735
db_Valaciclovir	-5.1	-4.9	-5.1	-5	-5.025	0.0957427
db_Emedastine	-5	-5	-5.1	-5	-5.025	0.05
db_Secobarbital	-5.1	-5	-5	-5	-5.025	0.05
db_Florbetaben_(18F)	-5	-5.1	-4.9	-5.1	-5.025	0.0957427
db_Sufentanil	-5	-5.3	-4.8	-5	-5.025	0.206155
db_Zonisamide	-4.9	-5.1	-5.1	-5	-5.025	0.0957427
db_Lucanthone	-4.9	-4.9	-5.3	-5	-5.025	0.189297
db_Chloropyramine	-5.2	-5.1	-4.6	-5.2	-5.025	0.287228
db_Acebutolol	-5.2	-4.9	-5	-5	-5.025	0.125831
db_Penbutolol	-5	-5.1	-5	-5	-5.025	0.05
db_Dexfenfluramine	-5.1	-5.1	-5	-4.9	-5.025	0.0957427
db_Diazoxide	-5	-5	-5.1	-5	-5.025	0.05
db_Ethopropazine	-5.2	-5	-5.2	-4.7	-5.025	0.236291
db_Talbutal	-5	-5	-5	-5	-5	0
db_Phenazopyridine	-5	-5	-5	-5	-5	0
db_Dopamine	-5	-5	-5	-5	-5	0
db_Mesalazine	-5	-5	-5	-5	-5	0
db_Theobromine	-5	-5	-5	-5	-5	0
db_Eperisone	-5	-5	-5	-5	-5	0
db_L-Tryptophan	-5	-5	-5	-5	-5	0
db_Aspartame	-5	-5	-5	-5	-5	0
db_Lofexidine	-5	-5	-5	-5	-5	0
db_Metoclopramide	-4.9	-5.1	-5	-5	-5	0.0816497
db_Cyclizine	-5	-5	-5	-5	-5	0
db_Atomoxetine	-5	-5	-5	-5	-5	0
db_Orlistat	-4.3	-5	-5.1	-5.6	-5	0.535413
db_Azacitidine	-5	-5	-5	-5	-5	0
db_Cytisine	-5	-5	-5	-5	-5	0
db_Chlorphenesin	-5	-5	-5	-5	-5	0
db_Peramivir	-5	-5	-4.9	-5.1	-5	0.0816497
db_Zanamivir	-5	-5	-5	-5	-5	0
db_Dimetindene	-5	-5	-5	-5	-5	0
db_Carbinoxamine	-5	-5	-5	-5	-5	0
db_Vitamin_C	-5	-5	-5	-5	-5	0
db_Trimethoprim	-5	-5	-5	-5	-5	0
db_Thiamine	-5	-5	-4.9	-5	-4.975	0.05
db_Etozoline	-4.9	-5	-5	-5	-4.975	0.05
db_Esmolol	-5	-4.8	-5	-5.1	-4.975	0.125831
db_Remifentanil	-4.6	-5.3	-5.3	-4.7	-4.975	0.377492
db_Erythrityl_Tetranitrate	-5	-4.8	-5	-5.1	-4.975	0.125831
db_Glutathione	-5	-4.9	-5	-5	-4.975	0.05
db_Orphenadrine	-4.9	-5	-4.9	-5.1	-4.975	0.0957427
db_Pentamidine	-5.5	-4.7	-4.8	-4.8	-4.95	0.369685
db_Dinoprostone	-5	-5.3	-4.5	-5	-4.95	0.331662
db_Luliconazole	-4.9	-5.1	-4.9	-4.9	-4.95	0.1
db_Plazomicin	-5	-4.9	-4.9	-5	-4.95	0.057735
db_Chlorpropamide	-5	-4.9	-4.9	-5	-4.95	0.057735
db_Bepridil	-5	-4.9	-5	-4.9	-4.95	0.057735
db_Ticlopidine	-4.9	-4.9	-5	-4.9	-4.925	0.05
db_Ethotoin	-4.9	-5	-4.9	-4.9	-4.925	0.05
db_Methyl_salicylate	-4.9	-5	-4.9	-4.9	-4.925	0.05
db_Fesoterodine	-5.1	-4.8	-4.9	-4.9	-4.925	0.125831
db_Brompheniramine	-4.8	-5.2	-4.9	-4.8	-4.925	0.189297
db_Zucapsaicin	-4.7	-5.2	-4.8	-5	-4.925	0.221736
db_Tapentadol	-5.1	-5	-4.8	-4.8	-4.925	0.15
db_Bromopride	-4.7	-5.1	-5.1	-4.8	-4.925	0.206155
db_Latanoprost	-5	-4.7	-4.9	-5.1	-4.925	0.170783
db_Deferoxamine	-4.8	-5.1	-4.7	-5.1	-4.925	0.206155
db_Colistimethate	-4.5	-5.1	-4.9	-5.1	-4.9	0.282843
db_Dorzolamide	-4.9	-4.9	-4.9	-4.9	-4.9	0
db_Apraclonidine	-4.9	-4.9	-4.9	-4.9	-4.9	0
db_Crotamiton	-4.9	-4.9	-4.9	-4.9	-4.9	0
db_Nicorandil	-5	-4.8	-4.9	-4.9	-4.9	0.0816497
db_Perhexiline	-4.9	-4.9	-4.9	-4.9	-4.9	0
db_Emtricitabine	-4.9	-4.9	-4.9	-4.9	-4.9	0
db_Proguanil	-4.9	-4.9	-4.9	-4.9	-4.9	0
db_Brinzolamide	-4.9	-4.9	-5	-4.8	-4.9	0.0816497
db_Verapamil	-5.3	-4.3	-5	-5	-4.9	0.424264
db_Zoledronic_acid	-4.9	-4.9	-4.9	-4.9	-4.9	0
db_Butabarbital	-4.9	-4.9	-4.9	-4.9	-4.9	0
db_Zalcitabine	-4.9	-4.9	-4.9	-4.9	-4.9	0
db_Methadone	-4.9	-4.9	-4.9	-4.9	-4.9	0
db_Venlafaxine	-4.9	-5	-4.8	-4.9	-4.9	0.0816497
db_Butalbital	-4.9	-4.9	-4.9	-4.9	-4.9	0
db_Phenylephrine	-4.9	-4.9	-4.9	-4.9	-4.9	0
db_Alclofenac	-4.8	-5	-4.9	-4.9	-4.9	0.0816497
db_Fospropofol	-4.9	-4.9	-4.9	-4.9	-4.9	0
db_Cytarabine	-4.9	-4.9	-4.9	-4.9	-4.9	0
db_Dexibuprofen	-4.9	-4.9	-4.9	-4.9	-4.9	0
db_Isosorbide_Mononitrate	-4.9	-4.9	-4.9	-4.9	-4.9	0
db_Toloxatone	-4.9	-4.9	-4.9	-4.9	-4.9	0
db_Salicylic_acid	-4.8	-4.9	-4.9	-4.9	-4.875	0.05
db_Amlodipine	-4.8	-4.8	-5.1	-4.8	-4.875	0.15
db_Propacetamol	-4.7	-5	-5	-4.8	-4.875	0.15
db_Vilanterol	-5	-4.6	-4.9	-5	-4.875	0.189297
db_Dofetilide	-4.9	-4.6	-5.1	-4.9	-4.875	0.206155
db_Metyrosine	-4.9	-4.9	-4.8	-4.9	-4.875	0.05
db_Procainamide	-4.8	-4.9	-4.9	-4.9	-4.875	0.05
db_Bacitracin	-4.5	-5.5	-4.7	-4.8	-4.875	0.434933
db_Bumetanide	-4.9	-5.1	-4.6	-4.9	-4.875	0.206155
db_Moclobemide	-4.8	-5	-4.8	-4.9	-4.875	0.0957427
db_Melperone	-4.9	-4.8	-5	-4.8	-4.875	0.0957427
db_Oxyphenonium	-5	-4.8	-5	-4.7	-4.875	0.15
db_Metrizamide	-4.9	-5	-4.8	-4.8	-4.875	0.0957427
db_Normethadone	-4.8	-5	-4.8	-4.8	-4.85	0.1
db_Salicylamide	-4.9	-4.8	-4.9	-4.8	-4.85	0.057735
db_Levamlodipine	-4.6	-5	-4.9	-4.9	-4.85	0.173205
db_Remoxipride	-4.8	-4.9	-4.9	-4.8	-4.85	0.057735
db_Hexetidine	-4.9	-4.6	-4.8	-5.1	-4.85	0.208167
db_Felodipine	-4.8	-4.8	-4.9	-4.9	-4.85	0.057735
db_Pentobarbital	-4.8	-4.8	-5	-4.8	-4.85	0.1
db_Tyropanoic_acid	-4.7	-5	-4.9	-4.8	-4.85	0.129099
db_Gemfibrozil	-5.2	-4.8	-4.3	-5.1	-4.85	0.404145
db_Dyclonine	-5	-4.9	-4.6	-4.9	-4.85	0.173205
db_Incadronic_acid	-4.7	-4.9	-4.8	-4.9	-4.825	0.0957427
db_Ioxilan	-4.8	-4.8	-4.9	-4.8	-4.825	0.05
db_Tripelennamine	-4.8	-4.8	-4.9	-4.8	-4.825	0.05
db_Methocarbamol	-4.8	-4.8	-4.9	-4.8	-4.825	0.05
db_Propranolol	-4.9	-4.7	-5	-4.7	-4.825	0.15
db_Thiabendazole	-4.8	-4.8	-4.8	-4.9	-4.825	0.05
db_Timolol	-4.6	-5	-4.7	-4.9	-4.8	0.182574
db_Polymyxin_B_Sulfate	-4.8	-4.8	-4.7	-4.9	-4.8	0.0816497
db_Dalbavancin	-4.3	-4.5	-5.4	-5	-4.8	0.496655
db_Dexmedetomidine	-4.8	-4.8	-4.8	-4.8	-4.8	0
db_Diloxanide	-4.8	-4.8	-4.8	-4.8	-4.8	0
db_Aminophenazone	-4.8	-4.8	-4.8	-4.8	-4.8	0
db_Tramadol	-4.8	-4.8	-4.8	-4.8	-4.8	0
db_Amiloride	-4.8	-4.8	-4.8	-4.8	-4.8	0
db_L-Tyrosine	-4.8	-4.8	-4.8	-4.8	-4.8	0
db_Theophylline	-4.8	-4.8	-4.8	-4.8	-4.8	0
db_Isothipendyl	-4.8	-4.8	-4.8	-4.8	-4.8	0
db_Isoniazid	-4.8	-4.8	-4.8	-4.8	-4.8	0
db_Aminosalicylic_Acid	-4.8	-4.8	-4.8	-4.8	-4.8	0
db_Ibudilast	-4.8	-4.8	-4.8	-4.8	-4.8	0
db_Pethidine	-4.8	-4.8	-4.8	-4.8	-4.8	0
db_Sulfanilamide	-4.8	-4.8	-4.8	-4.8	-4.8	0
db_Imolamine	-4.7	-4.8	-4.9	-4.8	-4.8	0.0816497
db_Oteracil	-4.8	-4.8	-4.8	-4.8	-4.8	0
db_Polidocanol	-4.5	-5.4	-5.1	-4.2	-4.8	0.547723
db_Clofedanol	-4.8	-4.8	-4.8	-4.8	-4.8	0
db_Alendronic_acid	-4.8	-4.8	-4.8	-4.8	-4.8	0
db_Edetic_Acid	-4.8	-4.9	-4.8	-4.7	-4.8	0.0816497
db_Diiodohydroxyquinoline	-4.8	-4.8	-4.8	-4.8	-4.8	0
db_Baclofen	-4.8	-4.8	-4.8	-4.8	-4.8	0
db_Oxilofrine	-4.8	-4.8	-4.8	-4.8	-4.8	0
db_Aminohippuric_acid	-4.8	-4.8	-4.8	-4.8	-4.8	0
db_Aprobarbital	-4.8	-4.8	-4.8	-4.8	-4.8	0
db_Moxonidine	-4.8	-4.8	-4.8	-4.8	-4.8	0
db_Tirofiban	-4.8	-4.9	-4.7	-4.8	-4.8	0.0816497
db_Hydroxychloroquine	-4.9	-4.6	-4.7	-4.9	-4.775	0.15
db_Solriamfetol	-4.7	-4.7	-4.9	-4.8	-4.775	0.0957427
db_Amantadine	-4.7	-4.8	-4.8	-4.8	-4.775	0.05
db_Fluvoxamine	-4.7	-4.8	-4.9	-4.7	-4.775	0.0957427
db_Metaraminol	-4.7	-4.8	-4.8	-4.8	-4.775	0.05
db_Vitamin_E	-4.9	-4.9	-4.6	-4.7	-4.775	0.15
db_Isoaminile	-4.8	-4.8	-4.7	-4.8	-4.775	0.05
db_Famotidine	-4.9	-4.6	-4.9	-4.6	-4.75	0.173205
db_Chloroquine	-4.9	-4.8	-4.9	-4.4	-4.75	0.238048
db_Bromhexine	-4.8	-4.6	-4.8	-4.8	-4.75	0.1
db_Bendamustine	-4.9	-4.7	-4.5	-4.9	-4.75	0.191485
db_Antipyrine	-4.8	-4.8	-4.7	-4.7	-4.75	0.057735
db_Ibutilide	-4.7	-4.7	-5	-4.6	-4.75	0.173205
db_Doxylamine	-4.7	-4.9	-4.7	-4.7	-4.75	0.1
db_Stepronin	-4.8	-4.7	-4.8	-4.7	-4.75	0.057735
db_Pindolol	-4.6	-4.9	-4.7	-4.8	-4.75	0.129099
db_Chlorzoxazone	-4.7	-4.8	-4.7	-4.8	-4.75	0.057735
db_Butethal	-4.7	-4.8	-4.7	-4.8	-4.75	0.057735
db_Carisoprodol	-4.8	-4.7	-4.7	-4.8	-4.75	0.057735
db_Roxithromycin	-4.6	-4.7	-4.8	-4.8	-4.725	0.0957427
db_Nitroglycerin	-4.9	-4.7	-4.9	-4.4	-4.725	0.236291
db_Cerulenin	-4.8	-4.7	-4.7	-4.7	-4.725	0.05
db_Pheniramine	-4.7	-4.7	-4.8	-4.7	-4.725	0.05
db_Probenecid	-4.8	-4.6	-4.8	-4.7	-4.725	0.0957427
db_Florbetapir_(18F)	-4.5	-4.9	-4.9	-4.6	-4.725	0.206155
db_Prilocaine	-4.7	-4.7	-4.8	-4.7	-4.725	0.05
db_Isoxsuprine	-4.6	-4.5	-5	-4.8	-4.725	0.221736
db_Phenacemide	-4.7	-4.8	-4.7	-4.7	-4.725	0.05
db_Metoprolol	-4.9	-4.6	-4.6	-4.8	-4.725	0.15
db_Lamivudine	-4.7	-4.8	-4.7	-4.7	-4.725	0.05
db_Metrizoic_acid	-4.8	-4.8	-4.7	-4.5	-4.7	0.141421
db_Pseudoephedrine	-4.7	-4.7	-4.7	-4.7	-4.7	0
db_Etomidate	-4.7	-4.7	-4.7	-4.7	-4.7	0
db_Ephedrine	-4.7	-4.7	-4.7	-4.7	-4.7	0
db_Bethanidine	-4.7	-4.7	-4.7	-4.7	-4.7	0
db_Dexmethylphenidate	-4.7	-4.7	-4.7	-4.7	-4.7	0
db_Guanethidine	-4.7	-4.7	-4.7	-4.7	-4.7	0
db_Bupropion	-4.7	-4.7	-4.7	-4.7	-4.7	0
db_Iohexol	-4.8	-4.7	-4.5	-4.8	-4.7	0.141421
db_Tiludronic_acid	-4.7	-4.7	-4.7	-4.7	-4.7	0
db_Tolazoline	-4.7	-4.7	-4.7	-4.7	-4.7	0
db_Midodrine	-4.6	-4.8	-4.6	-4.8	-4.7	0.11547
db_Guanadrel	-4.7	-4.7	-4.8	-4.6	-4.7	0.0816497
db_Clenbuterol	-4.8	-4.6	-4.7	-4.7	-4.7	0.0816497
db_Betaxolol	-4.8	-4.7	-4.5	-4.7	-4.675	0.125831
db_Iothalamic_acid	-4.7	-4.6	-4.7	-4.7	-4.675	0.05
db_Lorcaserin	-4.7	-4.7	-4.6	-4.7	-4.675	0.05
db_Imipenem	-4.6	-4.7	-4.7	-4.7	-4.675	0.05
db_Oxybutynin	-4.7	-4.8	-4.6	-4.6	-4.675	0.0957427
db_Alprostadil	-4.6	-4.7	-4.7	-4.6	-4.65	0.057735
db_Tranexamic_Acid	-4.7	-4.6	-4.6	-4.7	-4.65	0.057735
db_Misoprostol	-4.8	-4.3	-4.4	-5.1	-4.65	0.369685
db_Fingolimod	-4.7	-4.5	-4.7	-4.7	-4.65	0.1
db_Mafenide	-4.8	-4.6	-4.6	-4.6	-4.65	0.1
db_Iopamidol	-4.4	-4.6	-5.2	-4.3	-4.625	0.403113
db_Iopodic_acid	-4.6	-4.7	-4.6	-4.6	-4.625	0.05
db_Oxybuprocaine	-4.7	-4.3	-4.8	-4.7	-4.625	0.221736
db_Dextropropoxyphene	-4.8	-4.2	-4.7	-4.8	-4.625	0.287228
db_Idebenone	-4.4	-4.7	-4.6	-4.8	-4.625	0.170783
db_Oseltamivir	-4.5	-4.6	-4.6	-4.8	-4.625	0.125831
db_Tiapride	-4.9	-4.4	-4.2	-5	-4.625	0.386221
db_Pramocaine	-4.7	-4.6	-4.6	-4.6	-4.625	0.05
db_Lidocaine	-4.6	-4.6	-4.7	-4.6	-4.625	0.05
db_Unoprostone	-4.3	-4.9	-5	-4.3	-4.625	0.377492
db_Ranitidine	-4.5	-4.8	-4.6	-4.6	-4.625	0.125831
db_Telavancin	-4.2	-5.1	-4.9	-4.2	-4.6	0.469042
db_Phendimetrazine	-4.6	-4.6	-4.6	-4.6	-4.6	0
db_Acetylsalicylic_acid	-4.6	-4.6	-4.6	-4.6	-4.6	0
db_Acetaminophen	-4.6	-4.6	-4.6	-4.6	-4.6	0
db_Thymol	-4.6	-4.6	-4.6	-4.6	-4.6	0
db_Methadyl_Acetate	-4.6	-4.6	-4.6	-4.6	-4.6	0
db_Milnacipran	-4.6	-4.6	-4.6	-4.6	-4.6	0
db_Neostigmine	-4.4	-4.7	-4.7	-4.6	-4.6	0.141421
db_Levomethadyl_Acetate	-4.6	-4.6	-4.6	-4.6	-4.6	0
db_Brivaracetam	-4.6	-4.6	-4.6	-4.6	-4.6	0
db_Haloprogin	-4.6	-4.6	-4.6	-4.6	-4.6	0
db_Miglitol	-4.6	-4.6	-4.6	-4.6	-4.6	0
db_Edaravone	-4.6	-4.6	-4.6	-4.6	-4.6	0
db_Rivastigmine	-4.6	-4.6	-4.6	-4.6	-4.6	0
db_Chloroxine	-4.6	-4.6	-4.6	-4.6	-4.6	0
db_Trimebutine	-4.6	-4.6	-4.6	-4.6	-4.6	0
db_Tocainide	-4.6	-4.6	-4.6	-4.6	-4.6	0
db_Pramipexole	-4.6	-4.6	-4.6	-4.6	-4.6	0
db_Methylphenidate	-4.6	-4.6	-4.6	-4.6	-4.6	0
db_Bevantolol	-4.6	-4.4	-4.9	-4.5	-4.6	0.216025
db_Tinidazole	-4.5	-4.6	-4.7	-4.5	-4.575	0.0957427
db_Levobetaxolol	-4.6	-4.5	-4.5	-4.7	-4.575	0.0957427
db_Clonidine	-4.6	-4.6	-4.5	-4.6	-4.575	0.05
db_Risedronate	-4.5	-4.6	-4.6	-4.6	-4.575	0.05
db_Primaquine	-4.5	-4.7	-4.5	-4.6	-4.575	0.0957427
db_Diatrizoate	-4.6	-4.6	-4.6	-4.5	-4.575	0.05
db_Limaprost	-5.1	-4.8	-4.2	-4.2	-4.575	0.45
db_Proparacaine	-4.7	-4.5	-4.6	-4.5	-4.575	0.0957427
db_Cilastatin	-4.6	-4.3	-4.8	-4.6	-4.575	0.206155
db_Chloroprocaine	-4.4	-4.7	-4.5	-4.6	-4.55	0.129099
db_Daptomycin	-3.7	-5.1	-4.9	-4.5	-4.55	0.619139
db_Gemeprost	-4.6	-4.7	-4.5	-4.4	-4.55	0.129099
db_Naloxegol	-4.6	-4.3	-4.8	-4.5	-4.55	0.208167
db_Methazolamide	-4.5	-4.6	-4.6	-4.5	-4.55	0.057735
db_Bisoprolol	-4.6	-4.6	-4.5	-4.5	-4.55	0.057735
db_Phenelzine	-4.6	-4.5	-4.6	-4.5	-4.55	0.057735
db_Ropinirole	-4.4	-4.5	-4.8	-4.5	-4.55	0.173205
db_Phenylbutyric_acid	-4.5	-4.5	-4.6	-4.6	-4.55	0.057735
db_Hydroxyethyl_cellulose	-4.4	-4.8	-4.8	-4.1	-4.525	0.340343
db_Tetracaine	-4.5	-4.6	-4.6	-4.4	-4.525	0.0957427
db_Ioversol	-4.6	-4.5	-4.5	-4.5	-4.525	0.05
db_Phenoxybenzamine	-4.6	-4.5	-4.5	-4.5	-4.525	0.05
db_Levopropoxyphene	-4.4	-4.5	-4.5	-4.7	-4.525	0.125831
db_Colistin	-4.6	-4.1	-4.8	-4.5	-4.5	0.294392
db_Pamidronate	-4.5	-4.5	-4.5	-4.5	-4.5	0
db_Miglustat	-4.5	-4.5	-4.5	-4.5	-4.5	0
db_Benzocaine	-4.5	-4.5	-4.5	-4.5	-4.5	0
db_Sibutramine	-4.5	-4.5	-4.5	-4.5	-4.5	0
db_Hydroxyamphetamine	-4.5	-4.5	-4.5	-4.5	-4.5	0
db_Iopromide	-4.5	-4.4	-4.4	-4.7	-4.5	0.141421
db_Caffeine	-4.5	-4.5	-4.5	-4.5	-4.5	0
db_Propofol	-4.5	-4.5	-4.5	-4.5	-4.5	0
db_Carglumic_Acid	-4.5	-4.3	-4.5	-4.7	-4.5	0.163299
db_Iopanoic_acid	-4.5	-4.5	-4.5	-4.5	-4.5	0
db_Ethosuximide	-4.5	-4.5	-4.5	-4.5	-4.5	0
db_Viloxazine	-4.5	-4.5	-4.5	-4.5	-4.5	0
db_Articaine	-4.5	-4.5	-4.5	-4.5	-4.5	0
db_Meprobamate	-4.6	-4.5	-4.4	-4.5	-4.5	0.0816497
db_Eugenol	-4.5	-4.5	-4.5	-4.5	-4.5	0
db_L-Citrulline	-4.7	-4.4	-4.4	-4.4	-4.475	0.15
db_Oxprenolol	-4.7	-4.5	-4.3	-4.4	-4.475	0.170783
db_Phenylpropanolamine	-4.5	-4.4	-4.5	-4.5	-4.475	0.05
db_Alpha-Linolenic_Acid	-4.6	-4.1	-4.5	-4.7	-4.475	0.262996
db_Dexpanthenol	-4.5	-4.4	-4.5	-4.5	-4.475	0.05
db_Mephentermine	-4.5	-4.5	-4.5	-4.4	-4.475	0.05
db_Pyridoxine	-4.4	-4.5	-4.5	-4.5	-4.475	0.05
db_Melphalan	-4.3	-4.5	-4.6	-4.5	-4.475	0.125831
db_Captopril	-4.5	-4.4	-4.5	-4.4	-4.45	0.057735
db_Ibandronate	-4.6	-4.2	-4.4	-4.6	-4.45	0.191485
db_Menthol	-4.5	-4.4	-4.4	-4.5	-4.45	0.057735
db_Procaine	-4.4	-4.4	-4.5	-4.5	-4.45	0.057735
db_Salmeterol	-4.1	-4.5	-4.8	-4.4	-4.45	0.288675
db_Chlorambucil	-4.4	-4.4	-4.5	-4.4	-4.425	0.05
db_N-Acetylglucosamine	-4.4	-4.5	-4.4	-4.4	-4.425	0.05
db_L-Phenylalanine	-4.4	-4.4	-4.5	-4.4	-4.425	0.05
db_Icosapent_ethyl	-3.9	-4	-4.9	-4.9	-4.425	0.55
db_Glycerol_Phenylbutyrate	-4.8	-4.4	-4.5	-4	-4.425	0.330404
db_Camphor	-4.4	-4.4	-4.4	-4.4	-4.4	0
db_Metronidazole	-4.4	-4.4	-4.4	-4.4	-4.4	0
db_Nicotine	-4.4	-4.4	-4.4	-4.4	-4.4	0
db_Edrophonium	-4.4	-4.4	-4.4	-4.4	-4.4	0
db_Dacarbazine	-4.4	-4.4	-4.4	-4.4	-4.4	0
db_Guanabenz	-4.4	-4.4	-4.4	-4.4	-4.4	0
db_Clavulanate	-4.4	-4.4	-4.4	-4.4	-4.4	0
db_Trimetazidine	-4.4	-4.4	-4.4	-4.4	-4.4	0
db_Lomustine	-4.4	-4.4	-4.4	-4.4	-4.4	0
db_Benzoic_Acid	-4.4	-4.4	-4.4	-4.4	-4.4	0
db_Ethinamate	-4.4	-4.4	-4.4	-4.4	-4.4	0
db_Rasagiline	-4.4	-4.4	-4.4	-4.4	-4.4	0
db_Uracil_mustard	-4.4	-4.4	-4.4	-4.4	-4.4	0
db_Alprenolol	-4.4	-4.2	-4.6	-4.4	-4.4	0.163299
db_Gabapentin	-4.4	-4.4	-4.4	-4.4	-4.4	0
db_Phenmetrazine	-4.4	-4.4	-4.4	-4.4	-4.4	0
db_Thiamylal	-4.4	-4.4	-4.4	-4.4	-4.4	0
db_Amfecloral	-4.4	-4.4	-4.4	-4.4	-4.4	0
db_Guaifenesin	-4.3	-4.3	-4.4	-4.5	-4.375	0.0957427
db_Levomilnacipran	-4.4	-4.4	-4.3	-4.4	-4.375	0.05
db_Phosphatidyl_serine	-4.2	-4.4	-4.2	-4.7	-4.375	0.236291
db_Octinoxate	-4.3	-4.4	-4.4	-4.4	-4.375	0.05
db_Tioguanine	-4.4	-4.3	-4.4	-4.4	-4.375	0.05
db_Pyridoxal	-4.4	-4.4	-4.3	-4.3	-4.35	0.057735
db_Thiopental	-4.4	-4.3	-4.3	-4.4	-4.35	0.057735
db_Dihomo-gamma-linolenic_acid	-4.8	-4.3	-4.3	-4	-4.35	0.331662
db_Ethambutol	-4.2	-4.5	-4.3	-4.4	-4.35	0.129099
db_Propoxycaine	-4.2	-4.4	-4.3	-4.4	-4.325	0.0957427
db_Diethylpropion	-4.2	-4.3	-4.4	-4.4	-4.325	0.0957427
db_Cimetidine	-4.3	-4.3	-4.4	-4.3	-4.325	0.05
db_Clodronic_Acid	-4.3	-4.3	-4.3	-4.3	-4.3	0
db_Levetiracetam	-4.3	-4.3	-4.3	-4.3	-4.3	0
db_Piracetam	-4.3	-4.3	-4.3	-4.3	-4.3	0
db_Sorbitol	-4.3	-4.3	-4.3	-4.3	-4.3	0
db_Methyprylon	-4.3	-4.3	-4.3	-4.3	-4.3	0
db_Alverine	-4.3	-4.3	-4.3	-4.3	-4.3	0
db_Mimosine	-4.3	-4.3	-4.3	-4.3	-4.3	0
db_Trapidil	-4.3	-4.3	-4.3	-4.3	-4.3	0
db_Methamphetamine	-4.3	-4.3	-4.3	-4.3	-4.3	0
db_Allopurinol	-4.3	-4.3	-4.3	-4.3	-4.3	0
db_Niacin	-4.3	-4.3	-4.3	-4.3	-4.3	0
db_Methoxamine	-4.3	-4.3	-4.3	-4.3	-4.3	0
db_Cevimeline	-4.3	-4.3	-4.3	-4.3	-4.3	0
db_D-glucose	-4.3	-4.3	-4.3	-4.3	-4.3	0
db_Iophendylate	-4.4	-4.3	-4.1	-4.4	-4.3	0.141421
db_Fluorouracil	-4.3	-4.3	-4.3	-4.3	-4.3	0
db_Pipobroman	-4.3	-4.3	-4.3	-4.3	-4.3	0
db_Levmetamfetamine	-4.3	-4.3	-4.3	-4.3	-4.3	0
db_Iobenguane	-4.3	-4.3	-4.3	-4.3	-4.3	0
db_Nicotinamide	-4.3	-4.3	-4.3	-4.3	-4.3	0
db_Icosapent	-5	-4.1	-3.9	-4.1	-4.275	0.492443
db_Piperonyl_butoxide	-4	-4.2	-4.3	-4.6	-4.275	0.25
db_Pentolinium	-4.3	-4.3	-4.3	-4.2	-4.275	0.05
db_Mecamylamine	-4.2	-4.3	-4.3	-4.2	-4.25	0.057735
db_Busulfan	-4.4	-4.1	-4.3	-4.2	-4.25	0.129099
db_Etidronic_acid	-4.3	-4.1	-4.3	-4.3	-4.25	0.1
db_Fenproporex	-3.9	-4.4	-4.3	-4.4	-4.25	0.238048
db_Cystine	-4.3	-4.1	-4.1	-4.5	-4.25	0.191485
db_Lapyrium	-4.2	-4.4	-4.1	-4.2	-4.225	0.125831
db_Phenylacetic_acid	-4.2	-4.3	-4.2	-4.2	-4.225	0.05
db_Etidocaine	-4.2	-4.3	-4.2	-4.2	-4.225	0.05
db_Mannitol	-4.3	-4.2	-4.2	-4.2	-4.225	0.05
db_Paramethadione	-4.1	-4.3	-4.3	-4.2	-4.225	0.0957427
db_Guaiacol	-4.2	-4.2	-4.2	-4.2	-4.2	0
db_Secnidazole	-4.2	-4.2	-4.2	-4.2	-4.2	0
db_Glucosamine	-4.2	-4.2	-4.2	-4.2	-4.2	0
db_Trimethadione	-4.2	-4.2	-4.2	-4.2	-4.2	0
db_Acetrizoic_acid	-4.2	-4.2	-4.2	-4.2	-4.2	0
db_Benzphetamine	-4.2	-4.2	-4.2	-4.2	-4.2	0
db_Pyridostigmine	-4.2	-4.2	-4.2	-4.2	-4.2	0
db_Mexiletine	-4.2	-4.2	-4.2	-4.2	-4.2	0
db_Ethionamide	-4.2	-4.2	-4.2	-4.2	-4.2	0
db_Malathion	-4.3	-4.3	-4.3	-3.9	-4.2	0.2
db_Flucytosine	-4.2	-4.2	-4.1	-4.2	-4.175	0.05
db_Propylhexedrine	-4.1	-4.2	-4.2	-4.2	-4.175	0.05
db_Azelaic_Acid	-4.3	-4	-4.2	-4.2	-4.175	0.125831
db_Nonoxynol-9	-4.6	-4.2	-3.6	-4.3	-4.175	0.419325
db_Eflornithine	-4.2	-4.2	-4.1	-4.2	-4.175	0.05
db_Benzonatate	-4.2	-4.4	-4.2	-3.8	-4.15	0.251661
db_L-Glutamine	-4.2	-4.1	-4.2	-4.1	-4.15	0.057735
db_Miltefosine	-4.6	-4.1	-3.8	-4	-4.125	0.340343
db_Adenine	-4.1	-4.1	-4.1	-4.1	-4.1	0
db_L-Histidine	-4.1	-4.1	-4.1	-4.1	-4.1	0
db_Propylthiouracil	-4.1	-4.1	-4.1	-4.1	-4.1	0
db_Parachlorophenol	-4.1	-4.1	-4.1	-4.1	-4.1	0
db_Phentermine	-4.1	-4.1	-4.1	-4.1	-4.1	0
db_Gimeracil	-4.1	-4.1	-4.1	-4.1	-4.1	0
db_Benzyl_alcohol	-4.1	-4.1	-4.1	-4.1	-4.1	0
db_Deferiprone	-4.1	-4.1	-4.1	-4.1	-4.1	0
db_Pralidoxime	-4.1	-4.1	-4.1	-4.1	-4.1	0
db_L-Arginine	-3.9	-4.2	-3.9	-4.3	-4.075	0.206155
db_Colfosceril_palmitate	-3.9	-3.7	-4.4	-4.3	-4.075	0.330404
db_Nizatidine	-3.9	-4.4	-3.9	-4.1	-4.075	0.236291
db_Succinylcholine	-4.2	-4.2	-4	-3.9	-4.075	0.15
db_Metformin	-4.1	-4.1	-4.1	-4	-4.075	0.05
db_Fludeoxyglucose_F-18	-4.1	-4	-4.1	-4.1	-4.075	0.05
db_Altretamine	-4	-4.1	-4.1	-4.1	-4.075	0.05
db_Tartaric_acid	-4	-4	-4.1	-4	-4.025	0.05
db_Carbimazole	-4	-4	-4	-4	-4	0
db_Diethylcarbamazine	-4	-4	-4	-4	-4	0
db_Hydroquinone	-4	-4	-4	-4	-4	0
db_Dextroamphetamine	-4	-4	-4	-4	-4	0
db_Bretylium	-4	-4	-4	-4	-4	0
db_Amphetamine	-4	-4	-4	-4	-4	0
db_Gluconic_Acid	-4	-4	-4	-4	-4	0
db_Migalastat	-4	-4	-4	-4	-4	0
db_Hydroxyproline	-4	-4	-4	-4	-4	0
db_Mercaptopurine	-4	-4	-4	-4	-4	0
db_Sevoflurane	-4	-4	-4	-4	-4	0
db_Pyrazinamide	-4	-4	-4	-4	-4	0
db_Isoflurane	-4	-4	-4	-4	-4	0
db_Enflurane	-3.9	-4	-4	-4	-3.975	0.05
db_Pegvaliase	-3.8	-4.1	-3.8	-4.2	-3.975	0.206155
db_Oleic_Acid	-3.7	-4.4	-3.8	-3.9	-3.95	0.310913
db_Tiopronin	-4	-4	-3.9	-3.9	-3.95	0.057735
db_Glutamic_Acid	-4	-3.9	-3.9	-4	-3.95	0.057735
db_Pregabalin	-4	-3.9	-3.9	-4	-3.95	0.057735
db_Acetylcarnitine	-3.9	-4.1	-3.9	-3.9	-3.95	0.1
db_Lipoic_Acid	-4	-4	-3.9	-3.9	-3.95	0.057735
db_Selegiline	-3.8	-3.9	-3.7	-4.3	-3.925	0.262996
db_Valproic_Acid	-3.9	-3.9	-3.9	-4	-3.925	0.05
db_L-Asparagine	-3.9	-3.9	-3.9	-3.9	-3.9	0
db_L-Proline	-3.9	-3.9	-3.9	-3.9	-3.9	0
db_Tranylcypromine	-3.9	-3.9	-3.9	-3.9	-3.9	0
db_Lindane	-3.9	-3.9	-3.9	-3.9	-3.9	0
db_Isoflurophate	-3.9	-3.9	-3.9	-3.9	-3.9	0
db_Fluciclovine	-3.9	-3.9	-3.9	-3.9	-3.9	0
db_Perflutren	-3.9	-3.9	-3.9	-3.9	-3.9	0
db_Methacholine	-3.8	-3.9	-3.9	-3.9	-3.875	0.05
db_L-Aspartic_Acid	-3.9	-3.9	-3.8	-3.9	-3.875	0.05
db_Carmustine	-4	-3.9	-3.8	-3.8	-3.875	0.0957427
db_Cyclophosphamide	-3.8	-3.9	-3.9	-3.9	-3.875	0.05
db_Acamprosate	-3.8	-3.8	-3.9	-3.9	-3.85	0.057735
db_Hexaminolevulinate	-3.9	-3.9	-3.7	-3.8	-3.825	0.0957427
db_Aminolevulinic_acid	-3.9	-3.8	-3.8	-3.8	-3.825	0.05
db_Methyl_aminolevulinate	-3.8	-3.8	-3.9	-3.8	-3.825	0.05
db_Dimethyl_fumarate	-3.8	-3.8	-3.8	-3.9	-3.825	0.05
db_Fosfomycin	-3.8	-3.8	-3.8	-3.8	-3.8	0
db_Succimer	-3.8	-3.8	-3.8	-3.8	-3.8	0
db_Paraldehyde	-3.8	-3.8	-3.8	-3.8	-3.8	0
db_L-Lysine	-4	-3.6	-4	-3.6	-3.8	0.23094
db_Ornithine	-3.8	-3.8	-3.8	-3.8	-3.8	0
db_Desflurane	-3.8	-3.8	-3.8	-3.8	-3.8	0
db_Betahistine	-3.8	-3.8	-3.8	-3.8	-3.8	0
db_Phenol	-3.8	-3.8	-3.8	-3.8	-3.8	0
db_L-Carnitine	-3.8	-3.8	-3.8	-3.8	-3.8	0
db_Ifosfamide	-3.8	-3.8	-3.8	-3.8	-3.8	0
db_Acetylcysteine	-3.8	-3.8	-3.8	-3.8	-3.8	0
db_Isometheptene	-3.9	-3.7	-3.7	-3.8	-3.775	0.0957427
db_Carbocisteine	-3.7	-3.7	-3.7	-3.9	-3.75	0.1
db_Somatostatin	-2.5	-4.3	-4	-4.1	-3.725	0.826136
db_L-Isoleucine	-3.7	-3.8	-3.7	-3.7	-3.725	0.05
db_Chloral_hydrate	-3.7	-3.7	-3.7	-3.7	-3.7	0
db_Amifampridine	-3.7	-3.7	-3.7	-3.7	-3.7	0
db_L-Leucine	-3.7	-3.7	-3.7	-3.7	-3.7	0
db_Foscarnet	-3.7	-3.7	-3.7	-3.7	-3.7	0
db_Bethanechol	-3.7	-3.7	-3.7	-3.7	-3.7	0
db_Dalfampridine	-3.7	-3.7	-3.7	-3.7	-3.7	0
db_Pargyline	-3.7	-3.7	-3.7	-3.7	-3.7	0
db_Hydroxyurea	-3.7	-3.7	-3.7	-3.6	-3.675	0.05
db_Vigabatrin	-3.7	-3.7	-3.7	-3.6	-3.675	0.05
db_Sugammadex	-3.9	-3.9	-3.7	-3.2	-3.675	0.330404
db_Succinic_acid	-3.6	-3.7	-3.6	-3.7	-3.65	0.057735
db_Cetrimonium	-4	-3.5	-3.5	-3.5	-3.625	0.25
db_L-Threonine	-3.6	-3.6	-3.6	-3.6	-3.6	0
db_Betazole	-3.6	-3.6	-3.6	-3.6	-3.6	0
db_Aminocaproic_Acid	-3.6	-3.7	-3.3	-3.6	-3.55	0.173205
db_Echothiophate	-3.5	-3.6	-3.6	-3.5	-3.55	0.057735
db_Acetohydroxamic_Acid	-3.6	-3.5	-3.5	-3.6	-3.55	0.057735
db_Docosanol	-3.5	-3.8	-3.4	-3.5	-3.55	0.173205
db_Decamethonium	-3.5	-3.6	-3.4	-3.6	-3.525	0.0957427
db_Linaclotide	-3.7	-4.9	-2.7	-2.7	-3.5	1.04563
db_Ethchlorvynol	-3.5	-3.5	-3.5	-3.5	-3.5	0
db_L-Serine	-3.5	-3.5	-3.5	-3.5	-3.5	0
db_L-Methionine	-3.5	-3.5	-3.5	-3.5	-3.5	0
db_Glycerin	-3.5	-3.5	-3.5	-3.5	-3.5	0
db_Spermine	-3.4	-3.5	-3.4	-3.6	-3.475	0.0957427
db_Acetylcholine	-3.4	-3.4	-3.5	-3.5	-3.45	0.057735
db_Amifostine	-3.6	-3.2	-3.4	-3.6	-3.45	0.191485
db_L-Valine	-3.4	-3.5	-3.4	-3.5	-3.45	0.057735
db_Disulfiram	-3.4	-3.5	-3.5	-3.4	-3.45	0.057735
db_Phosphoric_acid	-3.4	-3.4	-3.5	-3.4	-3.425	0.05
db_Gamma_Hydroxybutyric_Acid	-3.4	-3.4	-3.5	-3.4	-3.425	0.05
db_Plecanatide	-2.9	-3.1	-4.7	-2.9	-3.4	0.87178
db_Fomepizole	-3.4	-3.4	-3.4	-3.4	-3.4	0
db_Histamine	-3.4	-3.4	-3.4	-3.4	-3.4	0
db_Lactic_Acid	-3.4	-3.4	-3.4	-3.4	-3.4	0
db_Methenamine	-3.4	-3.4	-3.4	-3.4	-3.4	0
db_Cycloserine	-3.4	-3.4	-3.4	-3.4	-3.4	0
db_Triethylenetetramine	-3.5	-3.4	-3.3	-3.3	-3.375	0.0957427
db_Tromethamine	-3.3	-3.3	-3.3	-3.6	-3.375	0.15
db_Penicillamine	-3.3	-3.3	-3.3	-3.5	-3.35	0.1
db_Amyl_Nitrite	-3.5	-3.2	-3.2	-3.3	-3.3	0.141421
db_Methoxyflurane	-3.3	-3.3	-3.3	-3.3	-3.3	0
db_Pyruvic_acid	-3.3	-3.3	-3.3	-3.3	-3.3	0
db_Glycine_betaine	-3.3	-3.3	-3.3	-3.2	-3.275	0.05
db_Choline	-3.1	-3.2	-3.2	-3.2	-3.175	0.05
db_L-Cysteine	-3.2	-3.2	-3.1	-3.2	-3.175	0.05
db_Urea_C-13	-3.1	-3.2	-3.2	-3.1	-3.15	0.057735
db_Taurine	-3.1	-3.1	-3.1	-3.1	-3.1	0
db_Halothane	-3.1	-3.1	-3.1	-3.1	-3.1	0
db_Choline_C-11	-3.1	-3.1	-3.1	-3.1	-3.1	0
db_L-Alanine	-3.1	-3.1	-3.1	-3.1	-3.1	0
db_Thiotepa	-3.1	-3.1	-3.1	-3.1	-3.1	0
db_Thiosulfuric_acid	-3	-3	-3	-3	-3	0
db_Piperazine	-3	-3	-3	-3	-3	0
db_Guanidine	-3	-3	-3	-3	-3	0
db_Sulfur_hexafluoride	-3	-3	-3	-3	-3	0
db_Oritavancin	-4.2	-3.3	-2.8	-1.6	-2.975	1.08436
db_Coenzyme_M	-2.9	-3	-3	-2.9	-2.95	0.057735
db_Methimazole	-2.9	-2.9	-2.9	-2.9	-2.9	0
db_Nitrous_oxide	-2.9	-2.9	-2.9	-2.9	-2.9	0
db_Mechlorethamine	-2.7	-2.9	-2.9	-2.9	-2.85	0.1
db_Glycine	-2.7	-2.9	-2.7	-2.9	-2.8	0.11547
db_Dimercaprol	-2.8	-2.8	-2.8	-2.8	-2.8	0
db_Urea_C-14	-2.8	-2.8	-2.8	-2.8	-2.8	0
db_Urea	-2.7	-2.8	-2.8	-2.8	-2.775	0.05
db_beta-Propiolactone	-2.8	-2.8	-2.8	-2.7	-2.775	0.05
db_Isopropyl_Alcohol	-2.8	-2.7	-2.7	-2.8	-2.75	0.057735
db_Sulfur	-2.6	-2.6	-2.6	-2.6	-2.6	0
db_Nitric_Oxide	-2.6	-2.6	-2.6	-2.6	-2.6	0
db_Acetic_acid	-2.5	-2.4	-2.5	-2.5	-2.475	0.05
db_Oxygen	-2.4	-2.4	-2.4	-2.4	-2.4	0
db_Ethanol	-2.4	-2.4	-2.4	-2.4	-2.4	0
db_Nitrogen	-2.3	-2.3	-2.3	-2.3	-2.3	0
db_Dimethyl_sulfoxide	-2.2	-2.2	-2.2	-2.2	-2.2	0
db_Cysteamine	-2	-2	-2	-2	-2	0
db_Carbon_dioxide	-1.8	-1.8	-1.8	-1.8	-1.8	0
db_Formaldehyde	-1.5	-1.5	-1.5	-1.5	-1.5	0
db_Water	-1.5	-1.5	-1.5	-1.5	-1.5	0
db_Ammonia_N-13	-1.4	-1.4	-1.4	-1.4	-1.4	0
db_Activated_charcoal	-0.9	-0.9	-0.9	-0.9	-0.9	0
db_Iodide_I-131	-0.8	-0.8	-0.8	-0.8	-0.8	0
db_Iodide_I-123	-0.8	-0.8	-0.8	-0.8	-0.8	0
db_Colestipol	-	-	-	-	#DIV/0!	#DIV/0!
db_Gadoversetamide	-	-	-	-	#DIV/0!	#DIV/0!
db_Kaolin	-	-	-	-	#DIV/0!	#DIV/0!
db_Magnesium_Trisilicate	-	-	-	-	#DIV/0!	#DIV/0!
db_Sodium_Chloride	-	-	-	-	#DIV/0!	#DIV/0!
db_Bortezomib	-	-	-	-	#DIV/0!	#DIV/0!
db_Sodium_aurothiomalate	-	-	-	-	#DIV/0!	#DIV/0!
db_Liotrix	-	-	-	-	#DIV/0!	#DIV/0!
db_Indocyanine_green	-	-	-	-	#DIV/0!	#DIV/0!
db_Nitroprusside	-	-	-	-	#DIV/0!	#DIV/0!
db_Aluminium	-	-	-	-	#DIV/0!	#DIV/0!
db_Hydroxocobalamin	-	-	-	-	#DIV/0!	#DIV/0!
db_Aminophylline	-	-	-	-	#DIV/0!	#DIV/0!
db_Doxacurium_chloride	-	-	-	-	#DIV/0!	#DIV/0!
db_Technetium_Tc-99m_oxidronate	-	-	-	-	#DIV/0!	#DIV/0!
db_Titanium_dioxide	-	-	-	-	#DIV/0!	#DIV/0!
db_Gadoxetic_acid	-	-	-	-	#DIV/0!	#DIV/0!
db_Anisotropine_Methylbromide	-	-	-	-	#DIV/0!	#DIV/0!
db_Technetium_Tc-99m_sestamibi	-	-	-	-	#DIV/0!	#DIV/0!
db_Technetium_Tc-99m_medronate	-	-	-	-	#DIV/0!	#DIV/0!
db_Gadopentetate_dimeglumine	-	-	-	-	#DIV/0!	#DIV/0!
db_Thimerosal	-	-	-	-	#DIV/0!	#DIV/0!
db_Tavaborole	-	-	-	-	#DIV/0!	#DIV/0!
db_Lutetium_Lu_177_dotatate	-	-	-	-	#DIV/0!	#DIV/0!
db_Manganese	-	-	-	-	#DIV/0!	#DIV/0!
db_Gadodiamide	-	-	-	-	#DIV/0!	#DIV/0!
db_Carboprost_Tromethamine	-	-	-	-	#DIV/0!	#DIV/0!
db_Potassium_bicarbonate	-	-	-	-	#DIV/0!	#DIV/0!
db_Carboplatin	-	-	-	-	#DIV/0!	#DIV/0!
db_Magnesium_chloride	-	-	-	-	#DIV/0!	#DIV/0!
db_Calcium_Gluceptate	-	-	-	-	#DIV/0!	#DIV/0!
db_Ammonium_lactate	-	-	-	-	#DIV/0!	#DIV/0!
db_Rubidium_chloride_Rb-82	-	-	-	-	#DIV/0!	#DIV/0!
db_Auranofin	-	-	-	-	#DIV/0!	#DIV/0!
db_Selenium_Sulfide	-	-	-	-	#DIV/0!	#DIV/0!
db_Polaprezinc	-	-	-	-	#DIV/0!	#DIV/0!
db_Dexchlorpheniramine_maleate	-	-	-	-	#DIV/0!	#DIV/0!
db_Bismuth_Subcitrate	-	-	-	-	#DIV/0!	#DIV/0!
db_Aluminium_monostearate	-	-	-	-	#DIV/0!	#DIV/0!
db_Potassium_Citrate	-	-	-	-	#DIV/0!	#DIV/0!
db_Technetium_Tc-99m_pyrophosphate	-	-	-	-	#DIV/0!	#DIV/0!
db_Indium_In-111_pentetate	-	-	-	-	#DIV/0!	#DIV/0!
db_Diphemanil_Methylsulfate	-	-	-	-	#DIV/0!	#DIV/0!
db_Calcium_Citrate	-	-	-	-	#DIV/0!	#DIV/0!
db_Oxtriphylline	-	-	-	-	#DIV/0!	#DIV/0!
db_Crisaborole	-	-	-	-	#DIV/0!	#DIV/0!
db_Calcium_Chloride	-	-	-	-	#DIV/0!	#DIV/0!
db_Gadobenic_acid	-	-	-	-	#DIV/0!	#DIV/0!
db_Sodium_ferric_gluconate_complex	-	-	-	-	#DIV/0!	#DIV/0!
db_Gallium_nitrate	-	-	-	-	#DIV/0!	#DIV/0!
db_Samarium_(153Sm)_lexidronam	-	-	-	-	#DIV/0!	#DIV/0!
db_Gallium_citrate_Ga_67	-	-	-	-	#DIV/0!	#DIV/0!
db_Iron	-	-	-	-	#DIV/0!	#DIV/0!
db_Histrelin	-	-	-	-	#DIV/0!	#DIV/0!
db_Sodium_fluoride_F-18	-	-	-	-	#DIV/0!	#DIV/0!
db_Isosulfan_blue	-	-	-	-	#DIV/0!	#DIV/0!
db_Calcium_Acetate	-	-	-	-	#DIV/0!	#DIV/0!
db_Sodium_lauryl_sulfate	-	-	-	-	#DIV/0!	#DIV/0!
db_Zidovudine	-	-	-	-	#DIV/0!	#DIV/0!
db_Calcium_glubionate	-	-	-	-	#DIV/0!	#DIV/0!
db_Technetium_Tc-99m_mebrofenin	-	-	-	-	#DIV/0!	#DIV/0!
db_Xenon-133	-	-	-	-	#DIV/0!	#DIV/0!
db_Bismuth_Subsalicylate	-	-	-	-	#DIV/0!	#DIV/0!
db_Sodium_acetate	-	-	-	-	#DIV/0!	#DIV/0!
db_Trypan_blue	-	-	-	-	#DIV/0!	#DIV/0!
db_Strontium_ranelate	-	-	-	-	#DIV/0!	#DIV/0!
db_Cyanocobalamin	-	-	-	-	#DIV/0!	#DIV/0!
db_Stannous_fluoride	-	-	-	-	#DIV/0!	#DIV/0!
db_Iron_saccharate	-	-	-	-	#DIV/0!	#DIV/0!
db_Gadofosveset_trisodium	-	-	-	-	#DIV/0!	#DIV/0!
db_Dinoprost_Tromethamine	-	-	-	-	#DIV/0!	#DIV/0!
db_Dipotassium_phosphate	-	-	-	-	#DIV/0!	#DIV/0!
db_Calcium_gluconate	-	-	-	-	#DIV/0!	#DIV/0!
db_Sodium_bicarbonate	-	-	-	-	#DIV/0!	#DIV/0!
db_Spinosad	-	-	-	-	#DIV/0!	#DIV/0!
db_Ipratropium_bromide	-	-	-	-	#DIV/0!	#DIV/0!
db_Sucralfate	-	-	-	-	#DIV/0!	#DIV/0!
db_Mersalyl	-	-	-	-	#DIV/0!	#DIV/0!
db_Technetium_Tc-99m_sulfur_colloid	-	-	-	-	#DIV/0!	#DIV/0!
db_Propoxyphene_napsylate	-	-	-	-	#DIV/0!	#DIV/0!
db_Ferric_pyrophosphate	-	-	-	-	#DIV/0!	#DIV/0!
db_Sodium_Tetradecyl_Sulfate	-	-	-	-	#DIV/0!	#DIV/0!
db_Calcium_Carbonate	-	-	-	-	#DIV/0!	#DIV/0!
db_Nedaplatin	-	-	-	-	#DIV/0!	#DIV/0!
db_Cisplatin	-	-	-	-	#DIV/0!	#DIV/0!
db_Gallamine_Triethiodide	-	-	-	-	#DIV/0!	#DIV/0!
db_Radium_Ra_223_Dichloride	-	-	-	-	#DIV/0!	#DIV/0!
db_Sodium_oxybate	-	-	-	-	#DIV/0!	#DIV/0!
db_Magnesium_Sulfate	-	-	-	-	#DIV/0!	#DIV/0!
db_Gadoteridol	-	-	-	-	#DIV/0!	#DIV/0!
db_Magnesium_carbonate	-	-	-	-	#DIV/0!	#DIV/0!
db_Potassium	-	-	-	-	#DIV/0!	#DIV/0!
db_Sodium_fluoride	-	-	-	-	#DIV/0!	#DIV/0!
db_Choline_C_11	-	-	-	-	#DIV/0!	#DIV/0!
db_Potassium_Chloride	-	-	-	-	#DIV/0!	#DIV/0!
db_Ixazomib	-	-	-	-	#DIV/0!	#DIV/0!
db_Carbachol	-	-	-	-	#DIV/0!	#DIV/0!
db_Iobenguane_sulfate_I-123	-	-	-	-	#DIV/0!	#DIV/0!
db_Helium	-	-	-	-	#DIV/0!	#DIV/0!
db_Attapulgite	-	-	-	-	#DIV/0!	#DIV/0!
db_Vaborbactam	-	-	-	-	#DIV/0!	#DIV/0!
db_Sodium_glycerophosphate	-	-	-	-	#DIV/0!	#DIV/0!
db_Aluminum_hydroxide	-	-	-	-	#DIV/0!	#DIV/0!
db_Magnesium_acetate_tetrahydrate	-	-	-	-	#DIV/0!	#DIV/0!
db_Ergoloid_mesylate	-	-	-	-	#DIV/0!	#DIV/0!
db_Hydroxystilbamidine_Isethionate	-	-	-	-	#DIV/0!	#DIV/0!
db_Cisatracurium_besylate	-	-	-	-	#DIV/0!	#DIV/0!
db_Capreomycin	-	-	-	-	#DIV/0!	#DIV/0!
db_Calcium_carbimide	-	-	-	-	#DIV/0!	#DIV/0!
db_Calcium_Phosphate	-	-	-	-	#DIV/0!	#DIV/0!
db_Potassium_Iodide	-	-	-	-	#DIV/0!	#DIV/0!
db_Hemin	-	-	-	-	#DIV/0!	#DIV/0!
db_Potassium_alum	-	-	-	-	#DIV/0!	#DIV/0!
db_Lanthanum_carbonate	-	-	-	-	#DIV/0!	#DIV/0!
db_Benzylpenicilloyl_Polylysine	-	-	-	-	#DIV/0!	#DIV/0!
db_Zinc	-	-	-	-	#DIV/0!	#DIV/0!
db_Choline_magnesium_trisalicylate	-	-	-	-	#DIV/0!	#DIV/0!
db_Silver_sulfadiazine	-	-	-	-	#DIV/0!	#DIV/0!
db_Atracurium_besylate	-	-	-	-	#DIV/0!	#DIV/0!
db_Ferric_Citrate	-	-	-	-	#DIV/0!	#DIV/0!
db_Homatropine_Methylbromide	-	-	-	-	#DIV/0!	#DIV/0!
db_Fenethylline	-	-	-	-	#DIV/0!	#DIV/0!
db_Scopolamine_butylbromide	-	-	-	-	#DIV/0!	#DIV/0!
db_Chlormerodrin	-	-	-	-	#DIV/0!	#DIV/0!
db_Strontium_chloride_Sr-89	-	-	-	-	#DIV/0!	#DIV/0!
db_Zinc_oxide	-	-	-	-	#DIV/0!	#DIV/0!
db_Technetium_Tc-99m_disofenin	-	-	-	-	#DIV/0!	#DIV/0!
db_Gadobutrol	-	-	-	-	#DIV/0!	#DIV/0!
db_Sodium_phosphate	-	-	-	-	#DIV/0!	#DIV/0!
db_Magnesium_salicylate	-	-	-	-	#DIV/0!	#DIV/0!
db_Prussian_blue	-	-	-	-	#DIV/0!	#DIV/0!
db_Ivermectin	-	-	-	-	#DIV/0!	#DIV/0!
db_Monopotassium_phosphate	-	-	-	-	#DIV/0!	#DIV/0!
db_Indium_In-111_oxyquinoline	-	-	-	-	#DIV/0!	#DIV/0!
db_Dimenhydrinate	-	-	-	-	#DIV/0!	#DIV/0!
db_Sodium_sulfate	-	-	-	-	#DIV/0!	#DIV/0!
db_Oxaliplatin	-	-	-	-	#DIV/0!	#DIV/0!
db_Benzathine_benzylpenicillin	-	-	-	-	#DIV/0!	#DIV/0!
db_Chromic_chloride	-	-	-	-	#DIV/0!	#DIV/0!
db_Sodium_Nitrite	-	-	-	-	#DIV/0!	#DIV/0!
db_Magnesium_Hydroxide	-	-	-	-	#DIV/0!	#DIV/0!
db_Sodium_Citrate	-	-	-	-	#DIV/0!	#DIV/0!
db_Technetium_Tc-99m_tetrofosmin	-	-	-	-	#DIV/0!	#DIV/0!
db_Quinidine_barbiturate	-	-	-	-	#DIV/0!	#DIV/0!
db_Thallous_Chloride	-	-	-	-	#DIV/0!	#DIV/0!
db_Arsthinol	-	-	-	-	#DIV/0!	#DIV/0!
db_Cupric_Chloride	-	-	-	-	#DIV/0!	#DIV/0!
db_Sodium_zirconium_cyclosilicate	-	-	-	-	#DIV/0!	#DIV/0!
db_Sodium_carbonate	-	-	-	-	#DIV/0!	#DIV/0!
db_Zinc_sulfate	-	-	-	-	#DIV/0!	#DIV/0!
db_Tegafur-uracil	-	-	-	-	#DIV/0!	#DIV/0!
db_Gadoteric_acid	-	-	-	-	#DIV/0!	#DIV/0!
db_Sevelamer	-	-	-	-	#DIV/0!	#DIV/0!
db_Kappadione	-	-	-	-	#DIV/0!	#DIV/0!
[truncated: 16 more rows]

## Sheet: Approved_drugs_Nucleoprotein
Drugs	Binding energy_1	Binding energy_2	Binding energy_3	Binding energy_4	Mean	Standard deviation
db_Dexamethasone	-8.2	-8.2	-8.2	-8.2	-8.2	0
db_Ulipristal	-8.1	-8.1	-8.1	-8.1	-8.1	0
db_Ajmaline	-8.1	-8.1	-8.1	-8.1	-8.1	0
db_Flunarizine	-7.9	-8.1	-8.2	-8.1	-8.075	0.125831
db_Fluorometholone	-8	-8	-8	-8	-8	0
db_Diflorasone	-8	-8	-8	-8	-8	0
db_Drospirenone	-8	-8	-8	-8	-8	0
db_Ulobetasol	-8	-8	-8	-8	-8	0
db_Amcinonide	-7.9	-7.9	-7.9	-7.9	-7.9	0
db_Testolactone	-7.9	-7.9	-7.9	-7.9	-7.9	0
db_Betamethasone	-7.9	-7.9	-7.9	-7.9	-7.9	0
db_Rupatadine	-7.9	-7.9	-7.9	-7.9	-7.9	0
db_Darifenacin	-7.9	-7.9	-7.9	-7.9	-7.9	0
db_Paramethasone	-7.9	-7.9	-7.9	-7.9	-7.9	0
db_Cyproheptadine	-7.9	-7.9	-7.9	-7.9	-7.9	0
db_Cinnarizine	-7.5	-8	-8	-8	-7.875	0.25
db_Lurasidone	-7.8	-8	-7.8	-7.8	-7.85	0.1
db_Pimozide	-8	-7.8	-7.9	-7.7	-7.85	0.129099
db_Dydrogesterone	-7.8	-7.8	-7.9	-7.9	-7.85	0.057735
db_Tadalafil	-7.8	-7.8	-7.9	-7.8	-7.825	0.05
db_Nandrolone_phenpropionate	-7.8	-7.8	-7.9	-7.8	-7.825	0.05
db_Mometasone	-7.8	-7.8	-7.8	-7.8	-7.8	0
db_Fluoxymesterone	-7.8	-7.8	-7.7	-7.8	-7.775	0.05
db_Dicoumarol	-7.5	-7.8	-7.8	-7.8	-7.725	0.15
db_Letermovir	-7.7	-7.7	-7.7	-7.7	-7.7	0
db_Ingenol_Mebutate	-7.7	-7.7	-7.7	-7.7	-7.7	0
db_Allylestrenol	-7.7	-7.7	-7.7	-7.7	-7.7	0
db_Difluocortolone	-7.7	-7.7	-7.7	-7.7	-7.7	0
db_Spironolactone	-7.7	-7.7	-7.7	-7.7	-7.7	0
db_Solifenacin	-7.6	-7.5	-7.7	-7.6	-7.6	0.0816497
db_Exemestane	-7.6	-7.6	-7.6	-7.6	-7.6	0
db_Clocapramine	-7.6	-7.6	-7.6	-7.6	-7.6	0
db_Danazol	-7.6	-7.6	-7.6	-7.6	-7.6	0
db_Larotrectinib	-7.6	-7.6	-7.6	-7.6	-7.6	0
db_Ergocalciferol	-7.7	-7	-7.8	-7.8	-7.575	0.386221
db_Haloperidol	-7.6	-7.6	-7.7	-7.4	-7.575	0.125831
db_Loperamide	-7.6	-7.6	-7.6	-7.4	-7.55	0.1
db_Fluspirilene	-7.8	-7.4	-7	-7.9	-7.525	0.411299
db_Eplerenone	-7.5	-7.5	-7.5	-7.5	-7.5	0
db_Brexanolone	-7.5	-7.5	-7.5	-7.5	-7.5	0
db_Fluorescein	-7.5	-7.5	-7.5	-7.5	-7.5	0
db_Finasteride	-7.5	-7.5	-7.5	-7.5	-7.5	0
db_Prasterone	-7.5	-7.4	-7.5	-7.5	-7.475	0.05
db_Sulfinpyrazone	-7.4	-7.5	-7.5	-7.4	-7.45	0.057735
db_Ezetimibe	-7.3	-7.6	-7.2	-7.7	-7.45	0.238048
db_Flibanserin	-7.4	-7.5	-7.4	-7.4	-7.425	0.05
db_Fluocortolone	-7.4	-7.4	-7.4	-7.5	-7.425	0.05
db_Meclizine	-7.4	-7.4	-7.4	-7.5	-7.425	0.05
db_Lorpiprazole	-7.4	-7.5	-7.3	-7.5	-7.425	0.0957427
db_Morphine	-7.4	-7.4	-7.4	-7.4	-7.4	0
db_Abiraterone	-7.4	-7.4	-7.4	-7.4	-7.4	0
db_Hydrocortisone	-7.4	-7.4	-7.4	-7.4	-7.4	0
db_Progesterone	-7.4	-7.4	-7.4	-7.4	-7.4	0
db_Methylnaltrexone	-7.4	-7.4	-7.4	-7.4	-7.4	0
db_Clobetasone	-7.4	-7.4	-7.4	-7.4	-7.4	0
db_Triamcinolone	-7.4	-7.4	-7.4	-7.4	-7.4	0
db_Desogestrel	-7.4	-7.4	-7.4	-7.4	-7.4	0
db_Risperidone	-7.4	-7.5	-7.4	-7.3	-7.4	0.0816497
db_Formestane	-7.4	-7.4	-7.4	-7.4	-7.4	0
db_Trovafloxacin	-7.4	-7.4	-7.4	-7.4	-7.4	0
db_Desoximetasone	-7.4	-7.4	-7.4	-7.4	-7.4	0
db_Idarubicin	-7.8	-7.6	-7.5	-6.6	-7.375	0.531507
db_Icotinib	-7.5	-7	-7.5	-7.5	-7.375	0.25
db_Eletriptan	-7.3	-7.4	-7.4	-7.4	-7.375	0.05
db_Dolasetron	-7.4	-7.2	-7.3	-7.4	-7.325	0.0957427
db_Indacaterol	-7.2	-7.1	-7.5	-7.5	-7.325	0.206155
db_Canrenoic_acid	-7.3	-7.4	-7.3	-7.3	-7.325	0.05
db_Olaparib	-7.3	-7.3	-7.4	-7.3	-7.325	0.05
db_Methyltestosterone	-7.3	-7.3	-7.4	-7.3	-7.325	0.05
db_Testosterone_Propionate	-7.3	-7.3	-7.3	-7.3	-7.3	0
db_Gliclazide	-7.3	-7.3	-7.3	-7.3	-7.3	0
db_Apomorphine	-7.3	-7.3	-7.3	-7.3	-7.3	0
db_Norethisterone	-7.3	-7.3	-7.3	-7.3	-7.3	0
db_Oxandrolone	-7.3	-7.3	-7.3	-7.3	-7.3	0
db_Idelalisib	-7.3	-7.3	-7.3	-7.3	-7.3	0
db_Oxymetholone	-7.3	-7.3	-7.3	-7.3	-7.3	0
db_Oxymorphone	-7.3	-7.3	-7.3	-7.3	-7.3	0
db_Dienogest	-7.3	-7.3	-7.3	-7.3	-7.3	0
db_Demeclocycline	-7.3	-7.3	-7.3	-7.3	-7.3	0
db_Norgestrel	-7.3	-7.3	-7.3	-7.3	-7.3	0
db_Prednisone	-7.3	-7.3	-7.3	-7.3	-7.3	0
db_Desloratadine	-7.3	-7.3	-7.3	-7.3	-7.3	0
db_Lumacaftor	-7.2	-7.3	-7.3	-7.3	-7.275	0.05
db_Ergotamine	-7.3	-7.4	-6.9	-7.4	-7.25	0.238048
db_Tasosartan	-7.3	-7.3	-7	-7.3	-7.225	0.15
db_Tecovirimat	-7.2	-7.2	-7.2	-7.3	-7.225	0.05
db_Bedaquiline	-7.6	-7.4	-7.3	-6.6	-7.225	0.434933
db_Bisoxatin	-7.2	-7.2	-7.2	-7.2	-7.2	0
db_Azlocillin	-7.2	-7.2	-7.2	-7.2	-7.2	0
db_Oxcarbazepine	-7.2	-7.2	-7.2	-7.2	-7.2	0
db_Drostanolone	-7.2	-7.2	-7.2	-7.2	-7.2	0
db_Mefloquine	-7.2	-7.2	-7.2	-7.2	-7.2	0
db_Talniflumate	-7.2	-7.2	-7.2	-7.2	-7.2	0
db_Artemether	-7.2	-7.2	-7.2	-7.2	-7.2	0
db_Chlordiazepoxide	-7.2	-7.2	-7.2	-7.2	-7.2	0
db_Difenoxin	-7.2	-7.2	-7.2	-7.2	-7.2	0
db_Ethinyl_Estradiol	-7.2	-7.2	-7.2	-7.2	-7.2	0
db_Estradiol	-7.2	-7.2	-7.2	-7.2	-7.2	0
db_Hetacillin	-7.2	-7.2	-7.2	-7.2	-7.2	0
db_Equilin	-7.2	-7.2	-7.2	-7.2	-7.2	0
db_Levorphanol	-7.2	-7.2	-7.2	-7.2	-7.2	0
db_Chlortetracycline	-7.2	-7.2	-7.2	-7.2	-7.2	0
db_Quinestrol	-7.2	-7.2	-7.2	-7.1	-7.175	0.05
db_Aprepitant	-7.1	-7.1	-7	-7.5	-7.175	0.221736
db_Clocortolone	-7.2	-7.1	-7.2	-7.2	-7.175	0.05
db_Maraviroc	-7.2	-7.2	-7.1	-7.2	-7.175	0.05
db_Bexarotene	-7.1	-7.2	-7.2	-7.1	-7.15	0.057735
db_Mitiglinide	-7.2	-7.2	-7.1	-7.1	-7.15	0.057735
db_Doxercalciferol	-7.2	-7.2	-7	-7.2	-7.15	0.1
db_Bendroflumethiazide	-7.2	-7.1	-7.1	-7.1	-7.125	0.05
db_Azatadine	-7.2	-7.1	-7.1	-7.1	-7.125	0.05
db_Naloxone	-7.1	-7.2	-7.1	-7.1	-7.125	0.05
db_Sertindole	-7.2	-7.1	-7.1	-7.1	-7.125	0.05
db_Efonidipine	-7.2	-6.5	-7.4	-7.3	-7.1	0.408248
db_Ofloxacin	-7.1	-7.1	-7.1	-7.1	-7.1	0
db_Zaltoprofen	-7.3	-7.2	-7.4	-6.5	-7.1	0.408248
db_Fludrocortisone	-7.1	-7.1	-7.1	-7.1	-7.1	0
db_Amrubicin	-7.1	-7.1	-7.1	-7.1	-7.1	0
db_Trimethaphan	-7.1	-7.1	-7.1	-7.1	-7.1	0
db_Chlorthalidone	-7.1	-7.1	-7.1	-7.1	-7.1	0
db_Estrone	-7.1	-7.1	-7.1	-7.1	-7.1	0
db_Dronabinol	-7.1	-7.1	-7.1	-7.1	-7.1	0
db_Trioxsalen	-7.1	-7.1	-7.1	-7.1	-7.1	0
db_Ziprasidone	-7.1	-7.1	-7.1	-7.1	-7.1	0
db_Lorlatinib	-7.1	-7.1	-7.1	-7.1	-7.1	0
db_Nalbuphine	-7.1	-7.1	-7.1	-7.1	-7.1	0
db_Gestodene	-7.1	-7.1	-7.1	-7.1	-7.1	0
db_Naltrexone	-7.1	-7.1	-7.1	-7.1	-7.1	0
db_Atovaquone	-7.1	-7.1	-7.1	-7.1	-7.1	0
db_Palonosetron	-7.1	-7.1	-7.1	-7.1	-7.1	0
db_Stanozolol	-7.1	-7.1	-7.1	-7.1	-7.1	0
db_Safinamide	-7.1	-7	-7	-7.2	-7.075	0.0957427
db_Candesartan	-7	-7.3	-6.8	-7.2	-7.075	0.221736
db_Etonogestrel	-7	-7.1	-7.1	-7.1	-7.075	0.05
db_Glyburide	-7.1	-7.1	-7.1	-7	-7.075	0.05
db_Mebendazole	-7.1	-7.1	-7	-7.1	-7.075	0.05
db_Pexidartinib	-7.1	-7.2	-6.9	-7	-7.05	0.129099
db_Chenodeoxycholic_acid	-7	-7.1	-7.1	-7	-7.05	0.057735
db_Benzthiazide	-7.1	-7.1	-7.1	-6.9	-7.05	0.1
db_Doxorubicin	-7.1	-7.1	-7.1	-6.9	-7.05	0.1
db_Dutasteride	-7.4	-7.2	-6.7	-6.8	-7.025	0.330404
db_Tubocurarine	-7	-7	-7.1	-7	-7.025	0.05
db_Paliperidone	-6.9	-7.1	-7.2	-6.9	-7.025	0.15
db_Flumethasone	-7.1	-7	-7	-7	-7.025	0.05
db_Setiptiline	-7	-7	-7.1	-7	-7.025	0.05
db_Deflazacort	-7.1	-7	-7	-7	-7.025	0.05
db_Pirenzepine	-7	-7	-7	-7	-7	0
db_Lansoprazole	-7.1	-7.1	-6.9	-6.9	-7	0.11547
db_Azelastine	-7	-7	-7	-7	-7	0
db_Norelgestromin	-7	-7	-7	-7	-7	0
db_Brexpiprazole	-7.1	-6.8	-7	-7.1	-7	0.141421
db_Upadacitinib	-7	-7	-7	-7	-7	0
db_Flunisolide	-7	-7	-7	-7	-7	0
db_Dolutegravir	-7	-7	-7	-7	-7	0
db_Fluclorolone_acetonide	-7	-7	-7	-7	-7	0
db_Torasemide	-7	-7	-7	-7	-7	0
db_Ketazolam	-7	-7	-7	-7	-7	0
db_Minocycline	-6.8	-7.1	-7.1	-7	-7	0.141421
db_Methacycline	-7	-7	-7	-7	-7	0
db_Praziquantel	-7	-7	-7	-7	-7	0
db_Fluprednidene	-7	-7	-7	-7	-7	0
db_Domperidone	-7	-7	-7	-7	-7	0
db_Deferasirox	-7	-7	-7	-7	-7	0
db_Linagliptin	-7.2	-6.4	-7.2	-7.2	-7	0.4
db_Dabrafenib	-7	-7	-7	-7	-7	0
db_Testosterone	-7	-7	-7	-7	-7	0
db_Epirubicin	-7	-7	-7	-7	-7	0
db_Talazoparib	-7	-7	-7	-7	-7	0
db_Fusidic_Acid	-7	-7	-7	-7	-7	0
db_Gestrinone	-7	-7	-7	-7	-7	0
db_Tibolone	-7	-7	-7	-7	-7	0
db_Medrogestone	-7	-7	-7	-7	-7	0
db_Flubendazole	-7.1	-7.1	-7.1	-6.7	-7	0.2
db_Baloxavir_marboxil	-7.2	-6.8	-6.8	-7.1	-6.975	0.206155
db_Loteprednol	-7	-7	-7	-6.9	-6.975	0.05
db_Leucovorin	-7	-6.9	-7	-7	-6.975	0.05
db_Antrafenine	-7.1	-6.3	-7	-7.5	-6.975	0.499166
db_Rolapitant	-6.9	-7	-7	-7	-6.975	0.05
db_Flavoxate	-7	-7	-7	-6.9	-6.975	0.05
db_Tolnaftate	-6.9	-7	-7	-7	-6.975	0.05
db_Naldemedine	-6.9	-7.1	-7	-6.9	-6.975	0.0957427
db_Estrone_sulfate	-7	-6.9	-7	-7	-6.975	0.05
db_Phenprocoumon	-7	-7	-7	-6.8	-6.95	0.1
db_Tolazamide	-7	-6.9	-6.9	-7	-6.95	0.057735
db_Lasofoxifene	-6.9	-7	-7	-6.9	-6.95	0.057735
db_Etizolam	-7	-6.9	-7	-6.9	-6.95	0.057735
db_Parecoxib	-7	-6.9	-6.9	-6.9	-6.925	0.05
db_Carbamazepine	-6.9	-6.9	-7	-6.9	-6.925	0.05
db_Triazolam	-6.9	-6.9	-6.9	-6.9	-6.9	0
db_Oxycodone	-6.9	-6.9	-6.9	-6.9	-6.9	0
db_Canagliflozin	-6.9	-7.3	-6.5	-6.9	-6.9	0.326599
db_Siponimod	-6.6	-7	-6.9	-7.1	-6.9	0.216025
db_Trilostane	-6.9	-6.9	-6.9	-6.9	-6.9	0
db_Ketotifen	-6.9	-6.9	-6.9	-6.9	-6.9	0
db_Perospirone	-6.9	-6.9	-6.9	-6.9	-6.9	0
db_Brotizolam	-6.9	-6.9	-6.9	-6.9	-6.9	0
db_Eslicarbazepine_acetate	-6.9	-6.9	-6.9	-6.9	-6.9	0
db_Levonorgestrel	-6.9	-6.9	-6.9	-6.9	-6.9	0
db_Prednisolone	-6.9	-6.9	-6.9	-6.9	-6.9	0
db_Dextromethorphan	-6.9	-6.9	-6.9	-6.9	-6.9	0
db_Ursodeoxycholic_acid	-6.9	-6.9	-6.9	-6.9	-6.9	0
db_Halcinonide	-6.9	-6.9	-6.9	-6.9	-6.9	0
db_Mepiprazole	-6.9	-6.9	-7	-6.8	-6.9	0.0816497
db_Clotrimazole	-6.9	-6.9	-6.9	-6.9	-6.9	0
db_Estriol	-6.9	-6.9	-6.9	-6.9	-6.9	0
db_Heroin	-6.9	-6.9	-6.9	-6.9	-6.9	0
db_Hydrocodone	-6.9	-6.9	-6.9	-6.9	-6.9	0
db_Flupentixol	-6.9	-6.9	-6.9	-6.9	-6.9	0
db_Codeine	-6.9	-6.9	-6.9	-6.9	-6.9	0
db_Enasidenib	-6.9	-6.9	-6.9	-6.9	-6.9	0
db_Mianserin	-6.9	-6.9	-6.9	-6.9	-6.9	0
db_Pholcodine	-6.9	-6.9	-6.9	-6.9	-6.9	0
db_Trospium	-6.9	-6.9	-6.9	-6.9	-6.9	0
db_Medrysone	-6.9	-6.9	-6.9	-6.9	-6.9	0
db_Aripiprazole	-6.8	-6.9	-6.8	-7	-6.875	0.0957427
db_Glisoxepide	-6.8	-6.9	-7	-6.8	-6.875	0.0957427
db_Perampanel	-6.9	-6.8	-6.9	-6.9	-6.875	0.05
db_Bifonazole	-6.9	-6.8	-6.9	-6.9	-6.875	0.05
db_Podofilox	-6.9	-6.8	-6.9	-6.9	-6.875	0.05
db_Netupitant	-7.1	-6.3	-6.9	-7.2	-6.875	0.403113
db_Bazedoxifene	-6.9	-6.8	-6.9	-6.8	-6.85	0.057735
db_Adinazolam	-6.9	-6.9	-6.8	-6.8	-6.85	0.057735
db_Rucaparib	-6.9	-6.7	-6.9	-6.9	-6.85	0.1
db_Meclocycline	-6.9	-6.9	-6.7	-6.9	-6.85	0.1
db_Alcaftadine	-6.8	-6.8	-6.9	-6.9	-6.85	0.057735
db_Belinostat	-6.7	-6.9	-6.9	-6.9	-6.85	0.1
db_Daunorubicin	-6.9	-6.7	-6.9	-6.9	-6.85	0.1
db_Nilotinib	-6.9	-6.9	-7.2	-6.3	-6.825	0.377492
db_Budesonide	-7	-6.3	-7	-7	-6.825	0.35
db_Fentanyl	-6.9	-6.9	-6.8	-6.7	-6.825	0.0957427
db_Metocurine	-7.6	-5.9	-6.2	-7.6	-6.825	0.903235
db_Plerixafor	-6.9	-7	-7	-6.4	-6.825	0.287228
db_Astemizole	-6.9	-6.8	-6.7	-6.9	-6.825	0.0957427
db_Zopiclone	-6.8	-6.8	-6.8	-6.8	-6.8	0
db_Amodiaquine	-6.8	-6.8	-6.8	-6.8	-6.8	0
db_Saxagliptin	-6.8	-6.8	-6.8	-6.8	-6.8	0
db_Epinastine	-6.8	-6.8	-6.8	-6.8	-6.8	0
db_Ethyl_loflazepate	-6.8	-6.8	-6.8	-6.8	-6.8	0
db_Proflavine	-6.8	-6.8	-6.8	-6.8	-6.8	0
db_Dapiprazole	-6.8	-6.8	-6.8	-6.8	-6.8	0
db_Cefroxadine	-6.8	-6.8	-6.8	-6.8	-6.8	0
db_Mequitazine	-6.8	-6.8	-6.8	-6.8	-6.8	0
db_Fosphenytoin	-6.8	-6.8	-6.8	-6.8	-6.8	0
db_Doxycycline	-6.8	-6.8	-6.8	-6.8	-6.8	0
db_Tetracycline	-6.8	-6.8	-6.8	-6.8	-6.8	0
db_Rimexolone	-6.8	-6.8	-6.8	-6.8	-6.8	0
db_Diphenoxylate	-6.8	-6.8	-6.8	-6.8	-6.8	0
db_Olmutinib	-6.8	-6.8	-6.8	-6.8	-6.8	0
db_Sitaxentan	-6.8	-6.8	-6.8	-6.8	-6.8	0
db_Crizotinib	-6.7	-7.1	-6.6	-6.8	-6.8	0.216025
db_Dihydrotachysterol	-6.8	-6.8	-6.8	-6.8	-6.8	0
db_Cobimetinib	-6.8	-6.8	-6.8	-6.8	-6.8	0
db_Piroxicam	-6.8	-6.8	-6.8	-6.8	-6.8	0
db_Metixene	-6.8	-6.8	-6.8	-6.8	-6.8	0
db_Methylprednisolone	-6.8	-6.8	-6.8	-6.8	-6.8	0
db_Moxifloxacin	-6.8	-6.8	-6.8	-6.8	-6.8	0
db_Nebivolol	-6.8	-6.8	-6.8	-6.8	-6.8	0
db_Hexocyclium	-6.8	-6.8	-6.8	-6.8	-6.8	0
db_Duvelisib	-6.8	-6.8	-6.8	-6.8	-6.8	0
db_Quinidine	-7.1	-6.7	-6.7	-6.7	-6.8	0.2
db_Amitriptyline	-6.8	-6.8	-6.8	-6.8	-6.8	0
db_Clozapine	-6.8	-6.8	-6.8	-6.8	-6.8	0
db_Droxicam	-6.8	-6.8	-6.8	-6.8	-6.8	0
db_Tolcapone	-6.8	-6.8	-6.8	-6.8	-6.8	0
db_Levoleucovorin	-6.8	-6.7	-6.8	-6.8	-6.775	0.05
db_Warfarin	-6.9	-6.6	-6.7	-6.9	-6.775	0.15
db_Regorafenib	-7	-6.7	-6.7	-6.7	-6.775	0.15
db_Nicergoline	-7.1	-7	-6.3	-6.7	-6.775	0.359398
db_Isotretinoin	-6.8	-6.7	-6.7	-6.8	-6.75	0.057735
db_Alitretinoin	-6.7	-6.9	-6.7	-6.7	-6.75	0.1
db_Alvimopan	-7.2	-6.3	-7.1	-6.4	-6.75	0.465475
db_Estramustine	-7	-6.8	-6.7	-6.5	-6.75	0.208167
db_Ribociclib	-6.8	-6.6	-6.8	-6.8	-6.75	0.1
db_Azilsartan_medoxomil	-6.5	-6.7	-6.8	-7	-6.75	0.208167
db_Nafcillin	-7	-6.5	-7	-6.5	-6.75	0.288675
db_Lumefantrine	-6.9	-6.8	-6.5	-6.8	-6.75	0.173205
db_Tropisetron	-6.5	-6.8	-6.8	-6.8	-6.725	0.15
db_Eszopiclone	-6.7	-6.7	-6.7	-6.8	-6.725	0.05
db_Losartan	-6.7	-6.9	-6.8	-6.5	-6.725	0.170783
db_Artesunate	-6.7	-6.7	-6.7	-6.8	-6.725	0.05
db_Cyclothiazide	-6.6	-7.1	-6.6	-6.6	-6.725	0.25
db_Floctafenine	-6.7	-6.8	-6.7	-6.7	-6.725	0.05
db_Flurandrenolide	-6.7	-6.8	-6.7	-6.7	-6.725	0.05
db_Tipranavir	-6.9	-6.1	-6.9	-7	-6.725	0.419325
db_Tretinoin	-6.7	-6.6	-6.7	-6.9	-6.725	0.125831
db_Mazindol	-6.8	-6.7	-6.7	-6.7	-6.725	0.05
db_Trazodone	-6.9	-5.9	-6.9	-7.1	-6.7	0.541603
db_Mestranol	-6.7	-6.7	-6.7	-6.7	-6.7	0
db_Phenindamine	-6.7	-6.7	-6.7	-6.7	-6.7	0
db_Flucloxacillin	-6.7	-6.7	-6.7	-6.7	-6.7	0
db_Carprofen	-6.7	-6.7	-6.7	-6.7	-6.7	0
db_Clobazam	-6.7	-6.7	-6.7	-6.7	-6.7	0
db_Indapamide	-6.7	-6.7	-6.7	-6.7	-6.7	0
db_Acrivastine	-6.7	-6.7	-6.7	-6.7	-6.7	0
db_Ramosetron	-6.7	-6.7	-6.7	-6.7	-6.7	0
db_Edoxaban	-7	-7	-7	-5.8	-6.7	0.6
db_Loratadine	-6.7	-6.7	-6.7	-6.7	-6.7	0
db_Dexketoprofen	-6.7	-6.7	-6.7	-6.7	-6.7	0
db_Phenytoin	-6.7	-6.7	-6.7	-6.7	-6.7	0
db_Oxytetracycline	-6.7	-6.7	-6.7	-6.7	-6.7	0
db_Amsacrine	-6.7	-6.7	-6.7	-6.7	-6.7	0
db_Hexachlorophene	-6.7	-6.7	-6.7	-6.7	-6.7	0
db_Alprazolam	-6.7	-6.7	-6.7	-6.7	-6.7	0
db_Zuclopenthixol	-6.7	-6.7	-6.7	-6.7	-6.7	0
db_Rimonabant	-6.7	-6.7	-6.7	-6.7	-6.7	0
db_Dihydrocodeine	-6.7	-6.7	-6.7	-6.7	-6.7	0
db_Ifenprodil	-6.7	-6.7	-6.7	-6.7	-6.7	0
db_Hydromorphone	-6.7	-6.7	-6.7	-6.7	-6.7	0
db_Ethylmorphine	-6.7	-6.7	-6.7	-6.7	-6.7	0
db_Hesperetin	-6.7	-6.7	-6.7	-6.7	-6.7	0
db_Flutemetamol_(18F)	-6.7	-6.7	-6.7	-6.7	-6.7	0
db_Thalidomide	-6.7	-6.7	-6.7	-6.7	-6.7	0
db_Loxapine	-6.7	-6.7	-6.7	-6.7	-6.7	0
db_Zolpidem	-6.7	-6.7	-6.7	-6.7	-6.7	0
db_Ampicillin	-6.7	-6.7	-6.7	-6.7	-6.7	0
db_Ergonovine	-6.8	-6.6	-6.7	-6.7	-6.7	0.0816497
db_Argatroban	-6.8	-6.8	-6.8	-6.4	-6.7	0.2
db_Yohimbine	-6.7	-6.7	-6.7	-6.6	-6.675	0.05
db_Eprazinone	-6.6	-6.6	-6.9	-6.6	-6.675	0.15
db_Clobetasol_propionate	-6.7	-6.7	-6.7	-6.6	-6.675	0.05
db_Ixabepilone	-6.6	-6.7	-6.7	-6.7	-6.675	0.05
db_Cabergoline	-6.7	-6.6	-6.7	-6.7	-6.675	0.05
db_Irbesartan	-6.7	-6.6	-6.7	-6.7	-6.675	0.05
db_Alfacalcidol	-6.6	-6.6	-6.7	-6.8	-6.675	0.0957427
db_Prazepam	-6.6	-6.7	-6.7	-6.7	-6.675	0.05
db_Cortisone_acetate	-6.7	-6.7	-6.6	-6.7	-6.675	0.05
db_Benidipine	-6.7	-6.6	-6.7	-6.7	-6.675	0.05
db_Naratriptan	-6.7	-6.7	-6.6	-6.7	-6.675	0.05
db_Mifepristone	-6.9	-6.9	-6.9	-5.9	-6.65	0.5
db_Azelnidipine	-7	-6.5	-6.6	-6.5	-6.65	0.238048
db_Trametinib	-7.1	-5.7	-6.9	-6.9	-6.65	0.640312
db_Clofazimine	-6.3	-6.8	-6.7	-6.8	-6.65	0.238048
db_Cyclobenzaprine	-6.7	-6.7	-6.7	-6.5	-6.65	0.1
db_Lifitegrast	-6.6	-6.8	-6.6	-6.6	-6.65	0.1
db_Blonanserin	-6.7	-6.6	-6.7	-6.6	-6.65	0.057735
db_Elvitegravir	-6.7	-6.6	-6.6	-6.7	-6.65	0.057735
db_Midazolam	-6.7	-6.5	-6.7	-6.7	-6.65	0.1
db_Delafloxacin	-6.6	-6.7	-6.6	-6.7	-6.65	0.057735
db_Vilazodone	-6.9	-6.4	-6.4	-6.8	-6.625	0.262996
db_Gliquidone	-6.4	-6.3	-6.9	-6.9	-6.625	0.320156
db_Halazepam	-6.8	-6.8	-6.3	-6.6	-6.625	0.236291
db_Lefamulin	-6.5	-6.8	-6.6	-6.6	-6.625	0.125831
db_Repaglinide	-7.2	-6.7	-6.4	-6.2	-6.625	0.434933
db_Oxacillin	-6.6	-6.8	-6.4	-6.7	-6.625	0.170783
db_Methylergometrine	-6.5	-6.7	-6.6	-6.7	-6.625	0.0957427
db_Celecoxib	-6.6	-6.6	-6.6	-6.7	-6.625	0.05
db_Dosulepin	-6.6	-6.6	-6.6	-6.7	-6.625	0.05
db_Trifluoperazine	-6.6	-6.6	-6.6	-6.7	-6.625	0.05
db_Clomocycline	-6	-6.8	-6.8	-6.8	-6.6	0.4
db_Raloxifene	-6.7	-6.4	-6.6	-6.7	-6.6	0.141421
db_Amoxapine	-6.6	-6.6	-6.6	-6.6	-6.6	0
db_Pazopanib	-6.6	-6.6	-6.6	-6.6	-6.6	0
db_Nilutamide	-6.6	-6.6	-6.6	-6.6	-6.6	0
db_Pentazocine	-6.6	-6.6	-6.6	-6.6	-6.6	0
db_Butriptyline	-6.6	-6.6	-6.6	-6.6	-6.6	0
db_Frovatriptan	-6.6	-6.6	-6.6	-6.6	-6.6	0
db_Doxapram	-6.6	-6.6	-6.6	-6.6	-6.6	0
db_Cloxazolam	-6.6	-6.6	-6.6	-6.6	-6.6	0
db_Estazolam	-6.6	-6.6	-6.6	-6.6	-6.6	0
db_Terbinafine	-6.6	-6.6	-6.6	-6.6	-6.6	0
db_Maprotiline	-6.6	-6.6	-6.6	-6.6	-6.6	0
db_Norgestimate	-6.6	-6.6	-6.6	-6.6	-6.6	0
db_Dicloxacillin	-6.6	-6.6	-6.6	-6.6	-6.6	0
db_Nitisinone	-6.6	-6.6	-6.6	-6.6	-6.6	0
db_Pipecuronium	-6.5	-6.7	-6.5	-6.7	-6.6	0.11547
db_Paroxetine	-6.6	-6.6	-6.6	-6.6	-6.6	0
db_Doripenem	-6.6	-6.6	-6.6	-6.6	-6.6	0
db_Benzylpenicillin	-6.6	-6.6	-6.6	-6.6	-6.6	0
db_Clotiazepam	-6.6	-6.6	-6.6	-6.6	-6.6	0
db_Lumiracoxib	-6.6	-6.6	-6.6	-6.6	-6.6	0
db_Mirtazapine	-6.6	-6.6	-6.6	-6.6	-6.6	0
db_Protirelin	-6.6	-6.6	-6.6	-6.6	-6.6	0
db_Ciprofloxacin	-6.6	-6.6	-6.6	-6.6	-6.6	0
db_Clorazepate	-6.6	-6.6	-6.6	-6.6	-6.6	0
db_Lomitapide	-6.8	-6.5	-6.7	-6.3	-6.575	0.221736
db_Glipizide	-6.6	-6.7	-6.5	-6.5	-6.575	0.0957427
db_Sunitinib	-6.6	-6.5	-6.6	-6.6	-6.575	0.05
db_Suvorexant	-6.6	-6.5	-6.6	-6.6	-6.575	0.05
db_Granisetron	-6.6	-6.5	-6.6	-6.6	-6.575	0.05
db_Sertaconazole	-6.6	-6.6	-6.5	-6.6	-6.575	0.05
db_Ozenoxacin	-6.6	-6.5	-6.6	-6.6	-6.575	0.05
db_Ezogabine	-6.6	-6.6	-6.6	-6.5	-6.575	0.05
db_Butorphanol	-6.6	-6.5	-6.6	-6.6	-6.575	0.05
db_Pipotiazine	-6.5	-6.5	-6.6	-6.6	-6.55	0.057735
db_Abemaciclib	-6.6	-6.6	-6.5	-6.5	-6.55	0.057735
db_Fluphenazine	-6.3	-6.3	-6.8	-6.8	-6.55	0.288675
db_Tamoxifen	-6.5	-6.6	-6.6	-6.5	-6.55	0.057735
db_Fenspiride	-6.5	-6.6	-6.6	-6.5	-6.55	0.057735
db_Prednicarbate	-6.5	-6.6	-6.6	-6.5	-6.55	0.057735
db_Droperidol	-6.5	-6.6	-6.6	-6.5	-6.55	0.057735
db_Telmisartan	-6.2	-7	-6.9	-6	-6.525	0.499166
db_Almitrine	-6.4	-6.5	-6.7	-6.5	-6.525	0.125831
db_Sitagliptin	-6.6	-6.5	-6.5	-6.5	-6.525	0.05
db_Ximelagatran	-6.4	-6.5	-6.6	-6.6	-6.525	0.0957427
db_Barnidipine	-6.7	-6.4	-6.6	-6.4	-6.525	0.15
db_Vortioxetine	-6.5	-6.6	-6.5	-6.5	-6.525	0.05
db_Esculin	-6.5	-6.5	-6.6	-6.5	-6.525	0.05
db_Nortriptyline	-6.6	-6.5	-6.5	-6.5	-6.525	0.05
db_Quinine	-6.5	-6.5	-6.5	-6.6	-6.525	0.05
db_Netarsudil	-6.6	-6.6	-6.3	-6.6	-6.525	0.15
db_Lovastatin	-6.6	-6.5	-6.5	-6.5	-6.525	0.05
db_Clofarabine	-6.5	-6.5	-6.5	-6.5	-6.5	0
db_Fludiazepam	-6.5	-6.5	-6.5	-6.5	-6.5	0
db_Enzalutamide	-6.7	-6	-6.7	-6.6	-6.5	0.33665
db_Ranolazine	-6.5	-6.5	-6.5	-6.5	-6.5	0
db_Sildenafil	-6.5	-6.5	-6.5	-6.5	-6.5	0
db_Vitamin_A	-6.4	-6.6	-6.6	-6.4	-6.5	0.11547
db_Beclomethasone_dipropionate	-6.5	-6.5	-6.5	-6.5	-6.5	0
db_Alclometasone	-6.5	-6.5	-6.5	-6.5	-6.5	0
db_Medroxyprogesterone_acetate	-6.5	-6.5	-6.5	-6.5	-6.5	0
db_Heptabarbital	-6.5	-6.5	-6.5	-6.5	-6.5	0
db_Macimorelin	-6.5	-6.5	-6.5	-6.5	-6.5	0
db_Quazepam	-6.5	-6.5	-6.5	-6.5	-6.5	0
db_Griseofulvin	-6.5	-6.5	-6.5	-6.5	-6.5	0
db_Biperiden	-6.5	-6.5	-6.5	-6.5	-6.5	0
db_Physostigmine	-6.5	-6.5	-6.5	-6.5	-6.5	0
db_Perphenazine	-6.6	-6.5	-6.5	-6.4	-6.5	0.0816497
db_Benzydamine	-6.6	-6.5	-6.5	-6.4	-6.5	0.0816497
db_Protriptyline	-6.5	-6.5	-6.5	-6.5	-6.5	0
db_Aminoglutethimide	-6.5	-6.5	-6.5	-6.5	-6.5	0
db_Alosetron	-6.5	-6.5	-6.5	-6.5	-6.5	0
db_Ketoprofen	-6.5	-6.5	-6.5	-6.5	-6.5	0
db_Regadenoson	-6.5	-6.5	-6.5	-6.5	-6.5	0
db_Tetrabenazine	-6.5	-6.5	-6.5	-6.5	-6.5	0
db_Ripasudil	-6.5	-6.5	-6.5	-6.5	-6.5	0
db_Fluocinolone_Acetonide	-6.5	-6.5	-6.5	-6.5	-6.5	0
db_Etoposide	-6.5	-6.5	-6.5	-6.5	-6.5	0
db_Nedocromil	-6.5	-6.5	-6.5	-6.5	-6.5	0
db_Dezocine	-6.5	-6.5	-6.5	-6.5	-6.5	0
db_Fenoldopam	-6.5	-6.5	-6.5	-6.5	-6.5	0
db_Fluticasone_propionate	-6.6	-6.5	-6.5	-6.4	-6.5	0.0816497
db_Desonide	-6.5	-6.5	-6.5	-6.5	-6.5	0
db_Efavirenz	-6.5	-6.5	-6.5	-6.5	-6.5	0
db_Cyproterone_acetate	-6.5	-6.5	-6.5	-6.5	-6.5	0
db_Delorazepam	-6.5	-6.5	-6.5	-6.5	-6.5	0
db_Apalutamide	-6.5	-6.5	-6.5	-6.5	-6.5	0
db_Oxiconazole	-6.5	-6.5	-6.5	-6.5	-6.5	0
db_Anisindione	-6.5	-6.5	-6.5	-6.5	-6.5	0
db_Cloperastine	-6.5	-6.5	-6.5	-6.5	-6.5	0
db_Ondansetron	-6.5	-6.5	-6.5	-6.5	-6.5	0
db_Calcitriol	-6.6	-6.5	-6.5	-6.4	-6.5	0.0816497
db_Thiocolchicoside	-6.5	-6.5	-6.5	-6.4	-6.475	0.05
db_Nepafenac	-6.5	-6.5	-6.5	-6.4	-6.475	0.05
db_Fluocinonide	-6.5	-6.5	-6.5	-6.4	-6.475	0.05
db_Cinacalcet	-6.5	-6.5	-6.5	-6.4	-6.475	0.05
db_Fexofenadine	-6.7	-6.7	-6.3	-6.2	-6.475	0.262996
db_Binimetinib	-6.4	-6.5	-6.5	-6.5	-6.475	0.05
db_Flupirtine	-6.5	-6.5	-6.4	-6.5	-6.475	0.05
db_Telotristat	-6.7	-6.3	-6.4	-6.5	-6.475	0.170783
db_Pioglitazone	-6.5	-6.3	-6.5	-6.5	-6.45	0.1
db_Empagliflozin	-6.4	-6.5	-6.4	-6.5	-6.45	0.057735
db_Valsartan	-6.2	-6.5	-6.7	-6.4	-6.45	0.208167
db_Acenocoumarol	-6.5	-6.4	-6.5	-6.4	-6.45	0.057735
db_Sarecycline	-6.5	-6.5	-6.4	-6.4	-6.45	0.057735
db_Fosaprepitant	-6.6	-6.4	-6.4	-6.4	-6.45	0.1
db_Betrixaban	-6.4	-6.5	-6.5	-6.4	-6.45	0.057735
db_Amoxicillin	-6.5	-6.5	-6.4	-6.4	-6.45	0.057735
db_Cefradine	-6.5	-6.4	-6.5	-6.4	-6.45	0.057735
db_Morniflumate	-6.5	-6.4	-6.5	-6.4	-6.45	0.057735
db_Duloxetine	-6.5	-6.5	-6.4	-6.4	-6.45	0.057735
db_Ataluren	-6.4	-6.4	-6.4	-6.5	-6.425	0.05
db_Difluprednate	-6.4	-6.4	-6.4	-6.5	-6.425	0.05
db_Retapamulin	-6.5	-6.3	-6.5	-6.4	-6.425	0.0957427
db_Olopatadine	-6.4	-6.4	-6.5	-6.4	-6.425	0.05
db_Fenofibrate	-6.4	-6.5	-6.4	-6.4	-6.425	0.05
db_Niraparib	-6.4	-6.4	-6.5	-6.4	-6.425	0.05
db_Tolvaptan	-6.4	-6.6	-6.6	-6.1	-6.425	0.236291
db_Benzatropine	-6.4	-6.4	-6.4	-6.5	-6.425	0.05
db_Lornoxicam	-6.4	-6.5	-6.4	-6.4	-6.425	0.05
db_Rocuronium	-6.4	-6.4	-6.5	-6.4	-6.425	0.05
db_Acetophenazine	-6.5	-6.4	-6.4	-6.4	-6.425	0.05
db_Ciclesonide	-6.8	-6.3	-6.3	-6.3	-6.425	0.25
db_Doravirine	-6.7	-6.3	-6.4	-6.3	-6.425	0.189297
db_Dexmedetomidine	-6.4	-6.4	-6.4	-6.4	-6.4	0
db_Deutetrabenazine	-6.4	-6.4	-6.4	-6.4	-6.4	0
db_Sertraline	-6.4	-6.4	-6.4	-6.4	-6.4	0
db_Levallorphan	-6.4	-6.4	-6.4	-6.4	-6.4	0
db_Gentamicin	-6.4	-6.4	-6.4	-6.4	-6.4	0
db_Dienestrol	-6.4	-6.4	-6.4	-6.4	-6.4	0
db_Thiothixene	-6.4	-6.4	-6.4	-6.4	-6.4	0
db_Clemastine	-6.4	-6.4	-6.4	-6.4	-6.4	0
db_Ioflupane_I-123	-6.4	-6.4	-6.4	-6.4	-6.4	0
db_Cephalexin	-6.4	-6.4	-6.4	-6.4	-6.4	0
db_Sulindac	-6.4	-6.4	-6.4	-6.4	-6.4	0
db_Pomalidomide	-6.4	-6.4	-6.4	-6.4	-6.4	0
db_Pirlindole	-6.4	-6.4	-6.4	-6.4	-6.4	0
db_Simvastatin	-6.4	-6.4	-6.4	-6.4	-6.4	0
db_Umeclidinium	-6.4	-6.4	-6.4	-6.4	-6.4	0
db_Niflumic_Acid	-6.4	-6.4	-6.4	-6.4	-6.4	0
db_Oxazepam	-6.4	-6.4	-6.4	-6.4	-6.4	0
db_Obeticholic_acid	-6.4	-6.4	-6.4	-6.4	-6.4	0
db_Megestrol_acetate	-6.4	-6.4	-6.4	-6.4	-6.4	0
db_Doxazosin	-6.5	-6.5	-6.3	-6.3	-6.4	0.11547
db_Buspirone	-6.4	-6.4	-6.4	-6.4	-6.4	0
db_Anagrelide	-6.4	-6.4	-6.4	-6.4	-6.4	0
db_Meloxicam	-6.4	-6.4	-6.4	-6.4	-6.4	0
db_Clonazepam	-6.4	-6.4	-6.4	-6.4	-6.4	0
db_Ecabet	-6.4	-6.4	-6.4	-6.4	-6.4	0
db_Trimipramine	-6.4	-6.4	-6.4	-6.4	-6.4	0
db_Nafamostat	-6.5	-6.4	-6.4	-6.3	-6.4	0.0816497
db_Mitotane	-6.4	-6.4	-6.4	-6.4	-6.4	0
db_Varenicline	-6.4	-6.4	-6.4	-6.4	-6.4	0
db_Indomethacin	-6.4	-6.4	-6.4	-6.4	-6.4	0
db_Efinaconazole	-6.4	-6.4	-6.4	-6.4	-6.4	0
db_Cannabidiol	-6.4	-6.4	-6.4	-6.4	-6.4	0
db_Buprenorphine	-6.4	-6.4	-6.4	-6.4	-6.4	0
db_Lorazepam	-6.4	-6.4	-6.4	-6.3	-6.375	0.05
db_Mepenzolate	-6.4	-6.4	-6.4	-6.3	-6.375	0.05
db_Pipazethate	-6.2	-6.6	-6.4	-6.3	-6.375	0.170783
db_Deoxycholic_Acid	-6.4	-6.3	-6.4	-6.4	-6.375	0.05
db_Diosmin	-6.8	-6	-6	-6.7	-6.375	0.434933
db_Ticagrelor	-6	-6.5	-6.6	-6.4	-6.375	0.262996
db_Hydroxyprogesterone_caproate	-6.4	-6.3	-6.4	-6.4	-6.375	0.05
db_Dasatinib	-6.3	-6.8	-6.1	-6.3	-6.375	0.298608
db_Dacomitinib	-6.4	-6.4	-6.3	-6.4	-6.375	0.05
db_Vemurafenib	-6.3	-6.3	-6.6	-6.3	-6.375	0.15
db_Eluxadoline	-5.6	-6.7	-6.8	-6.3	-6.35	0.544671
db_Lisuride	-6.4	-6.4	-6.3	-6.3	-6.35	0.057735
db_Amlexanox	-6.4	-6.3	-6.4	-6.3	-6.35	0.057735
db_Flumazenil	-6.4	-6.4	-6.4	-6.2	-6.35	0.1
db_Pemetrexed	-6.2	-6.3	-6.2	-6.7	-6.35	0.238048
db_Olodaterol	-6.2	-6.5	-6.2	-6.5	-6.35	0.173205
db_Flurazepam	-6.3	-6.3	-6.4	-6.4	-6.35	0.057735
db_Clinofibrate	-6.2	-6.3	-6.5	-6.4	-6.35	0.129099
db_Lenvatinib	-6	-6.4	-6.4	-6.5	-6.325	0.221736
db_Benzoctamine	-6.3	-6.3	-6.4	-6.3	-6.325	0.05
db_Ramelteon	-6.3	-6.4	-6.3	-6.3	-6.325	0.05
db_Tianeptine	-6.4	-6.4	-6	-6.5	-6.325	0.221736
db_Bicalutamide	-6.4	-6.3	-6.3	-6.3	-6.325	0.05
db_Phentolamine	-6.3	-6.3	-6.4	-6.3	-6.325	0.05
db_Lopinavir	-6.7	-6.2	-6.1	-6.3	-6.325	0.262996
db_Abacavir	-6.3	-6.3	-6.4	-6.3	-6.325	0.05
db_Tiagabine	-6.3	-6.3	-6.3	-6.4	-6.325	0.05
db_Cephaloglycin	-6.2	-6.2	-6.5	-6.4	-6.325	0.15
db_Iloperidone	-6.3	-6.3	-6.3	-6.4	-6.325	0.05
db_Eltrombopag	-6.3	-6.5	-6.1	-6.4	-6.325	0.170783
db_Clidinium	-6.4	-6.3	-6.2	-6.4	-6.325	0.0957427
db_Zafirlukast	-6.2	-6.2	-6.4	-6.4	-6.3	0.11547
db_Mezlocillin	-6.5	-6.4	-6.2	-6.1	-6.3	0.182574
db_Encainide	-6.3	-6.3	-6.3	-6.3	-6.3	0
db_Cyclandelate	-6.3	-6.3	-6.3	-6.3	-6.3	0
db_Procaterol	-6.4	-6.4	-6.2	-6.2	-6.3	0.11547
db_Olmesartan	-5.7	-6.5	-6.5	-6.5	-6.3	0.4
db_Perhexiline	-6.3	-6.3	-6.3	-6.3	-6.3	0
db_Propiomazine	-6.4	-6.2	-6.4	-6.2	-6.3	0.11547
db_Cyclizine	-6.3	-6.3	-6.3	-6.3	-6.3	0
db_Diphenidol	-6.3	-6.3	-6.3	-6.3	-6.3	0
db_Cladribine	-6.3	-6.3	-6.3	-6.3	-6.3	0
db_Bromazepam	-6.3	-6.3	-6.3	-6.3	-6.3	0
db_Olanzapine	-6.3	-6.3	-6.3	-6.3	-6.3	0
db_Cariprazine	-6.3	-6.3	-6.3	-6.3	-6.3	0
db_Lenalidomide	-6.3	-6.3	-6.3	-6.3	-6.3	0
db_Flurbiprofen	-6.4	-6.3	-6.2	-6.3	-6.3	0.0816497
db_Zaleplon	-6.3	-6.3	-6.3	-6.3	-6.3	0
db_Pergolide	-6.3	-6.3	-6.3	-6.3	-6.3	0
db_Alogliptin	-6.3	-6.3	-6.3	-6.3	-6.3	0
db_Doxepin	-6.3	-6.3	-6.3	-6.3	-6.3	0
db_Colchicine	-6.3	-6.3	-6.3	-6.3	-6.3	0
db_Thioproperazine	-6.3	-6.3	-6.3	-6.3	-6.3	0
db_Vardenafil	-6.3	-6.3	-6.3	-6.3	-6.3	0
db_Trifluridine	-6.3	-6.3	-6.3	-6.3	-6.3	0
db_Clomifene	-6.3	-6.3	-6.3	-6.3	-6.3	0
db_Calcipotriol	-6.3	-6.3	-6.3	-6.3	-6.3	0
db_Phenindione	-6.3	-6.3	-6.3	-6.3	-6.3	0
db_Diflunisal	-6.3	-6.3	-6.3	-6.3	-6.3	0
db_Diphenylpyraline	-6.3	-6.3	-6.3	-6.3	-6.3	0
db_Etoricoxib	-6.3	-6.3	-6.3	-6.3	-6.3	0
db_Imiquimod	-6.3	-6.3	-6.3	-6.3	-6.3	0
db_Avanafil	-6.3	-6.3	-6.3	-6.3	-6.3	0
db_Galantamine	-6.3	-6.3	-6.3	-6.3	-6.3	0
db_Trihexyphenidyl	-6.3	-6.3	-6.3	-6.3	-6.3	0
db_Triprolidine	-6.3	-6.3	-6.3	-6.3	-6.3	0
db_Vildagliptin	-6.3	-6.3	-6.3	-6.3	-6.3	0
db_Methylscopolamine_bromide	-6.1	-6.3	-6.4	-6.4	-6.3	0.141421
db_Desipramine	-6.2	-6.3	-6.3	-6.3	-6.275	0.05
db_Isoconazole	-6.3	-6.3	-6.2	-6.3	-6.275	0.05
db_Pipamperone	-6.5	-6.5	-6.1	-6	-6.275	0.262996
db_Cycrimine	-6.3	-6.3	-6.2	-6.3	-6.275	0.05
db_Cefprozil	-6.2	-6.3	-6.3	-6.3	-6.275	0.05
db_Ouabain	-6.5	-6.5	-6.6	-5.5	-6.275	0.518813
db_Escitalopram	-6.3	-6.3	-6.3	-6.2	-6.275	0.05
db_Pyrvinium	-6.2	-6.5	-6.2	-6.2	-6.275	0.15
db_Nelfinavir	-5.9	-6.3	-6.6	-6.3	-6.275	0.287228
db_Temazepam	-6.3	-6.3	-6.3	-6.2	-6.275	0.05
db_Pralatrexate	-6.1	-6.3	-6.3	-6.3	-6.25	0.1
db_Vandetanib	-6.3	-6.3	-6.2	-6.2	-6.25	0.057735
db_Afatinib	-6.3	-6.3	-6.2	-6.2	-6.25	0.057735
db_Cilostazol	-6.5	-6.2	-6.2	-6.1	-6.25	0.173205
db_Pitavastatin	-6.3	-6.3	-6.1	-6.3	-6.25	0.1
db_Arformoterol	-6.2	-6.3	-6.3	-6.2	-6.25	0.057735
db_Axitinib	-6.2	-6.3	-6.3	-6.2	-6.25	0.057735
db_Naphazoline	-6.2	-6.3	-6.2	-6.3	-6.25	0.057735
db_Clomipramine	-6.2	-6.2	-6.2	-6.4	-6.25	0.1
db_Benazepril	-6.2	-6.2	-6.4	-6.2	-6.25	0.1
db_Anileridine	-6.3	-6.2	-6.2	-6.3	-6.25	0.057735
db_Cefuroxime	-6.3	-6.4	-5.9	-6.4	-6.25	0.238048
db_Nabumetone	-6.3	-6.3	-6.1	-6.3	-6.25	0.1
db_Paricalcitol	-6.4	-6.1	-6.1	-6.3	-6.225	0.15
db_Flunitrazepam	-6.2	-6.2	-6.2	-6.3	-6.225	0.05
db_Toremifene	-6.3	-6.2	-6.2	-6.2	-6.225	0.05
db_Demexiptiline	-6.2	-6.2	-6.3	-6.2	-6.225	0.05
db_Calcidiol	-6.7	-6.1	-6.1	-6	-6.225	0.320156
db_Triclabendazole	-6.3	-6.2	-6.2	-6.2	-6.225	0.05
db_Cloxacillin	-6.3	-6.2	-6.2	-6.2	-6.225	0.05
db_Ospemifene	-6.2	-6.3	-6.2	-6.2	-6.225	0.05
db_Phenylbutazone	-6.2	-6.2	-6.3	-6.2	-6.225	0.05
db_Erdafitinib	-6.3	-6.2	-6.2	-6.2	-6.225	0.05
db_Chlorcyclizine	-6.2	-6.3	-6.2	-6.2	-6.225	0.05
db_Ruxolitinib	-6.3	-6.2	-6.2	-6.2	-6.225	0.05
db_Alpelisib	-6.2	-6.3	-6.2	-6.2	-6.225	0.05
db_Econazole	-6.1	-6.6	-6.1	-6.1	-6.225	0.25
db_Nateglinide	-6.4	-6.4	-6.4	-5.6	-6.2	0.4
db_Phenazopyridine	-6.2	-6.2	-6.2	-6.2	-6.2	0
db_Fesoterodine	-6.2	-6.2	-6.2	-6.2	-6.2	0
db_Ethopropazine	-6.2	-6.2	-6.2	-6.2	-6.2	0
db_Triclosan	-6.2	-6.2	-6.2	-6.2	-6.2	0
db_Avobenzone	-6.2	-6.2	-6.2	-6.2	-6.2	0
db_Hexobarbital	-6.2	-6.2	-6.2	-6.2	-6.2	0
db_Reboxetine	-6.2	-6.2	-6.2	-6.2	-6.2	0
db_Isradipine	-6.2	-6.2	-6.2	-6.2	-6.2	0
db_Minaprine	-6.2	-6.2	-6.2	-6.2	-6.2	0
db_Progabide	-6.2	-6.2	-6.2	-6.2	-6.2	0
db_Bosentan	-6.2	-6.2	-6.2	-6.2	-6.2	0
db_Lomefloxacin	-6.2	-6.2	-6.2	-6.2	-6.2	0
db_Terconazole	-6.2	-6.2	-6.2	-6.2	-6.2	0
db_Cyclacillin	-6.2	-6.2	-6.2	-6.2	-6.2	0
db_Hydroflumethiazide	-6.2	-6.2	-6.2	-6.2	-6.2	0
db_Rivaroxaban	-6.3	-6.2	-6.1	-6.2	-6.2	0.0816497
db_Phenoxymethylpenicillin	-6.1	-6.2	-6.2	-6.3	-6.2	0.0816497
db_Netilmicin	-6.2	-6.2	-6.2	-6.2	-6.2	0
db_Sulfaphenazole	-6.2	-6.2	-6.2	-6.2	-6.2	0
db_Miconazole	-6.2	-6.2	-6.2	-6.2	-6.2	0
db_Udenafil	-6.1	-6.3	-6.1	-6.3	-6.2	0.11547
db_Tixocortol	-6.2	-6.2	-6.2	-6.2	-6.2	0
db_Ethynodiol_diacetate	-6.2	-6.2	-6.2	-6.2	-6.2	0
db_Hyoscyamine	-6.2	-6.2	-6.2	-6.2	-6.2	0
db_Didanosine	-6.2	-6.2	-6.2	-6.2	-6.2	0
db_Carbenicillin	-6.2	-6.2	-6.2	-6.2	-6.2	0
db_Fluoxetine	-6.2	-6.2	-6.2	-6.2	-6.2	0
db_Fominoben	-6.2	-6.2	-6.2	-6.2	-6.2	0
db_Phenobarbital	-6.2	-6.2	-6.2	-6.2	-6.2	0
db_Chlorprothixene	-6.2	-6.2	-6.2	-6.2	-6.2	0
db_Telbivudine	-6.2	-6.2	-6.2	-6.2	-6.2	0
db_Indecainide	-6.2	-6.2	-6.2	-6.2	-6.2	0
db_Propericiazine	-6.2	-6.2	-6.2	-6.2	-6.2	0
db_Tenoxicam	-6.2	-6.2	-6.2	-6.2	-6.2	0
db_Sofosbuvir	-6.3	-6.2	-6.3	-6	-6.2	0.141421
db_Nitrazepam	-6.2	-6.2	-6.2	-6.2	-6.2	0
db_Capecitabine	-6.2	-6.2	-6.2	-6.2	-6.2	0
db_Lesinurad	-6.2	-6.2	-6.2	-6.2	-6.2	0
db_Atropine	-6.2	-6.2	-6.2	-6.2	-6.2	0
db_Tafenoquine	-6.3	-6.2	-6.2	-6.1	-6.2	0.0816497
db_Quetiapine	-6	-6	-6.3	-6.4	-6.175	0.206155
db_Oxaprozin	-6.2	-6.2	-6.2	-6.1	-6.175	0.05
db_Ivosidenib	-6.1	-6.1	-6.4	-6.1	-6.175	0.15
db_Lercanidipine	-6.7	-6.1	-5.8	-6.1	-6.175	0.377492
db_Propantheline	-6.1	-6.2	-6.3	-6.1	-6.175	0.0957427
db_Picosulfuric_acid	-6.2	-6.2	-6.2	-6.1	-6.175	0.05
db_Ceritinib	-6.1	-6.3	-6	-6.3	-6.175	0.15
db_Tetrahydrofolic_acid	-6.1	-6.5	-6.1	-6	-6.175	0.221736
db_Prasugrel	-6.1	-6.2	-6.2	-6.2	-6.175	0.05
db_Cocaine	-6.2	-6.2	-6.1	-6.2	-6.175	0.05
db_Dequalinium	-6.3	-6.1	-6.1	-6.2	-6.175	0.0957427
db_Hydrocortamate	-6.2	-6.1	-6.2	-6.2	-6.175	0.05
db_Besifloxacin	-6.1	-6.2	-6.2	-6.2	-6.175	0.05
db_Citalopram	-6.2	-6.1	-6.2	-6.2	-6.175	0.05
db_Leflunomide	-6.1	-6.2	-6.2	-6.2	-6.175	0.05
db_Hydroxyzine	-6.2	-6.1	-6.2	-6.2	-6.175	0.05
db_Palbociclib	-6.1	-6.4	-5.7	-6.4	-6.15	0.331662
db_Fenbufen	-6.2	-5.8	-6.3	-6.3	-6.15	0.238048
db_Finafloxacin	-5.9	-6.4	-6.4	-5.9	-6.15	0.288675
db_Oxymetazoline	-6.1	-6.2	-6.2	-6.1	-6.15	0.057735
db_Lapatinib	-6	-6.3	-5.8	-6.5	-6.15	0.310913
db_Imipramine	-6.1	-6.2	-6.2	-6.1	-6.15	0.057735
db_Loxoprofen	-6.1	-6.2	-6.2	-6.1	-6.15	0.057735
db_Tamibarotene	-6.2	-6.1	-6.1	-6.2	-6.15	0.057735
db_Camazepam	-6.2	-6.2	-6	-6.2	-6.15	0.1
db_Quinacrine	-6.1	-6.1	-6.2	-6.2	-6.15	0.057735
db_Pentostatin	-6.1	-6.2	-6.1	-6.1	-6.125	0.05
db_Dapagliflozin	-6	-6.1	-6.2	-6.2	-6.125	0.0957427
db_Triflupromazine	-6.3	-6	-6.2	-6	-6.125	0.15
db_Raltegravir	-6.2	-6.2	-6	-6.1	-6.125	0.0957427
db_Riboflavin	-6	-6.2	-6.2	-6.1	-6.125	0.0957427
db_Riociguat	-6.2	-6.2	-6.2	-5.9	-6.125	0.15
db_Rolitetracycline	-6.5	-5	-6.5	-6.5	-6.125	0.75
db_Benznidazole	-6.1	-6.2	-6.1	-6.1	-6.125	0.05
db_Oxybenzone	-6.2	-6.1	-6.1	-6.1	-6.125	0.05
db_Panobinostat	-6.1	-6.1	-6.2	-6.1	-6.125	0.05
db_Donepezil	-6.2	-6.1	-6.1	-6.1	-6.125	0.05
db_Butoconazole	-6	-6.1	-6.1	-6.3	-6.125	0.125831
db_Zolmitriptan	-6.1	-6.2	-6.1	-6.1	-6.125	0.05
db_Cefadroxil	-6.1	-6.1	-6.2	-6.1	-6.125	0.05
db_Mesoridazine	-6.1	-6.1	-6.1	-6.2	-6.125	0.05
db_Conivaptan	-6	-6.8	-4.8	-6.8	-6.1	0.945163
db_Naftifine	-6.1	-6.1	-6.1	-6.1	-6.1	0
db_Nelarabine	-6.1	-6.1	-6.1	-6.1	-6.1	0
db_Baricitinib	-6.1	-6.1	-6.1	-6.1	-6.1	0
db_Gemifloxacin	-6.1	-6.1	-6.1	-6.1	-6.1	0
db_Dimetotiazine	-6.1	-6.1	-6.1	-6.1	-6.1	0
db_Rotigotine	-6.1	-6.1	-6.1	-6.1	-6.1	0
db_Fimasartan	-6.4	-6.1	-6	-5.9	-6.1	0.216025
db_Adenosine	-6.1	-6.1	-6.1	-6.1	-6.1	0
db_Trichlormethiazide	-6.1	-6.1	-6.1	-6.1	-6.1	0
db_Ketoconazole	-6.2	-6.1	-6.2	-5.9	-6.1	0.141421
db_Trimetrexate	-6.1	-6.1	-6.1	-6.1	-6.1	0
db_Selinexor	-6.1	-6.1	-6.1	-6.1	-6.1	0
db_Procyclidine	-6.1	-6.1	-6.1	-6.1	-6.1	0
db_Alizapride	-6.1	-6.1	-6.1	-6.1	-6.1	0
db_Ridogrel	-6.1	-6.1	-6.1	-6.1	-6.1	0
db_Diacerein	-6.1	-6.1	-6.1	-6.1	-6.1	0
db_Cromoglicic_acid	-6.1	-6.1	-6.1	-6.1	-6.1	0
db_Entecavir	-6.1	-6.1	-6.1	-6.1	-6.1	0
db_Gemcitabine	-6.1	-6.1	-6.1	-6.1	-6.1	0
db_Gefitinib	-6.1	-6.1	-6.1	-6.1	-6.1	0
db_Fluticasone_furoate	-6.1	-6.1	-6.1	-6.1	-6.1	0
db_Fursultiamine	-6.2	-6.2	-5.8	-6.2	-6.1	0.2
db_Fludarabine	-6.1	-6.1	-6.1	-6.1	-6.1	0
db_Acepromazine	-6.1	-6.1	-6.1	-6.1	-6.1	0
db_Imolamine	-6.1	-6.1	-6.1	-6.1	-6.1	0
db_Methysergide	-6.2	-6.2	-6	-6	-6.1	0.11547
db_Quinethazone	-6.1	-6.1	-6.1	-6.1	-6.1	0
db_Glimepiride	-6.1	-6.1	-6.1	-6.1	-6.1	0
db_Xylometazoline	-6.1	-6.1	-6.1	-6.1	-6.1	0
db_Cefaclor	-6.1	-6.1	-6.1	-6.1	-6.1	0
db_Glycopyrronium	-6.1	-6.1	-6.1	-6.1	-6.1	0
db_Bromfenac	-6.1	-6.1	-6.1	-6.1	-6.1	0
db_Glutethimide	-6.1	-6.1	-6.1	-6.1	-6.1	0
db_Hexafluronium	-6.6	-6.1	-5.6	-6.1	-6.1	0.408248
db_Butenafine	-6.1	-6.1	-6.1	-6.1	-6.1	0
db_Fenoprofen	-6.1	-6.1	-6.1	-6.1	-6.1	0
db_Nabilone	-6.1	-6.1	-6.1	-6.1	-6.1	0
db_Lobeglitazone	-5.8	-6.2	-6.2	-6.2	-6.1	0.2
db_Aceprometazine	-6.1	-6.1	-6.1	-6.1	-6.1	0
db_Dimetindene	-6.1	-6.1	-6.1	-6.1	-6.1	0
db_Cytarabine	-6.1	-6.1	-6.1	-6.1	-6.1	0
db_Tiaprofenic_acid	-6.1	-6.1	-6.1	-6.1	-6.1	0
db_Sparfloxacin	-6.1	-6.1	-6.1	-6.1	-6.1	0
db_Esomeprazole	-6	-6.4	-6	-6	-6.1	0.2
db_Idoxuridine	-6.1	-6.1	-6.1	-6.1	-6.1	0
db_Phenformin	-6	-6.1	-6.1	-6.2	-6.1	0.0816497
db_Floxuridine	-6.1	-6.1	-6.1	-6.1	-6.1	0
db_Diazepam	-6.1	-6.1	-6.1	-6.1	-6.1	0
db_Triamterene	-6.1	-6.1	-6.1	-6.1	-6.1	0
db_Meclofenamic_acid	-6.1	-6.1	-6.1	-6.1	-6.1	0
db_Imidafenacin	-6.2	-6.1	-6	-6	-6.075	0.0957427
db_Isopropamide	-5.8	-6.4	-6.3	-5.8	-6.075	0.320156
db_Cholic_Acid	-6.2	-6.1	-6	-6	-6.075	0.0957427
db_Saquinavir	-6.6	-5.8	-6.1	-5.8	-6.075	0.377492
db_Enoximone	-6.1	-6	-6.1	-6.1	-6.075	0.05
db_Nevirapine	-6.1	-6	-6.1	-6.1	-6.075	0.05
db_Nicardipine	-6.1	-6.1	-6	-6.1	-6.075	0.05
db_Lacidipine	-6	-6.1	-6.1	-6.1	-6.075	0.05
db_Buclizine	-6	-6.1	-6	-6.1	-6.05	0.057735
db_Prochlorperazine	-6	-6	-6.1	-6.1	-6.05	0.057735
db_Ritodrine	-5.9	-6.2	-6.2	-5.9	-6.05	0.173205
db_Tolbutamide	-6.1	-6	-6	-6.1	-6.05	0.057735
db_Apremilast	-5.9	-6	-5.9	-6.4	-6.05	0.238048
db_Dimetacrine	-6	-6.1	-6	-6.1	-6.05	0.057735
db_Diclofenac	-6.1	-5.9	-6.1	-6.1	-6.05	0.1
db_Ibrutinib	-6.5	-4.7	-6.5	-6.5	-6.05	0.9
db_Bimatoprost	-6.1	-5.9	-6	-6.2	-6.05	0.129099
db_Tafamidis	-6	-6.1	-6.1	-6	-6.05	0.057735
db_Voriconazole	-6	-6.1	-6.1	-6	-6.05	0.057735
db_Pancuronium	-6.6	-6.5	-6.6	-4.5	-6.05	1.03441
db_Bezafibrate	-6	-6.2	-6	-6	-6.05	0.1
db_Etoperidone	-6.1	-6	-6.1	-6	-6.05	0.057735
db_Nimesulide	-6	-6	-6.1	-6	-6.025	0.05
db_Methantheline	-6	-6	-6.1	-6	-6.025	0.05
db_Sulconazole	-6	-6	-6.1	-6	-6.025	0.05
db_Fosamprenavir	-6	-6	-6.1	-6	-6.025	0.05
db_Rosoxacin	-6	-6	-6.1	-6	-6.025	0.05
db_Flecainide	-6.1	-6	-6	-6	-6.025	0.05
db_Isocarboxazid	-6	-6.1	-6	-6	-6.025	0.05
db_Tiotropium	-6.1	-5.8	-6.1	-6.1	-6.025	0.15
db_Cilnidipine	-6.1	-5.9	-6.1	-6	-6.025	0.0957427
db_Silodosin	-6.1	-6.2	-5.9	-5.9	-6.025	0.15
db_Ketorolac	-6	-6.1	-6	-6	-6.025	0.05
db_Perindopril	-6.1	-6	-6.1	-5.9	-6.025	0.0957427
db_Meticillin	-6	-6	-6.1	-6	-6.025	0.05
db_Metolazone	-6	-6.1	-6	-6	-6.025	0.05
db_Dobutamine	-5.9	-6.1	-5.9	-6.2	-6.025	0.15
db_Alimemazine	-6.1	-6.1	-6.1	-5.8	-6.025	0.15
db_Revefenacin	-5.4	-5.9	-6.6	-6.2	-6.025	0.5058
db_Lamotrigine	-6	-6	-6	-6	-6	0
db_Scopolamine	-6	-6	-6	-6	-6	0
db_Methyclothiazide	-6	-6	-6	-6	-6	0
db_Permethrin	-6.1	-6.1	-5.7	-6.1	-6	0.2
db_Teriflunomide	-6	-6	-6	-6	-6	0
db_Levosimendan	-6	-6	-6	-6	-6	0
db_Sapropterin	-6	-6	-6	-6	-6	0
db_Carbazochrome	-6	-6	-6	-6	-6	0
db_Azathioprine	-6	-6	-6	-6	-6	0
db_Enalapril	-6	-6	-6	-6	-6	0
db_Masoprocol	-6	-6	-6	-6	-6	0
db_Naproxen	-6	-6	-6	-6	-6	0
db_Methylphenobarbital	-6	-6	-6	-6	-6	0
db_Fluconazole	-5.9	-5.9	-6.1	-6.1	-6	0.11547
db_Sulfamethoxazole	-6	-6	-6	-6	-6	0
db_Ambrisentan	-6	-6	-6	-6	-6	0
db_Bisacodyl	-6	-6	-6	-6	-6	0
db_Methdilazine	-6	-6	-6	-6	-6	0
db_Pentobarbital	-6	-6	-6	-6	-6	0
db_Tenofovir_alafenamide	-5.8	-6.4	-5.8	-6	-6	0.282843
db_Phylloquinone	-6.3	-5.5	-6.1	-6.1	-6	0.34641
db_Linezolid	-6	-6	-6	-6	-6	0
db_Stavudine	-6	-6	-6	-6	-6	0
db_Clofedanol	-6	-6	-6	-6	-6	0
db_Ceftibuten	-6	-6	-6	-6	-6	0
db_Rilpivirine	-6.1	-6.1	-5.8	-6	-6	0.141421
db_Fleroxacin	-6	-6	-6	-6	-6	0
db_Norfloxacin	-6	-6	-6	-6	-6	0
db_Tauroursodeoxycholic_acid	-6.1	-5.7	-6.1	-6.1	-6	0.2
db_Piperacillin	-5.6	-6.3	-5.8	-6.3	-6	0.355903
db_Bupivacaine	-6	-6	-6	-6	-6	0
db_Vidarabine	-6	-6	-6	-6	-6	0
db_Bopindolol	-6	-6	-6	-6	-6	0
db_Fedratinib	-6	-5.9	-6.1	-6	-6	0.0816497
db_Zotepine	-6	-6	-6	-6	-6	0
db_Promethazine	-6	-6	-6	-6	-6	0
db_Spectinomycin	-6	-6	-6	-6	-6	0
db_Agomelatine	-6	-6	-6	-6	-6	0
db_Dexibuprofen	-6	-6	-6	-6	-6	0
db_Levocabastine	-6.1	-5.9	-5.9	-6.1	-6	0.11547
db_Moricizine	-6	-6	-6	-6	-6	0
db_Mepivacaine	-6	-6	-6	-6	-6	0
db_Ramipril	-6	-6	-6	-6	-6	0
db_Pefloxacin	-6	-6	-6	-6	-6	0
db_Fenoterol	-6	-6.1	-6.1	-5.8	-6	0.141421
db_Pranlukast	-5.8	-5.9	-5.9	-6.3	-5.975	0.221736
db_Lisinopril	-6.3	-6.2	-5.4	-6	-5.975	0.403113
db_Xanthinol	-6	-5.9	-6	-6	-5.975	0.05
db_Nimodipine	-6	-5.9	-6	-6	-5.975	0.05
db_Bepotastine	-6	-6	-6	-5.9	-5.975	0.05
db_Trandolapril	-6	-6	-5.9	-6	-5.975	0.05
db_Venlafaxine	-6	-5.9	-6	-6	-5.975	0.05
db_Macitentan	-6.1	-5.9	-5.9	-6	-5.975	0.0957427
db_Quinagolide	-5.8	-5.9	-6.2	-6	-5.975	0.170783
db_Imatinib	-5.8	-6	-6	-6.1	-5.975	0.125831
db_Cholecalciferol	-6	-6	-6	-5.9	-5.975	0.05
db_Spirapril	-6	-6.1	-6	-5.7	-5.95	0.173205
db_Rufinamide	-5.9	-6	-5.9	-6	-5.95	0.057735
db_Sulfamerazine	-6	-5.9	-6	-5.9	-5.95	0.057735
db_Ivacaftor	-6	-5.9	-6	-5.9	-5.95	0.057735
db_Drotaverine	-6	-5.9	-6	-5.9	-5.95	0.057735
db_Methsuximide	-6	-6	-5.9	-5.9	-5.95	0.057735
db_Diltiazem	-6	-6	-5.9	-5.9	-5.95	0.057735
db_Ropivacaine	-6	-6	-5.9	-5.9	-5.95	0.057735
db_Levofloxacin	-5.9	-6	-6	-5.9	-5.95	0.057735
db_Enalaprilat	-5.8	-6	-5.6	-6.4	-5.95	0.341565
db_Rizatriptan	-5.8	-6	-5.9	-6	-5.925	0.0957427
db_Triflusal	-5.9	-5.9	-6	-5.9	-5.925	0.05
db_Pantoprazole	-5.9	-6	-5.9	-5.9	-5.925	0.05
db_Dantrolene	-5.9	-5.9	-5.9	-6	-5.925	0.05
db_Cefalotin	-5.9	-5.9	-5.9	-6	-5.925	0.05
db_Vismodegib	-5.9	-5.9	-6	-5.9	-5.925	0.05
db_Dexlansoprazole	-5.9	-6	-5.9	-5.9	-5.925	0.05
db_Antazoline	-6	-5.9	-5.9	-5.9	-5.925	0.05
db_Probucol	-5.9	-5.9	-5.9	-6	-5.925	0.05
db_Elagolix	-5.9	-6.1	-5.6	-6.1	-5.925	0.236291
db_Fluvastatin	-6	-6	-6	-5.7	-5.925	0.15
db_Nandrolone_decanoate	-5.7	-5.8	-5.7	-6.5	-5.925	0.386221
db_Amiodarone	-6.1	-5.9	-6.2	-5.5	-5.925	0.30957
db_Folic_Acid	-5.8	-5.8	-5.9	-6.2	-5.925	0.189297
db_Levomefolic_acid	-6.1	-5.2	-6.2	-6.2	-5.925	0.485627
db_Cefamandole	-5.9	-5.8	-6	-6	-5.925	0.0957427
db_Entrectinib	-5.8	-6	-6.1	-5.8	-5.925	0.15
db_Arbutamine	-5.8	-5.9	-6	-6	-5.925	0.0957427
db_Vinorelbine	-6.8	-6.9	-4.5	-5.5	-5.925	1.14419
db_Desvenlafaxine	-5.9	-5.9	-5.9	-5.9	-5.9	0
db_Apraclonidine	-5.9	-5.9	-5.9	-5.9	-5.9	0
db_Etofenamate	-5.8	-6	-5.8	-6	-5.9	0.11547
db_Procarbazine	-5.9	-5.9	-5.9	-5.9	-5.9	0
db_Aclidinium	-5.7	-6.2	-5.7	-6	-5.9	0.244949
db_Dihydroergotamine	-6.1	-5.5	-6.2	-5.8	-5.9	0.316228
db_Tenofovir_disoproxil	-6	-5.8	-5.9	-5.9	-5.9	0.0816497
db_Eperisone	-5.9	-5.9	-5.9	-5.9	-5.9	0
db_Dexbrompheniramine	-5.9	-5.9	-5.9	-5.9	-5.9	0
db_Cinolazepam	-5.9	-5.9	-5.9	-5.9	-5.9	0
db_Atomoxetine	-5.9	-5.9	-5.9	-5.9	-5.9	0
db_Tizanidine	-5.9	-5.9	-5.9	-5.9	-5.9	0
db_Guanabenz	-5.9	-5.9	-5.9	-5.9	-5.9	0
db_Almotriptan	-5.9	-5.9	-5.9	-5.9	-5.9	0
db_Ertapenem	-5.9	-5.9	-5.9	-5.9	-5.9	0
db_Formoterol	-5.9	-5.9	-5.9	-5.9	-5.9	0
db_Pivmecillinam	-5.9	-5.9	-5.9	-5.9	-5.9	0
db_Cetirizine	-5.9	-5.9	-5.9	-5.9	-5.9	0
db_Roflumilast	-5.9	-5.9	-5.9	-5.9	-5.9	0
db_Ketobemidone	-5.9	-5.9	-5.9	-5.9	-5.9	0
db_Cilazapril	-5.9	-5.9	-5.9	-5.9	-5.9	0
db_Levobupivacaine	-5.9	-5.9	-5.9	-5.9	-5.9	0
db_Luliconazole	-5.9	-5.9	-5.9	-5.9	-5.9	0
db_Mefenamic_acid	-5.9	-5.9	-5.9	-5.9	-5.9	0
db_Tolterodine	-5.9	-5.9	-5.9	-5.9	-5.9	0
db_Fencamfamine	-5.9	-5.9	-5.9	-5.9	-5.9	0
db_Cefapirin	-5.9	-6	-5.9	-5.8	-5.9	0.0816497
db_Phenacemide	-5.9	-5.9	-5.9	-5.9	-5.9	0
db_Omeprazole	-5.9	-5.9	-5.9	-5.9	-5.9	0
db_Adapalene	-5.9	-5.9	-5.9	-5.9	-5.9	0
db_Guanfacine	-5.9	-5.9	-5.9	-5.9	-5.9	0
db_Apixaban	-5.8	-5.8	-6.1	-5.9	-5.9	0.141421
db_Etravirine	-5.9	-5.9	-5.9	-5.9	-5.9	0
db_Phensuximide	-5.9	-5.9	-5.9	-5.9	-5.9	0
db_Glasdegib	-5.9	-5.9	-5.9	-5.9	-5.9	0
db_Dexrazoxane	-5.9	-5.9	-5.9	-5.9	-5.9	0
db_Tofisopam	-5.8	-5.9	-5.9	-6	-5.9	0.0816497
db_Chlormezanone	-5.9	-5.9	-5.9	-5.9	-5.9	0
db_Cinoxacin	-5.9	-5.9	-5.9	-5.9	-5.9	0
db_Omacetaxine_mepesuccinate	-5.8	-5.9	-6.1	-5.8	-5.9	0.141421
db_Emedastine	-5.9	-5.9	-5.9	-5.8	-5.875	0.05
db_Sulfisoxazole	-5.8	-5.8	-6.1	-5.8	-5.875	0.15
db_Voacamine	-6.6	-6.5	-6.5	-3.9	-5.875	1.31751
db_Remikiren	-5.7	-5.5	-6.2	-6.1	-5.875	0.330404
db_Bupropion	-5.8	-6.1	-5.8	-5.8	-5.875	0.15
db_Butalbital	-5.9	-5.9	-5.8	-5.9	-5.875	0.05
db_Papaverine	-5.8	-5.9	-5.8	-6	-5.875	0.0957427
db_Febuxostat	-5.8	-5.9	-5.9	-5.9	-5.875	0.05
db_Ibuprofen	-5.9	-5.9	-5.8	-5.9	-5.875	0.05
db_Moexipril	-5.4	-5.9	-6	-6.2	-5.875	0.340343
db_Zileuton	-5.8	-5.9	-5.9	-5.9	-5.875	0.05
db_Aceclofenac	-5.8	-5.9	-5.9	-5.9	-5.875	0.05
db_Fostamatinib	-5.7	-5.9	-5.8	-6	-5.85	0.129099
db_Primidone	-5.9	-5.9	-5.8	-5.8	-5.85	0.057735
db_Carvedilol	-5.8	-6	-5.8	-5.8	-5.85	0.1
db_Pravastatin	-5.9	-5.8	-5.9	-5.8	-5.85	0.057735
db_Oxyphencyclimine	-5.9	-5.8	-5.9	-5.8	-5.85	0.057735
db_Rosuvastatin	-6	-6	-5.6	-5.8	-5.85	0.191485
db_Chlorpromazine	-5.9	-5.8	-5.9	-5.8	-5.85	0.057735
db_Sulfadoxine	-5.8	-5.8	-5.9	-5.9	-5.85	0.057735
db_Niclosamide	-5.7	-5.9	-5.9	-5.9	-5.85	0.1
db_Selexipag	-6.1	-5.6	-5.6	-6.1	-5.85	0.288675
db_Valbenazine	-5.7	-5.9	-5.9	-5.9	-5.85	0.1
db_Cinalukast	-5.8	-5.8	-5.9	-5.9	-5.85	0.057735
db_Encorafenib	-6.1	-5.8	-5.8	-5.7	-5.85	0.173205
db_Diazoxide	-5.8	-5.8	-5.9	-5.9	-5.85	0.057735
db_Cefonicid	-5.9	-5.7	-5.9	-5.8	-5.825	0.0957427
db_Methohexital	-5.8	-5.8	-5.9	-5.8	-5.825	0.05
db_Mupirocin	-6	-5.9	-5.6	-5.8	-5.825	0.170783
db_Metaxalone	-5.8	-5.8	-5.9	-5.8	-5.825	0.05
db_Montelukast	-6	-6	-6	-5.3	-5.825	0.35
db_Lidocaine	-5.9	-5.8	-5.8	-5.8	-5.825	0.05
db_Chlorphenamine	-5.8	-5.8	-5.9	-5.8	-5.825	0.05
db_Disopyramide	-5.7	-5.8	-5.9	-5.9	-5.825	0.0957427
db_Dorzolamide	-5.8	-5.8	-5.8	-5.9	-5.825	0.05
db_Amprenavir	-5.6	-6.3	-5.7	-5.7	-5.825	0.320156
db_Telotristat_ethyl	-5.8	-5.8	-5.8	-5.9	-5.825	0.05
db_Suprofen	-5.8	-5.8	-5.8	-5.9	-5.825	0.05
db_Armodafinil	-5.8	-5.8	-5.8	-5.9	-5.825	0.05
db_Modafinil	-5.8	-5.8	-5.8	-5.9	-5.825	0.05
db_Boceprevir	-6	-6	-5.7	-5.6	-5.825	0.206155
db_Raltitrexed	-6.1	-6	-5.6	-5.6	-5.825	0.262996
db_Etodolac	-5.8	-5.8	-5.8	-5.9	-5.825	0.05
db_Debrisoquin	-5.8	-5.8	-5.8	-5.8	-5.8	0
db_Salsalate	-5.8	-5.8	-5.8	-5.8	-5.8	0
db_Cyclopentolate	-5.8	-5.8	-5.8	-5.8	-5.8	0
db_Hexoprenaline	-5.8	-5.8	-5.8	-5.8	-5.8	0
db_Aztreonam	-5.9	-5.8	-5.8	-5.7	-5.8	0.0816497
db_Midostaurin	-5.8	-5.8	-5.8	-5.8	-5.8	0
db_Metyrapone	-5.8	-5.8	-5.8	-5.8	-5.8	0
db_Minoxidil	-5.8	-5.8	-5.8	-5.8	-5.8	0
db_Etidocaine	-5.8	-5.8	-5.8	-5.8	-5.8	0
db_Tetryzoline	-5.8	-5.8	-5.8	-5.8	-5.8	0
db_Stiripentol	-5.8	-5.8	-5.8	-5.8	-5.8	0
db_Proguanil	-5.8	-5.8	-5.8	-5.8	-5.8	0
db_Secobarbital	-5.8	-5.8	-5.8	-5.8	-5.8	0
db_Methoxsalen	-5.8	-5.8	-5.8	-5.8	-5.8	0
db_Carteolol	-5.8	-5.8	-5.8	-5.8	-5.8	0
db_Pheniramine	-5.8	-5.8	-5.8	-5.8	-5.8	0
db_Albendazole	-5.8	-5.8	-5.8	-5.8	-5.8	0
db_Ciclopirox	-5.8	-5.8	-5.8	-5.8	-5.8	0
db_Tolfenamic_Acid	-5.8	-5.8	-5.8	-5.8	-5.8	0
db_Sulfapyridine	-5.8	-5.8	-5.8	-5.8	-5.8	0
db_Cytisine	-5.8	-5.8	-5.8	-5.8	-5.8	0
db_Clonixin	-5.8	-5.8	-5.8	-5.8	-5.8	0
db_Uridine_triacetate	-5.8	-5.8	-5.8	-5.8	-5.8	0
db_Butabarbital	-5.8	-5.8	-5.8	-5.8	-5.8	0
db_Sumatriptan	-5.8	-5.8	-5.8	-5.8	-5.8	0
db_Levomethadyl_Acetate	-5.8	-5.8	-5.8	-5.8	-5.8	0
db_Ketamine	-5.8	-5.8	-5.8	-5.8	-5.8	0
db_Brompheniramine	-5.8	-5.8	-5.8	-5.8	-5.8	0
db_Topiramate	-5.8	-5.8	-5.8	-5.8	-5.8	0
db_Tioconazole	-5.8	-5.8	-5.8	-5.8	-5.8	0
db_Gatifloxacin	-5.8	-5.8	-5.8	-5.8	-5.8	0
db_Bilastine	-5.9	-5.9	-5.7	-5.7	-5.8	0.11547
db_Lisdexamfetamine	-5.8	-5.9	-5.7	-5.8	-5.8	0.0816497
db_Amrinone	-5.8	-5.8	-5.8	-5.8	-5.8	0
db_Diethylstilbestrol	-5.8	-5.8	-5.8	-5.8	-5.8	0
db_Sulfadimethoxine	-5.8	-5.8	-5.8	-5.8	-5.8	0
db_Oxamniquine	-5.8	-5.8	-5.8	-5.8	-5.8	0
db_Cefoperazone	-5.7	-5.7	-6.1	-5.7	-5.8	0.2
db_Molindone	-5.8	-5.8	-5.8	-5.8	-5.8	0
db_Aprindine	-5.7	-5.7	-6	-5.8	-5.8	0.141421
db_Ambroxol	-5.8	-5.8	-5.8	-5.8	-5.8	0
db_Sacubitril	-6.1	-5.8	-5.6	-5.7	-5.8	0.216025
db_Lorcaserin	-5.8	-5.8	-5.8	-5.8	-5.8	0
db_Sulfamethazine	-5.8	-5.8	-5.8	-5.8	-5.8	0
db_Sulfametopyrazine	-5.8	-5.8	-5.8	-5.8	-5.8	0
db_Bosutinib	-5.8	-5.8	-5.8	-5.8	-5.8	0
db_Vernakalant	-5.8	-5.8	-5.8	-5.8	-5.8	0
db_Brimonidine	-5.8	-5.8	-5.8	-5.8	-5.8	0
db_Sulfacytine	-5.8	-5.8	-5.8	-5.8	-5.8	0
db_Memantine	-5.8	-5.8	-5.8	-5.8	-5.8	0
db_Polythiazide	-5.6	-6	-5.6	-5.9	-5.775	0.206155
db_Tramadol	-5.7	-5.8	-5.8	-5.8	-5.775	0.05
db_Clevidipine	-5.7	-5.9	-5.7	-5.8	-5.775	0.0957427
db_Ceftazidime	-5.8	-5.7	-5.7	-5.9	-5.775	0.0957427
db_Nifedipine	-5.8	-5.8	-5.7	-5.8	-5.775	0.05
db_Sulfamoxole	-5.7	-5.8	-5.8	-5.8	-5.775	0.05
db_Cefpiramide	-5.8	-5.9	-6	-5.4	-5.775	0.262996
db_Melatonin	-5.8	-5.8	-5.7	-5.8	-5.775	0.05
db_Bacampicillin	-5.3	-5.9	-6	-5.9	-5.775	0.320156
db_Chlorpropamide	-5.7	-5.8	-5.8	-5.8	-5.775	0.05
db_Travoprost	-5.6	-5.7	-5.9	-5.9	-5.775	0.15
db_Etofibrate	-6.1	-6.1	-5.4	-5.5	-5.775	0.377492
db_Bepridil	-5.6	-5.7	-5.9	-5.9	-5.775	0.15
db_Dapsone	-5.8	-5.8	-5.8	-5.7	-5.775	0.05
db_Gilteritinib	-5.9	-5.5	-6	-5.7	-5.775	0.221736
db_Sulfamethizole	-5.8	-5.8	-5.8	-5.7	-5.775	0.05
db_Ceforanide	-5.8	-5.7	-5.9	-5.7	-5.775	0.0957427
db_Furosemide	-5.8	-5.8	-5.8	-5.7	-5.775	0.05
db_Mirabegron	-5.8	-5.8	-5.8	-5.7	-5.775	0.05
db_Darunavir	-5.6	-5.8	-6.2	-5.5	-5.775	0.30957
db_Indinavir	-6.2	-5.6	-5.4	-5.8	-5.75	0.341565
db_Amlodipine	-5.8	-5.8	-5.7	-5.7	-5.75	0.057735
db_Pivampicillin	-6.3	-5.6	-5.6	-5.5	-5.75	0.369685
db_Eliglustat	-5.6	-5.9	-5.7	-5.8	-5.75	0.129099
db_Enoxacin	-5.7	-5.8	-5.7	-5.8	-5.75	0.057735
db_Lubiprostone	-5.7	-5.8	-5.8	-5.7	-5.75	0.057735
db_Diethylpropion	-5.8	-5.7	-5.7	-5.8	-5.75	0.057735
db_Omadacycline	-5.6	-5.9	-5.8	-5.7	-5.75	0.129099
db_Anastrozole	-5.8	-5.7	-5.8	-5.7	-5.75	0.057735
db_Acitretin	-5.7	-5.8	-5.7	-5.8	-5.75	0.057735
db_Felodipine	-5.7	-5.9	-5.7	-5.7	-5.75	0.1
db_Primaquine	-5.6	-5.9	-5.9	-5.6	-5.75	0.173205
db_Irinotecan	-5.9	-5.6	-5.8	-5.7	-5.75	0.129099
db_Ponatinib	-5.1	-6.1	-5.8	-6	-5.75	0.450925
db_Cefazolin	-5.5	-5.8	-5.8	-5.8	-5.725	0.15
db_Latamoxef	-5.8	-5.8	-5.5	-5.8	-5.725	0.15
db_Mitomycin	-5.7	-5.7	-5.7	-5.8	-5.725	0.05
db_Flutamide	-5.7	-5.7	-5.7	-5.8	-5.725	0.05
db_Levamlodipine	-5.9	-5.8	-5.3	-5.9	-5.725	0.287228
db_Chloroquine	-5.9	-5.9	-5.6	-5.5	-5.725	0.206155
db_Tolmetin	-5.7	-5.8	-5.7	-5.7	-5.725	0.05
db_Pentamidine	-5.7	-5.7	-5.8	-5.7	-5.725	0.05
db_Risedronate	-5.8	-5.7	-5.7	-5.7	-5.725	0.05
db_Iloprost	-5.7	-5.7	-5.8	-5.7	-5.725	0.05
db_Nintedanib	-6	-5.2	-5.8	-5.9	-5.725	0.359398
db_Fusafungine	-4.8	-6.1	-6.1	-5.9	-5.725	0.623832
db_Tamsulosin	-5.8	-5.7	-5.8	-5.6	-5.725	0.0957427
db_Latanoprost	-6	-5.9	-5.5	-5.5	-5.725	0.262996
db_Adenosine_monophosphate	-5.7	-5.9	-5.6	-5.6	-5.7	0.141421
db_Clonidine	-5.7	-5.7	-5.7	-5.7	-5.7	0
db_Talbutal	-5.7	-5.7	-5.7	-5.7	-5.7	0
db_Cinitapride	-5.5	-5.8	-5.8	-5.7	-5.7	0.141421
db_Prazosin	-5.7	-5.7	-5.7	-5.7	-5.7	0
db_Clindamycin	-5.7	-5.7	-5.7	-5.7	-5.7	0
db_Ticlopidine	-5.7	-5.7	-5.7	-5.7	-5.7	0
db_Cyamemazine	-5.7	-5.7	-5.7	-5.7	-5.7	0
db_Tipiracil	-5.7	-5.7	-5.7	-5.7	-5.7	0
db_Etomidate	-5.7	-5.7	-5.7	-5.7	-5.7	0
db_Bromhexine	-5.7	-5.7	-5.7	-5.7	-5.7	0
db_Hydrochlorothiazide	-5.7	-5.7	-5.7	-5.7	-5.7	0
db_Pyrimethamine	-5.7	-5.7	-5.7	-5.7	-5.7	0
db_Entacapone	-5.7	-5.7	-5.7	-5.7	-5.7	0
db_Hexylcaine	-5.7	-5.7	-5.7	-5.7	-5.7	0
db_Isothipendyl	-5.7	-5.7	-5.7	-5.7	-5.7	0
db_Biotin	-5.7	-5.7	-5.7	-5.7	-5.7	0
db_Tymazoline	-5.7	-5.7	-5.7	-5.7	-5.7	0
db_Ibudilast	-5.7	-5.7	-5.7	-5.7	-5.7	0
db_Levocetirizine	-5.7	-5.7	-5.7	-5.7	-5.7	0
db_Benzophenone	-5.7	-5.7	-5.7	-5.7	-5.7	0
db_Levobunolol	-5.7	-5.7	-5.7	-5.7	-5.7	0
db_Topiroxostat	-5.7	-5.7	-5.7	-5.7	-5.7	0
db_Zalcitabine	-5.7	-5.7	-5.7	-5.7	-5.7	0
db_Meropenem	-5.8	-5.7	-5.8	-5.5	-5.7	0.141421
db_Dexmethylphenidate	-5.7	-5.7	-5.7	-5.7	-5.7	0
db_Rasagiline	-5.7	-5.7	-5.7	-5.7	-5.7	0
db_Selegiline	-5.7	-5.7	-5.7	-5.7	-5.7	0
db_Labetalol	-5.7	-5.7	-5.7	-5.7	-5.7	0
db_Pemirolast	-5.7	-5.7	-5.7	-5.7	-5.7	0
db_Nitrendipine	-5.8	-5.5	-5.7	-5.8	-5.7	0.141421
db_Decitabine	-5.7	-5.7	-5.7	-5.7	-5.7	0
db_Lucanthone	-5.7	-5.7	-5.7	-5.7	-5.7	0
db_Zanamivir	-5.7	-5.7	-5.7	-5.7	-5.7	0
db_Tofacitinib	-5.8	-5.7	-5.6	-5.7	-5.7	0.0816497
db_Chlorothiazide	-5.7	-5.7	-5.7	-5.7	-5.7	0
db_Oxybutynin	-5.7	-5.7	-5.7	-5.7	-5.7	0
db_Methotrimeprazine	-5.7	-5.7	-5.7	-5.7	-5.7	0
db_Doxofylline	-5.7	-5.7	-5.7	-5.7	-5.7	0
db_Promazine	-5.7	-5.7	-5.7	-5.7	-5.7	0
db_Orphenadrine	-5.7	-5.7	-5.7	-5.7	-5.7	0
db_Dexfenfluramine	-5.7	-5.7	-5.7	-5.7	-5.7	0
db_Pramipexole	-5.7	-5.7	-5.7	-5.7	-5.7	0
db_Rosiglitazone	-5.7	-5.7	-5.7	-5.7	-5.7	0
db_Methadone	-5.6	-5.6	-5.6	-6	-5.7	0.2
db_Terazosin	-5.8	-5.8	-5.8	-5.4	-5.7	0.2
db_Tropicamide	-5.6	-5.6	-5.6	-6	-5.7	0.2
db_Monobenzone	-5.8	-5.6	-5.7	-5.7	-5.7	0.0816497
db_Quinapril	-5.5	-5.9	-5.7	-5.6	-5.675	0.170783
db_Propranolol	-5.7	-5.7	-5.7	-5.6	-5.675	0.05
db_Oxyphenonium	-5.9	-5.4	-5.9	-5.5	-5.675	0.262996
db_Prucalopride	-5.6	-5.7	-5.7	-5.7	-5.675	0.05
db_Sulfadiazine	-5.7	-5.6	-5.7	-5.7	-5.675	0.05
db_Thymol	-5.7	-5.7	-5.6	-5.7	-5.675	0.05
db_Nisoldipine	-5.6	-5.7	-5.7	-5.7	-5.675	0.05
db_Gemfibrozil	-5.6	-5.7	-5.7	-5.7	-5.675	0.05
db_Valganciclovir	-5.6	-5.7	-5.7	-5.7	-5.675	0.05
db_Butethal	-5.6	-5.7	-5.7	-5.7	-5.675	0.05
db_Cinchocaine	-5.7	-5.6	-5.8	-5.5	-5.65	0.129099
db_Ademetionine	-5.4	-5.4	-5.9	-5.9	-5.65	0.288675
db_Melperone	-5.8	-5.5	-5.8	-5.5	-5.65	0.173205
db_Amikacin	-5.4	-5.7	-5.8	-5.7	-5.65	0.173205
db_Vecuronium	-6.4	-4.4	-5.9	-5.9	-5.65	0.866025
db_Trimethoprim	-5.6	-5.7	-5.7	-5.6	-5.65	0.057735
db_Topotecan	-5.6	-5.6	-5.7	-5.7	-5.65	0.057735
db_Nefazodone	-5.3	-5.7	-5.9	-5.7	-5.65	0.251661
db_Letrozole	-5.7	-5.6	-5.6	-5.7	-5.65	0.057735
db_Aranidipine	-5.8	-5.7	-5.4	-5.7	-5.65	0.173205
db_Cephaloridine	-5.5	-5.7	-5.7	-5.7	-5.65	0.1
db_Bromocriptine	-5.4	-5.2	-6.1	-5.8	-5.625	0.403113
db_Methotrexate	-5.7	-5.7	-5.4	-5.7	-5.625	0.15
db_Neratinib	-5.7	-5.8	-5.4	-5.6	-5.625	0.170783
db_Dicyclomine	-5.6	-5.6	-5.7	-5.6	-5.625	0.05
db_Bambuterol	-5.6	-5.7	-5.6	-5.6	-5.625	0.05
db_Guanadrel	-5.6	-5.7	-5.6	-5.6	-5.625	0.05
db_Pinaverium	-5.8	-5.4	-5.7	-5.6	-5.625	0.170783
db_Tasimelteon	-5.6	-5.6	-5.7	-5.6	-5.625	0.05
db_Rivastigmine	-5.6	-5.7	-5.6	-5.6	-5.625	0.05
db_Penbutolol	-5.6	-5.7	-5.6	-5.6	-5.625	0.05
db_Eprosartan	-5.6	-5.7	-5.7	-5.5	-5.625	0.0957427
db_Vitamin_E	-5.5	-5.6	-5.6	-5.8	-5.625	0.125831
db_Copanlisib	-5.4	-5.8	-5.9	-5.3	-5.6	0.294392
db_Marimastat	-5.6	-5.6	-5.6	-5.6	-5.6	0
db_Riluzole	-5.6	-5.6	-5.6	-5.6	-5.6	0
db_Thiamine	-5.6	-5.6	-5.6	-5.6	-5.6	0
db_Atorvastatin	-5.3	-5.3	-5.9	-5.9	-5.6	0.34641
db_Cefdinir	-5.6	-5.6	-5.6	-5.6	-5.6	0
db_Methadyl_Acetate	-5.6	-5.6	-5.6	-5.6	-5.6	0
db_Carbidopa	-5.6	-5.6	-5.6	-5.6	-5.6	0
db_Nalidixic_Acid	-5.6	-5.6	-5.6	-5.6	-5.6	0
db_Emtricitabine	-5.6	-5.6	-5.6	-5.6	-5.6	0
db_Alfentanil	-5.6	-5.6	-5.6	-5.6	-5.6	0
db_Mycophenolic_acid	-5.6	-5.6	-5.6	-5.6	-5.6	0
db_Sibutramine	-5.6	-5.6	-5.6	-5.6	-5.6	0
db_Avibactam	-5.6	-5.6	-5.6	-5.6	-5.6	0
db_Tobramycin	-5.6	-5.6	-5.6	-5.6	-5.6	0
db_Chlorhexidine	-5.8	-5.2	-5.8	-5.6	-5.6	0.282843
db_Dextropropoxyphene	-5.6	-5.6	-5.6	-5.6	-5.6	0
db_Azacitidine	-5.6	-5.6	-5.6	-5.6	-5.6	0
db_Ribavirin	-5.6	-5.6	-5.6	-5.6	-5.6	0
db_Tigecycline	-5.5	-5.8	-5.6	-5.5	-5.6	0.141421
db_Vorinostat	-5.5	-5.8	-5.7	-5.4	-5.6	0.182574
db_Thiopental	-5.6	-5.6	-5.6	-5.6	-5.6	0
db_Tyropanoic_acid	-5.7	-5.5	-5.6	-5.6	-5.6	0.0816497
db_Clopidogrel	-5.6	-5.6	-5.6	-5.6	-5.6	0
db_Isoxsuprine	-5.6	-5.6	-5.6	-5.6	-5.6	0
db_Bumetanide	-5.6	-5.6	-5.6	-5.6	-5.6	0
db_Benzyl_Benzoate	-5.6	-5.6	-5.6	-5.6	-5.6	0
db_Nitrofurantoin	-5.6	-5.6	-5.6	-5.6	-5.6	0
db_Lincomycin	-5.6	-5.6	-5.6	-5.6	-5.6	0
db_Isoetarine	-5.6	-5.6	-5.6	-5.6	-5.6	0
db_Oxitriptan	-5.6	-5.6	-5.6	-5.6	-5.6	0
db_Chloramphenicol	-5.6	-5.6	-5.6	-5.6	-5.6	0
db_Carbinoxamine	-5.6	-5.6	-5.6	-5.6	-5.6	0
db_Atenolol	-5.5	-5.7	-5.5	-5.7	-5.6	0.11547
db_Valaciclovir	-5.5	-5.5	-5.5	-5.8	-5.575	0.15
db_Diphenhydramine	-5.6	-5.5	-5.6	-5.6	-5.575	0.05
db_Amiloride	-5.5	-5.6	-5.6	-5.6	-5.575	0.05
db_Nilvadipine	-5.5	-5.5	-5.7	-5.6	-5.575	0.0957427
db_Clenbuterol	-5.6	-5.6	-5.5	-5.6	-5.575	0.05
db_Dipivefrin	-5.6	-5.5	-5.6	-5.6	-5.575	0.05
db_Cabozantinib	-5.5	-5.6	-5.6	-5.6	-5.575	0.05
db_Chloropyramine	-5.6	-5.5	-5.6	-5.6	-5.575	0.05
db_Rabeprazole	-5.6	-5.5	-5.6	-5.6	-5.575	0.05
db_Mitoxantrone	-5.6	-5.6	-5.5	-5.6	-5.575	0.05
db_Dyclonine	-5.9	-5.5	-5.3	-5.6	-5.575	0.25
db_Ribostamycin	-5.6	-5.5	-5.5	-5.6	-5.55	0.057735
db_Erlotinib	-5.7	-5.5	-5.4	-5.6	-5.55	0.129099
db_Glycodiazine	-5.5	-5.6	-5.5	-5.6	-5.55	0.057735
db_Benzoyl_peroxide	-5.5	-5.5	-5.6	-5.6	-5.55	0.057735
db_Valrubicin	-5.8	-4	-6	-6.4	-5.55	1.06301
db_Metipranolol	-5.6	-5.4	-5.6	-5.6	-5.55	0.1
db_Osimertinib	-5.5	-5.8	-5.4	-5.5	-5.55	0.173205
db_Cefoxitin	-5.7	-5.3	-5.4	-5.8	-5.55	0.238048
db_Vorapaxar	-5.9	-5	-5.8	-5.5	-5.55	0.404145
db_Bromodiphenhydramine	-5.6	-5.6	-5.5	-5.5	-5.55	0.057735
db_Arbekacin	-5.7	-5.5	-5.5	-5.5	-5.55	0.1
db_Sulpiride	-5.6	-5.5	-5.5	-5.5	-5.525	0.05
db_Levosalbutamol	-5.5	-5.5	-5.5	-5.6	-5.525	0.05
db_Dyphylline	-5.3	-5.6	-5.6	-5.6	-5.525	0.15
db_Practolol	-5.6	-5.5	-5.5	-5.5	-5.525	0.05
db_Fulvestrant	-5.7	-5.3	-6	-5.1	-5.525	0.403113
db_Phenelzine	-5.5	-5.5	-5.6	-5.5	-5.525	0.05
db_Captodiame	-5.5	-5.5	-5.4	-5.7	-5.525	0.125831
db_Tegafur	-5.5	-5.5	-5.5	-5.5	-5.5	0
db_Ticarcillin	-5.5	-5.5	-5.5	-5.5	-5.5	0
db_Viomycin	-5.6	-6	-4.9	-5.5	-5.5	0.454606
db_Diloxanide	-5.5	-5.5	-5.5	-5.5	-5.5	0
db_L-Tryptophan	-5.5	-5.5	-5.5	-5.5	-5.5	0
db_Aminophenazone	-5.5	-5.5	-5.5	-5.5	-5.5	0
db_Temozolomide	-5.5	-5.5	-5.5	-5.5	-5.5	0
db_Enprofylline	-5.5	-5.5	-5.5	-5.5	-5.5	0
db_Iopamidol	-5.6	-5.7	-5.2	-5.5	-5.5	0.216025
db_Penciclovir	-5.5	-5.5	-5.5	-5.5	-5.5	0
db_Methyprylon	-5.5	-5.5	-5.5	-5.5	-5.5	0
db_Sulfathiazole	-5.5	-5.5	-5.5	-5.5	-5.5	0
db_Rimantadine	-5.5	-5.5	-5.5	-5.5	-5.5	0
db_Sulfacetamide	-5.5	-5.5	-5.5	-5.5	-5.5	0
db_Aciclovir	-5.5	-5.5	-5.5	-5.5	-5.5	0
db_Kanamycin	-5.5	-5.4	-5.4	-5.7	-5.5	0.141421
db_Terbutaline	-5.5	-5.5	-5.5	-5.5	-5.5	0
db_Methyldopa	-5.5	-5.5	-5.5	-5.5	-5.5	0
db_Ditazole	-5.5	-5.5	-5.4	-5.6	-5.5	0.0816497
db_Guanethidine	-5.5	-5.5	-5.5	-5.5	-5.5	0
db_Cevimeline	-5.5	-5.5	-5.5	-5.5	-5.5	0
db_Tiludronic_acid	-5.5	-5.5	-5.5	-5.5	-5.5	0
db_Normethadone	-5.5	-5.5	-5.5	-5.5	-5.5	0
db_Aprobarbital	-5.5	-5.5	-5.5	-5.5	-5.5	0
db_Ethotoin	-5.5	-5.5	-5.5	-5.5	-5.5	0
db_Paromomycin	-5.7	-5.4	-5.4	-5.5	-5.5	0.141421
db_Cefepime	-5.6	-5.6	-5.7	-5.1	-5.5	0.270801
db_Sulfoxone	-5.5	-5.5	-5.5	-5.5	-5.5	0
db_Tocainide	-5.5	-5.5	-5.5	-5.5	-5.5	0
db_Ropinirole	-5.4	-5.5	-5.7	-5.4	-5.5	0.141421
db_Etacrynic_acid	-5.5	-5.5	-5.5	-5.5	-5.5	0
db_Dextrothyroxine	-5.5	-5.5	-5.5	-5.5	-5.5	0
db_Toloxatone	-5.5	-5.5	-5.5	-5.5	-5.5	0
db_Isoaminile	-5.5	-5.5	-5.5	-5.5	-5.5	0
db_Zucapsaicin	-5.4	-5.4	-5.8	-5.3	-5.475	0.221736
db_Tazobactam	-5.4	-5.5	-5.5	-5.5	-5.475	0.05
db_Midodrine	-5.5	-5.5	-5.4	-5.5	-5.475	0.05
db_Streptozocin	-5.5	-5.4	-5.5	-5.5	-5.475	0.05
db_Bupranolol	-5.7	-5.7	-5.3	-5.2	-5.475	0.262996
db_Propofol	-5.5	-5.5	-5.4	-5.5	-5.475	0.05
db_Cisapride	-5.5	-5.5	-5.4	-5.5	-5.475	0.05
db_Ambenonium	-5.5	-5.5	-5.4	-5.5	-5.475	0.05
db_Tranilast	-5.5	-5.5	-5.4	-5.5	-5.475	0.05
db_Cangrelor	-5.6	-5.4	-5.5	-5.3	-5.45	0.129099
db_Solriamfetol	-5.4	-5.4	-5.5	-5.5	-5.45	0.057735
db_Propafenone	-5.3	-5.6	-5.6	-5.3	-5.45	0.173205
db_Streptomycin	-5.2	-5.9	-5.4	-5.3	-5.45	0.310913
db_Levopropoxyphene	-5.5	-5.5	-5.5	-5.3	-5.45	0.1
db_Romidepsin	-5.3	-6.5	-4.6	-5.4	-5.45	0.785281
db_Thiamylal	-5.5	-5.5	-5.4	-5.4	-5.45	0.057735
db_Halofantrine	-5.7	-5.3	-5.4	-5.4	-5.45	0.173205
db_Crotamiton	-5.4	-5.4	-5.5	-5.4	-5.425	0.05
db_Nadolol	-5.5	-5.4	-5.4	-5.4	-5.425	0.05
db_Lofexidine	-5.4	-5.5	-5.4	-5.4	-5.425	0.05
db_Alverine	-5.6	-5.4	-5.3	-5.4	-5.425	0.125831
db_Probenecid	-5.5	-5.4	-5.4	-5.4	-5.425	0.05
db_Prilocaine	-5.4	-5.4	-5.5	-5.4	-5.425	0.05
db_Lacosamide	-5.4	-5.2	-5.6	-5.5	-5.425	0.170783
db_Methylphenidate	-5.4	-5.5	-5.4	-5.4	-5.425	0.05
db_Mycophenolate_mofetil	-5.4	-5.5	-5.5	-5.3	-5.425	0.0957427
db_Sorafenib	-5.3	-5.6	-5.5	-5.3	-5.425	0.15
db_Gabapentin_Enacarbil	-5.5	-5.5	-5.2	-5.5	-5.425	0.15
db_Phendimetrazine	-5.4	-5.4	-5.4	-5.4	-5.4	0
db_Amisulpride	-5.4	-5.4	-5.4	-5.4	-5.4	0
db_Milrinone	-5.4	-5.4	-5.4	-5.4	-5.4	0
db_Levomilnacipran	-5.4	-5.4	-5.4	-5.4	-5.4	0
db_Hydralazine	-5.4	-5.4	-5.4	-5.4	-5.4	0
db_Lactose	-5.4	-5.4	-5.4	-5.4	-5.4	0
db_Mecamylamine	-5.4	-5.4	-5.4	-5.4	-5.4	0
db_Alfuzosin	-5.5	-5.3	-5.5	-5.3	-5.4	0.11547
db_Amobarbital	-5.4	-5.4	-5.4	-5.4	-5.4	0
db_Dronedarone	-5.4	-5.3	-5.8	-5.1	-5.4	0.294392
db_Cefixime	-5.3	-5.5	-5.5	-5.3	-5.4	0.11547
db_Mephentermine	-5.4	-5.4	-5.4	-5.4	-5.4	0
db_Pethidine	-5.4	-5.4	-5.4	-5.4	-5.4	0
db_Amantadine	-5.4	-5.4	-5.4	-5.4	-5.4	0
db_Ganciclovir	-5.4	-5.4	-5.4	-5.4	-5.4	0
db_Alendronic_acid	-5.4	-5.4	-5.4	-5.4	-5.4	0
db_Moclobemide	-5.4	-5.4	-5.4	-5.4	-5.4	0
db_Plazomicin	-5.3	-5.4	-5.5	-5.4	-5.4	0.0816497
db_Baclofen	-5.4	-5.4	-5.4	-5.4	-5.4	0
db_Methocarbamol	-5.4	-5.4	-5.4	-5.4	-5.4	0
db_Diclofenamide	-5.4	-5.4	-5.4	-5.4	-5.4	0
db_Doxylamine	-5.4	-5.4	-5.4	-5.4	-5.4	0
db_Pramocaine	-5.4	-5.4	-5.4	-5.4	-5.4	0
db_Olsalazine	-5.4	-5.4	-5.4	-5.4	-5.4	0
db_Pidotimod	-5.4	-5.4	-5.4	-5.4	-5.4	0
db_Chlorzoxazone	-5.4	-5.4	-5.4	-5.4	-5.4	0
db_Metrizamide	-5.4	-5.4	-5.4	-5.4	-5.4	0
db_Menadione	-5.4	-5.4	-5.4	-5.4	-5.4	0
db_Norepinephrine	-5.4	-5.4	-5.4	-5.4	-5.4	0
db_Mepyramine	-5.6	-5.2	-5.6	-5.2	-5.4	0.23094
db_Tafluprost	-5.6	-5.1	-5.1	-5.7	-5.375	0.320156
db_Aspartame	-5.6	-5.3	-5.3	-5.3	-5.375	0.15
db_Propacetamol	-5.4	-5.3	-5.4	-5.4	-5.375	0.05
db_Nitroxoline	-5.3	-5.4	-5.4	-5.4	-5.375	0.05
db_Sufentanil	-5.3	-5.6	-5.3	-5.3	-5.375	0.15
db_Salmeterol	-5.5	-5.3	-5.3	-5.4	-5.375	0.0957427
db_Octinoxate	-5.4	-5.4	-5.5	-5.2	-5.375	0.125831
db_Limaprost	-5.4	-5.3	-5.4	-5.4	-5.375	0.05
db_Felbamate	-5.4	-5.5	-5.3	-5.3	-5.375	0.0957427
db_Delavirdine	-5.7	-5.5	-5.6	-4.7	-5.375	0.457347
db_Epinephrine	-5.4	-5.4	-5.3	-5.3	-5.35	0.057735
db_Levodopa	-5.4	-5.4	-5.4	-5.2	-5.35	0.1
db_Levothyroxine	-5.4	-5.4	-5.3	-5.3	-5.35	0.057735
db_Hexetidine	-5.4	-5.4	-5.3	-5.3	-5.35	0.057735
db_Fosinopril	-5.2	-4.9	-5.5	-5.8	-5.35	0.387298
db_Epoprostenol	-5.4	-5.3	-5.4	-5.3	-5.35	0.057735
db_Phenoxybenzamine	-5.2	-5.7	-5.2	-5.3	-5.35	0.238048
db_Tirofiban	-5.2	-5.4	-5.6	-5.2	-5.35	0.191485
db_Salbutamol	-5.3	-5.4	-5.3	-5.4	-5.35	0.057735
db_Pentoxifylline	-5.2	-5.2	-5.5	-5.5	-5.35	0.173205
db_Antipyrine	-5.4	-5.3	-5.3	-5.4	-5.35	0.057735
db_Oseltamivir	-5.2	-5.4	-5.4	-5.4	-5.35	0.1
db_Arotinolol	-5.5	-5.4	-5	-5.5	-5.35	0.238048
db_Amfecloral	-5.3	-5.3	-5.4	-5.4	-5.35	0.057735
db_Pilocarpine	-5.5	-5.1	-5.5	-5.2	-5.325	0.206155
db_Acarbose	-5.2	-5.6	-5.1	-5.4	-5.325	0.221736
db_Liothyronine	-5.4	-5.3	-5.3	-5.3	-5.325	0.05
db_Articaine	-5.2	-5.2	-5.5	-5.4	-5.325	0.15
db_Bevantolol	-5.3	-5.4	-5.3	-5.3	-5.325	0.05
db_Molsidomine	-5.3	-5.3	-5.3	-5.4	-5.325	0.05
db_Sulfasalazine	-5.1	-5.6	-5	-5.6	-5.325	0.320156
db_Oxybuprocaine	-5.5	-4.9	-5.4	-5.4	-5.3	0.270801
db_Sotalol	-5.2	-5.2	-5.2	-5.6	-5.3	0.2
db_Treprostinil	-5.2	-5.4	-5.2	-5.4	-5.3	0.11547
db_Dopamine	-5.3	-5.3	-5.3	-5.3	-5.3	0
db_Pseudoephedrine	-5.3	-5.3	-5.3	-5.3	-5.3	0
db_Droxidopa	-5.3	-5.3	-5.3	-5.3	-5.3	0
db_Telithromycin	-5.6	-4.9	-5.1	-5.6	-5.3	0.355903
db_Camphor	-5.3	-5.3	-5.3	-5.3	-5.3	0
db_Hydroxychloroquine	-5.2	-5.3	-5.5	-5.2	-5.3	0.141421
db_Capsaicin	-5.3	-5.3	-5.3	-5.3	-5.3	0
db_Cefditoren	-5.1	-5.5	-5.1	-5.5	-5.3	0.23094
db_Dofetilide	-5.2	-5.3	-5.5	-5.2	-5.3	0.141421
db_Incadronic_acid	-5.3	-5.3	-5.3	-5.3	-5.3	0
db_Ephedrine	-5.3	-5.3	-5.3	-5.3	-5.3	0
db_Lodoxamide	-5.3	-5.3	-5.3	-5.3	-5.3	0
db_Lactulose	-5.3	-5.3	-5.3	-5.3	-5.3	0
db_Edaravone	-5.3	-5.3	-5.3	-5.3	-5.3	0
db_Diiodohydroxyquinoline	-5.3	-5.3	-5.3	-5.3	-5.3	0
db_Benzphetamine	-5.3	-5.3	-5.3	-5.3	-5.3	0
db_Tripelennamine	-5.3	-5.3	-5.3	-5.3	-5.3	0
db_Thiabendazole	-5.3	-5.3	-5.3	-5.3	-5.3	0
db_Cefacetrile	-5.3	-5.3	-5.3	-5.3	-5.3	0
db_Oxilofrine	-5.3	-5.3	-5.3	-5.3	-5.3	0
db_Alclofenac	-5.3	-5.3	-5.3	-5.3	-5.3	0
db_Chloroxine	-5.3	-5.3	-5.3	-5.3	-5.3	0
db_Cefotaxime	-5.3	-5.3	-5.3	-5.3	-5.3	0
db_Tapentadol	-5.3	-5.3	-5.3	-5.3	-5.3	0
db_Phenmetrazine	-5.3	-5.3	-5.3	-5.3	-5.3	0
db_Ceftizoxime	-5.3	-5.3	-5.3	-5.3	-5.3	0
db_Bromopride	-5.3	-5.3	-5.3	-5.3	-5.3	0
db_Lamivudine	-5.3	-5.3	-5.3	-5.3	-5.3	0
db_Remifentanil	-5.1	-5.3	-5.2	-5.6	-5.3	0.216025
db_Pentosan_Polysulfate	-5.4	-5.3	-5.3	-5.1	-5.275	0.125831
db_Idebenone	-5.6	-5.5	-4.9	-5.1	-5.275	0.330404
db_Ceftriaxone	-4.9	-5.6	-4.9	-5.7	-5.275	0.434933
db_Tiapride	-5.2	-5.3	-5.3	-5.3	-5.275	0.05
db_Acebutolol	-5.5	-5.1	-5.4	-5.1	-5.275	0.206155
db_Procainamide	-5.3	-5.3	-5.3	-5.2	-5.275	0.05
db_Aminohippuric_acid	-5.3	-5.3	-5.3	-5.2	-5.275	0.05
db_Alprenolol	-5.3	-5.3	-5.3	-5.2	-5.275	0.05
db_Moxisylyte	-5.3	-5.3	-5.3	-5.2	-5.275	0.05
db_Latanoprostene_bunod	-5	-5.1	-5.3	-5.7	-5.275	0.30957
db_Tetracaine	-5.3	-5.1	-5.2	-5.4	-5.25	0.129099
db_Dipyridamole	-5.2	-5.1	-5.3	-5.4	-5.25	0.129099
db_Thonzonium	-5.3	-5.6	-4.6	-5.5	-5.25	0.450925
db_Isoprenaline	-5.2	-5.2	-5.3	-5.3	-5.25	0.057735
db_Nitazoxanide	-5.2	-5.2	-5.2	-5.3	-5.225	0.05
db_Iothalamic_acid	-5.2	-5.3	-5.2	-5.2	-5.225	0.05
db_Cerulenin	-5	-5.2	-5.4	-5.3	-5.225	0.170783
db_Orciprenaline	-5.3	-5.2	-5.2	-5.2	-5.225	0.05
db_Isavuconazonium	-4.1	-5.8	-5.6	-5.4	-5.225	0.767572
db_Trimetazidine	-5.2	-5.3	-5.2	-5.2	-5.225	0.05
db_Famciclovir	-5.3	-4.9	-5.3	-5.4	-5.225	0.221736
db_Imipenem	-5.3	-5.2	-5.2	-5.2	-5.225	0.05
db_Metoprolol	-5.2	-5.3	-5.2	-5.2	-5.225	0.05
db_Metrizoic_acid	-5.2	-5.2	-5.2	-5.2	-5.2	0
db_Remoxipride	-5.2	-5.2	-5.2	-5.2	-5.2	0
db_Milnacipran	-5.2	-5.2	-5.2	-5.2	-5.2	0
db_Miglustat	-5.2	-5.2	-5.2	-5.2	-5.2	0
db_Zoledronic_acid	-5.2	-5.2	-5.2	-5.2	-5.2	0
db_Theophylline	-5.2	-5.2	-5.2	-5.2	-5.2	0
db_Glucosamine	-5.2	-5.2	-5.2	-5.2	-5.2	0
db_Metyrosine	-5.2	-5.2	-5.2	-5.2	-5.2	0
db_Furazolidone	-5.2	-5.2	-5.2	-5.2	-5.2	0
db_Chloroprocaine	-5.2	-5.2	-5.2	-5.2	-5.2	0
db_Levonordefrin	-5.2	-5.2	-5.2	-5.2	-5.2	0
db_Zonisamide	-5.2	-5.2	-5.2	-5.2	-5.2	0
db_Peramivir	-5.2	-5.2	-5.2	-5.2	-5.2	0
db_Proparacaine	-5.2	-5.1	-5.2	-5.3	-5.2	0.0816497
db_Fospropofol	-5.2	-5.2	-5.2	-5.2	-5.2	0
db_Pargyline	-5.2	-5.2	-5.2	-5.2	-5.2	0
db_Iobenguane	-5.2	-5.2	-5.2	-5.2	-5.2	0
db_Methyl_salicylate	-5.2	-5.2	-5.2	-5.2	-5.2	0
db_Tolazoline	-5.2	-5.2	-5.2	-5.2	-5.2	0
db_Ivabradine	-5.2	-5.2	-5.3	-5.1	-5.2	0.0816497
db_Fluvoxamine	-5.1	-5.3	-5.2	-5.2	-5.2	0.0816497
db_Pindolol	-5.3	-5.1	-5.2	-5.2	-5.2	0.0816497
db_Gemeprost	-5.2	-5.3	-5.2	-5.1	-5.2	0.0816497
db_Roxatidine_acetate	-5.1	-5.3	-5.2	-5.2	-5.2	0.0816497
db_Lymecycline	-5.8	-5	-4.9	-5	-5.175	0.419325
db_Esmolol	-5.2	-5.2	-5.2	-5.1	-5.175	0.05
db_Verapamil	-5.3	-5.3	-4.7	-5.4	-5.175	0.320156
db_Ceftolozane	-4.7	-5.8	-5.8	-4.4	-5.175	0.732006
db_Vilanterol	-5	-5.2	-5.1	-5.4	-5.175	0.170783
db_Clofibrate	-5.2	-5.1	-5.2	-5.2	-5.175	0.05
db_Orlistat	-5.3	-5.1	-4.9	-5.4	-5.175	0.221736
db_Framycetin	-5.1	-5.4	-5.1	-5.1	-5.175	0.15
db_Trimebutine	-5.2	-5.1	-5.2	-5.2	-5.175	0.05
db_Moxonidine	-5.2	-5.2	-5.1	-5.2	-5.175	0.05
db_Procaine	-5.1	-5.2	-5.2	-5.2	-5.175	0.05
db_Timolol	-4.9	-5.4	-5.4	-4.9	-5.15	0.288675
db_Etozoline	-5.2	-5.1	-5.3	-5	-5.15	0.129099
db_Miglitol	-5.1	-5.2	-5.1	-5.2	-5.15	0.057735
db_Melphalan	-5.1	-5.2	-5.1	-5.2	-5.15	0.057735
db_Voglibose	-5.2	-5.1	-5.2	-5.1	-5.15	0.057735
db_Pirbuterol	-5	-5.3	-5.3	-5	-5.15	0.173205
db_Aliskiren	-5.4	-5.4	-5.2	-4.6	-5.15	0.378594
db_Cefmenoxime	-5.3	-5.1	-5.1	-5	-5.125	0.125831
db_Brivaracetam	-5.1	-5.1	-5.2	-5.1	-5.125	0.05
db_Ibutilide	-5.1	-5.2	-5	-5.2	-5.125	0.0957427
db_Atazanavir	-5.5	-5.6	-4.7	-4.7	-5.125	0.492443
db_Trimethobenzamide	-5.2	-5.1	-5.1	-5.1	-5.125	0.05
db_Nitrofural	-5	-5.3	-5.1	-5.1	-5.125	0.125831
db_Chlorambucil	-5.2	-5	-5.2	-5	-5.1	0.11547
db_Sulbactam	-5.1	-5.1	-5.1	-5.1	-5.1	0
db_Epirizole	-5.1	-5.1	-5.1	-5.1	-5.1	0
db_Phenylpropanolamine	-5.1	-5.1	-5.1	-5.1	-5.1	0
db_Nicotine	-5.1	-5.1	-5.1	-5.1	-5.1	0
db_Dinoprostone	-5.3	-4.8	-5	-5.3	-5.1	0.244949
db_Lindane	-5.1	-5.1	-5.1	-5.1	-5.1	0
db_Menthol	-5.1	-5.1	-5.1	-5.1	-5.1	0
db_Cefpodoxime	-5.1	-5.1	-5.1	-5.1	-5.1	0
db_Diatrizoate	-5.1	-5.1	-5.1	-5.1	-5.1	0
db_Iopanoic_acid	-5.1	-5.1	-5.1	-5.1	-5.1	0
db_Metaraminol	-5.1	-5.1	-5.1	-5.1	-5.1	0
db_Uracil_mustard	-5.1	-5.1	-5.1	-5.1	-5.1	0
db_Viloxazine	-5.1	-5.1	-5.1	-5.1	-5.1	0
db_Tioguanine	-5.1	-5.1	-5.1	-5.1	-5.1	0
db_Phenylephrine	-5.1	-5.1	-5.1	-5.1	-5.1	0
db_Mexiletine	-5.1	-5.1	-5.1	-5.1	-5.1	0
db_Levobetaxolol	-5.2	-5	-5.1	-5.1	-5.1	0.0816497
db_Fenproporex	-5.2	-5.2	-5.3	-4.7	-5.1	0.270801
db_Cefotetan	-4.8	-5.2	-5.5	-4.8	-5.075	0.340343
db_Ranitidine	-4.7	-5.3	-5.1	-5.2	-5.075	0.262996
db_Fingolimod	-5.1	-5	-5.1	-5.1	-5.075	0.05
db_Betaxolol	-4.9	-5.1	-5.2	-5.1	-5.075	0.125831
db_Adefovir_Dipivoxil	-5.2	-5	-5.2	-4.9	-5.075	0.15
db_Ioxilan	-5.1	-5	-5.1	-5.1	-5.075	0.05
db_Oxprenolol	-5.1	-5.1	-4.9	-5.1	-5.05	0.1
db_Lomustine	-5	-5.1	-5.1	-5	-5.05	0.057735
db_Deserpidine	-5.1	-4.9	-5.1	-5.1	-5.05	0.1
db_Hyaluronic_acid	-4.4	-5.3	-5.2	-5.3	-5.05	0.43589
db_Tazarotene	-5.1	-5	-5.1	-5	-5.05	0.057735
db_Stepronin	-5.1	-5	-5.1	-5	-5.05	0.057735
db_Alprostadil	-4.9	-4.9	-5.3	-5	-5.025	0.189297
db_Metoclopramide	-4.9	-5	-4.9	-5.3	-5.025	0.189297
db_Ibandronate	-4.9	-5.2	-4.9	-5.1	-5.025	0.15
db_Acetrizoic_acid	-5.1	-5	-5	-5	-5.025	0.05
db_Mafenide	-5	-5	-5.1	-5	-5.025	0.05
db_Unoprostone	-5	-5.1	-5	-5	-5.025	0.05
db_Pipobroman	-5	-5	-5.1	-5	-5.025	0.05
db_Theobromine	-5	-5	-5	-5	-5	0
db_Phentermine	-5	-5	-5	-5	-5	0
db_L-Tyrosine	-5	-5	-5	-5	-5	0
db_Edrophonium	-5	-5	-5	-5	-5	0
db_Isosorbide_Dinitrate	-5	-5	-5	-5	-5	0
db_Cidofovir	-5	-5	-5	-5	-5	0
db_Florbetaben_(18F)	-5	-4.9	-5.1	-5	-5	0.0816497
db_Cobicistat	-5	-5.1	-4.4	-5.5	-5	0.454606
db_Isoniazid	-5	-5	-5	-5	-5	0
db_Lapyrium	-5.1	-5.1	-4.9	-4.9	-5	0.11547
db_Methazolamide	-5	-5	-5	-5	-5	0
db_Flavin_adenine_dinucleotide	-5.3	-5.1	-4.5	-5.1	-5	0.34641
db_Iodipamide	-4.9	-5.2	-5.1	-4.8	-5	0.182574
db_Levmetamfetamine	-5	-5	-5	-5	-5	0
db_Misoprostol	-5.2	-4.9	-5	-4.9	-5	0.141421
db_Bisoprolol	-4.9	-5.2	-4.9	-4.9	-4.975	0.15
db_Iopodic_acid	-5	-5	-4.9	-5	-4.975	0.05
db_Propoxycaine	-5	-5	-4.9	-4.9	-4.95	0.057735
db_Neostigmine	-5.1	-4.9	-4.9	-4.9	-4.95	0.1
db_Methamphetamine	-5	-5	-4.9	-4.9	-4.95	0.057735
db_Cefmetazole	-5	-4.9	-5.1	-4.8	-4.95	0.129099
db_Dabigatran_etexilate	-4.7	-5.1	-5.2	-4.8	-4.95	0.238048
db_Digitoxin	-4.1	-5.6	-5	-5.1	-4.95	0.6245
db_Methyl_cellulose	-5.1	-4.8	-5.2	-4.7	-4.95	0.238048
db_Brinzolamide	-4.9	-4.9	-5	-4.9	-4.925	0.05
db_Florbetapir_(18F)	-4.9	-4.9	-4.9	-5	-4.925	0.05
db_Cilastatin	-5	-4.8	-4.9	-5	-4.925	0.0957427
db_Docetaxel	-5	-4.6	-5.3	-4.8	-4.925	0.298608
db_Levetiracetam	-4.9	-4.9	-4.9	-4.9	-4.9	0
db_Mesalazine	-4.9	-4.9	-4.9	-4.9	-4.9	0
db_Acetaminophen	-4.9	-4.9	-4.9	-4.9	-4.9	0
db_Nicorandil	-4.9	-4.9	-4.9	-4.9	-4.9	0
db_Propylthiouracil	-4.9	-4.9	-4.9	-4.9	-4.9	0
db_Tranexamic_Acid	-4.9	-4.9	-4.9	-4.9	-4.9	0
db_N-Acetylglucosamine	-4.9	-4.9	-4.9	-4.9	-4.9	0
db_Tinidazole	-5	-5	-4.8	-4.8	-4.9	0.11547
db_Clavulanate	-4.9	-4.9	-4.9	-4.9	-4.9	0
db_Trapidil	-4.9	-4.9	-4.9	-4.9	-4.9	0
db_Oteracil	-4.9	-4.9	-4.9	-4.9	-4.9	0
db_Caffeine	-4.9	-4.9	-4.9	-4.9	-4.9	0
db_L-Phenylalanine	-4.9	-4.9	-4.9	-4.9	-4.9	0
db_Ethinamate	-4.9	-4.9	-4.9	-4.9	-4.9	0
db_Bethanidine	-4.9	-4.9	-4.9	-4.9	-4.9	0
db_Acetazolamide	-4.9	-4.9	-4.9	-4.9	-4.9	0
db_Gentian_Violet	-4.9	-4.9	-4.9	-4.9	-4.9	0
db_Carisoprodol	-4.9	-4.9	-4.7	-5.1	-4.9	0.163299
db_Eugenol	-4.9	-4.9	-4.9	-4.9	-4.9	0
db_Bendamustine	-4.9	-4.9	-4.8	-4.9	-4.875	0.05
db_Dexpanthenol	-4.8	-4.8	-4.8	-5.1	-4.875	0.15
db_Spaglumic_Acid	-4.9	-4.6	-5	-5	-4.875	0.189297
db_Pentolinium	-4.9	-4.9	-4.8	-4.8	-4.85	0.057735
db_Carfilzomib	-4.9	-4.7	-4.7	-5.1	-4.85	0.191485
db_Amphetamine	-4.9	-4.8	-4.9	-4.8	-4.85	0.057735
db_Iophendylate	-5	-4.6	-4.8	-5	-4.85	0.191485
db_Glycerol_Phenylbutyrate	-5	-4.8	-4.7	-4.8	-4.825	0.125831
db_Pentagastrin	-4.7	-4.7	-5.2	-4.7	-4.825	0.25
db_Icosapent_ethyl	-4.9	-4.9	-4.7	-4.8	-4.825	0.0957427
db_Cefotiam	-5	-4.8	-4.7	-4.8	-4.825	0.125831
db_Celiprolol	-4.8	-4.8	-4.8	-4.9	-4.825	0.05
db_Eflornithine	-4.8	-4.8	-4.8	-4.9	-4.825	0.05
db_Meprobamate	-4.8	-4.8	-4.8	-4.9	-4.825	0.05
db_Salicylamide	-4.8	-4.8	-4.8	-4.8	-4.8	0
db_Acetylsalicylic_acid	-4.8	-4.8	-4.8	-4.8	-4.8	0
db_Benzocaine	-4.8	-4.8	-4.8	-4.8	-4.8	0
db_Diethylcarbamazine	-4.8	-4.8	-4.8	-4.8	-4.8	0
db_Hydroxyamphetamine	-4.8	-4.8	-4.8	-4.8	-4.8	0
db_Icosapent	-4.8	-4.8	-4.8	-4.8	-4.8	0
db_Aminosalicylic_Acid	-4.8	-4.8	-4.8	-4.8	-4.8	0
db_Dextroamphetamine	-4.8	-4.8	-4.8	-4.8	-4.8	0
db_Haloprogin	-4.8	-4.8	-4.8	-4.8	-4.8	0
db_Allopurinol	-4.8	-4.8	-4.8	-4.8	-4.8	0
db_Chlorphenesin	-4.8	-4.8	-4.8	-4.8	-4.8	0
db_Demecarium	-4.5	-5.1	-4.5	-5.1	-4.8	0.34641
db_Gluconic_Acid	-4.8	-4.8	-4.8	-4.8	-4.8	0
db_Methoxamine	-4.8	-4.8	-4.8	-4.8	-4.8	0
db_Betahistine	-4.8	-4.8	-4.8	-4.8	-4.8	0
db_Pyridoxine	-4.8	-4.8	-4.8	-4.8	-4.8	0
db_Isosorbide_Mononitrate	-4.8	-4.8	-4.8	-4.8	-4.8	0
db_Enviomycin	-4.7	-4.7	-4.9	-4.8	-4.775	0.0957427
db_Propylhexedrine	-4.8	-4.7	-4.8	-4.8	-4.775	0.05
db_Ecamsule	-4.7	-4.7	-4.8	-4.8	-4.75	0.057735
db_Ceftaroline_fosamil	-3.9	-5	-5	-5.1	-4.75	0.568624
db_Nizatidine	-4.7	-4.7	-4.8	-4.8	-4.75	0.057735
db_Ritonavir	-4.8	-4.5	-4.6	-5.1	-4.75	0.264575
db_Moxidectin	-5	-5.3	-4.6	-4.1	-4.75	0.519615
db_Deferoxamine	-4.7	-4.7	-4.7	-4.8	-4.725	0.05
db_Famotidine	-4.7	-4.8	-4.7	-4.7	-4.725	0.05
db_Erythrityl_Tetranitrate	-4.9	-4.6	-4.9	-4.5	-4.725	0.206155
db_Dihomo-gamma-linolenic_acid	-5.1	-4.8	-4.5	-4.5	-4.725	0.287228
db_Pamidronate	-4.7	-4.7	-4.7	-4.7	-4.7	0
db_Dacarbazine	-4.7	-4.7	-4.7	-4.7	-4.7	0
db_Tranylcypromine	-4.7	-4.7	-4.7	-4.7	-4.7	0
db_Sulfanilamide	-4.7	-4.7	-4.7	-4.7	-4.7	0
db_Carglumic_Acid	-4.7	-4.7	-4.7	-4.7	-4.7	0
db_L-Citrulline	-4.7	-4.7	-4.7	-4.7	-4.7	0
db_Migalastat	-4.7	-4.7	-4.7	-4.7	-4.7	0
db_Etidronic_acid	-4.7	-4.7	-4.7	-4.7	-4.7	0
db_Paramethadione	-4.7	-4.7	-4.7	-4.7	-4.7	0
db_Phenylbutyric_acid	-4.7	-4.7	-4.7	-4.7	-4.7	0
db_Balsalazide	-4.7	-4.7	-4.8	-4.6	-4.7	0.0816497
db_Piperonyl_butoxide	-4.6	-4.7	-4.8	-4.6	-4.675	0.0957427
db_Vitamin_C	-4.7	-4.7	-4.7	-4.6	-4.675	0.05
db_Gabapentin	-4.7	-4.7	-4.6	-4.7	-4.675	0.05
db_Ethionamide	-4.6	-4.7	-4.7	-4.7	-4.675	0.05
db_Malathion	-4.6	-4.7	-4.6	-4.7	-4.65	0.057735
db_Bretylium	-4.6	-4.7	-4.7	-4.6	-4.65	0.057735
db_Ethosuximide	-4.7	-4.7	-4.6	-4.6	-4.65	0.057735
db_Ethambutol	-4.7	-4.6	-4.7	-4.6	-4.65	0.057735
db_Ioversol	-4.6	-4.8	-4.6	-4.6	-4.65	0.1
db_Isometheptene	-4.6	-4.6	-4.7	-4.7	-4.65	0.057735
db_Iohexol	-4.2	-4.8	-4.6	-4.9	-4.625	0.30957
db_Salicylic_acid	-4.6	-4.6	-4.6	-4.6	-4.6	0
db_Adenine	-4.6	-4.6	-4.6	-4.6	-4.6	0
db_Phenylacetic_acid	-4.6	-4.6	-4.6	-4.6	-4.6	0
db_Metronidazole	-4.6	-4.6	-4.6	-4.6	-4.6	0
db_Captopril	-4.6	-4.6	-4.6	-4.6	-4.6	0
db_Secnidazole	-4.6	-4.6	-4.6	-4.6	-4.6	0
db_Cabazitaxel	-4.3	-4	-5	-5.1	-4.6	0.535413
db_Mimosine	-4.6	-4.6	-4.6	-4.6	-4.6	0
db_Sevoflurane	-4.6	-4.6	-4.6	-4.6	-4.6	0
db_Cyclophosphamide	-4.6	-4.6	-4.6	-4.6	-4.6	0
db_Brigatinib	-4.6	-4.7	-4.7	-4.4	-4.6	0.141421
db_Deferiprone	-4.6	-4.6	-4.6	-4.6	-4.6	0
db_Pyridostigmine	-4.6	-4.6	-4.6	-4.6	-4.6	0
db_Clodronic_Acid	-4.6	-4.5	-4.6	-4.6	-4.575	0.05
db_Phosphatidyl_serine	-4.5	-4.7	-4.5	-4.6	-4.575	0.0957427
db_Pyridoxal	-4.5	-4.6	-4.6	-4.6	-4.575	0.05
db_Glutathione	-4.6	-4.6	-4.6	-4.5	-4.575	0.05
db_Iopromide	-4.5	-4.7	-4.3	-4.7	-4.55	0.191485
db_Perflutren	-4.6	-4.5	-4.5	-4.6	-4.55	0.057735
db_Isoflurane	-4.6	-4.5	-4.6	-4.5	-4.55	0.057735
db_Lipoic_Acid	-4.6	-4.5	-4.5	-4.5	-4.525	0.05
db_Eravacycline	-2.4	-5.2	-5.1	-5.4	-4.525	1.42215
db_Spermine	-4.4	-4.7	-4.5	-4.5	-4.525	0.125831
db_Enflurane	-4.5	-4.5	-4.5	-4.5	-4.5	0
db_L-Histidine	-4.5	-4.5	-4.5	-4.5	-4.5	0
db_Metformin	-4.5	-4.5	-4.5	-4.5	-4.5	0
db_Gimeracil	-4.5	-4.5	-4.5	-4.5	-4.5	0
db_Isoflurophate	-4.5	-4.5	-4.5	-4.5	-4.5	0
db_Desflurane	-4.5	-4.5	-4.5	-4.5	-4.5	0
db_Mercaptopurine	-4.5	-4.5	-4.5	-4.5	-4.5	0
db_Ifosfamide	-4.5	-4.5	-4.5	-4.5	-4.5	0
db_Fluorouracil	-4.5	-4.5	-4.5	-4.5	-4.5	0
db_Pralidoxime	-4.5	-4.5	-4.5	-4.5	-4.5	0
db_Guaifenesin	-4.5	-4.4	-4.5	-4.5	-4.475	0.05
db_Sorbitol	-4.4	-4.5	-4.5	-4.5	-4.475	0.05
db_Alpha-Linolenic_Acid	-4.5	-4.4	-4.5	-4.5	-4.475	0.05
db_Mannitol	-4.5	-4.5	-4.5	-4.4	-4.475	0.05
db_Cimetidine	-4.6	-4.5	-4.5	-4.3	-4.475	0.125831
db_Natamycin	-5.3	-2.7	-4.8	-5	-4.45	1.18462
db_Dasabuvir	-4.9	-4.5	-3.6	-4.8	-4.45	0.591608
db_Tedizolid_Phosphate	-4.1	-4.5	-4.9	-4.3	-4.45	0.341565
db_Flucytosine	-4.4	-4.4	-4.4	-4.4	-4.4	0
db_Pregabalin	-4.5	-4.3	-4.5	-4.3	-4.4	0.11547
db_L-Arginine	-4.4	-4.4	-4.3	-4.5	-4.4	0.0816497
db_Trimethadione	-4.4	-4.4	-4.4	-4.4	-4.4	0
db_Polidocanol	-4.5	-4.5	-4.2	-4.4	-4.4	0.141421
db_Altretamine	-4.4	-4.4	-4.4	-4.4	-4.4	0
db_Betazole	-4.4	-4.4	-4.4	-4.4	-4.4	0
db_Nicotinamide	-4.4	-4.4	-4.4	-4.4	-4.4	0
db_L-Lysine	-4.4	-4.4	-4.3	-4.4	-4.375	0.05
db_Piracetam	-4.4	-4.4	-4.2	-4.4	-4.35	0.1
db_Amifostine	-4.2	-4.3	-4.5	-4.4	-4.35	0.129099
db_D-glucose	-4.4	-4.3	-4.4	-4.3	-4.35	0.057735
db_Miltefosine	-4.4	-4.5	-4.1	-4.3	-4.325	0.170783
db_Reserpine	-4.2	-4.6	-3.9	-4.5	-4.3	0.316228
db_Oleic_Acid	-4.2	-4.3	-4.3	-4.4	-4.3	0.0816497
db_Hexaminolevulinate	-4.2	-4.5	-4.4	-4.1	-4.3	0.182574
db_Guaiacol	-4.3	-4.3	-4.3	-4.3	-4.3	0
db_Fludeoxyglucose_F-18	-4.3	-4.1	-4.4	-4.4	-4.3	0.141421
db_Hydroquinone	-4.3	-4.3	-4.3	-4.3	-4.3	0
db_Benzoic_Acid	-4.3	-4.3	-4.3	-4.3	-4.3	0
db_Methenamine	-4.3	-4.3	-4.3	-4.3	-4.3	0
db_L-Leucine	-4.3	-4.3	-4.2	-4.3	-4.275	0.05
db_Azelaic_Acid	-4.3	-4.2	-4.3	-4.3	-4.275	0.05
db_Valproic_Acid	-4.2	-4.3	-4.3	-4.3	-4.275	0.05
db_Carbimazole	-4.3	-4.3	-4.3	-4.2	-4.275	0.05
db_Docosanol	-4.4	-4.1	-4.2	-4.3	-4.25	0.129099
db_Pegvaliase	-4.2	-4.1	-4.3	-4.3	-4.225	0.0957427
db_Rifamycin	-3.6	-4.6	-4.5	-4.2	-4.225	0.45
db_Dalfopristin	-4.8	-4.9	-4.7	-2.5	-4.225	1.15289
db_Simeprevir	-4.8	-3.9	-4.2	-4	-4.225	0.403113
db_Bethanechol	-4.2	-4.2	-4.3	-4.2	-4.225	0.05
db_Nitroglycerin	-4.2	-4.2	-4.3	-4.2	-4.225	0.05
db_Paraldehyde	-4.2	-4.2	-4.2	-4.2	-4.2	0
db_Carmustine	-4.2	-4.2	-4.2	-4.2	-4.2	0
db_Tyloxapol	-4	-4.1	-4.2	-4.5	-4.2	0.216025
db_Succinylcholine	-4.2	-4.2	-4.2	-4.2	-4.2	0
db_Decamethonium	-4.3	-4.1	-4.2	-4.2	-4.2	0.0816497
db_Benzyl_alcohol	-4.2	-4.2	-4.2	-4.1	-4.175	0.05
db_Acetyldigitoxin	-3.2	-4.6	-4.8	-4.1	-4.175	0.713559
db_Ethchlorvynol	-4.1	-4.2	-4.2	-4.1	-4.15	0.057735
db_Verteporfin	-2.5	-4.8	-4.5	-4.8	-4.15	1.10905
db_Teniposide	-4.9	-3.6	-3.3	-4.8	-4.15	0.818535
db_L-Glutamine	-4.1	-4.2	-4.2	-4.1	-4.15	0.057735
db_Busulfan	-4.1	-4.1	-4.2	-4.1	-4.125	0.05
db_Rescinnamine	-4.7	-4	-3.5	-4.3	-4.125	0.5058
db_Cetrimonium	-4	-4.3	-4.2	-3.9	-4.1	0.182574
db_Echothiophate	-4.2	-4	-4	-4.2	-4.1	0.11547
db_Amifampridine	-4.1	-4.1	-4.1	-4.1	-4.1	0
db_Acetylcarnitine	-4.1	-4.1	-4.1	-4.1	-4.1	0
db_Niacin	-4.1	-4.1	-4.1	-4.1	-4.1	0
db_Fluciclovine	-4.1	-4.1	-4.1	-4.1	-4.1	0
db_Hydroxyproline	-4.1	-4.1	-4.1	-4.1	-4.1	0
db_L-Carnitine	-4.1	-4.1	-4.1	-4.1	-4.1	0
db_L-Isoleucine	-4.1	-4.1	-4.1	-4.1	-4.1	0
db_Triethylenetetramine	-4	-4.1	-4.2	-4	-4.075	0.0957427
db_Naloxegol	-3.9	-4.1	-4.2	-4.1	-4.075	0.125831
db_Edetic_Acid	-4.2	-4	-4.1	-4	-4.075	0.0957427
db_Paclitaxel	-5.4	-3.8	-2.6	-4.4	-4.05	1.17047
db_Aminocaproic_Acid	-3.8	-4.1	-4.1	-4.1	-4.025	0.15
db_Vinblastine	-3	-2.9	-4.8	-5.4	-4.025	1.2659
db_Parachlorophenol	-4	-4	-4.1	-4	-4.025	0.05
db_Disulfiram	-4.1	-4	-4	-4	-4.025	0.05
db_Acamprosate	-4	-4	-4	-4	-4	0
db_Tacrolimus	-2.4	-5.5	-2.9	-5.2	-4	1.57692
db_Ornithine	-3.9	-4.2	-3.9	-3.9	-3.975	0.15
db_Dalfampridine	-4	-3.9	-4	-4	-3.975	0.05
db_Tartaric_acid	-4	-3.9	-4	-3.9	-3.95	0.057735
db_Cystine	-3.9	-4	-3.9	-3.9	-3.925	0.05
db_Sonidegib	-3.7	-3.8	-4.5	-3.7	-3.925	0.386221
db_Chloral_hydrate	-3.9	-3.9	-3.9	-3.9	-3.9	0
db_L-Valine	-3.9	-3.9	-3.9	-3.9	-3.9	0
db_Phenol	-3.9	-3.9	-3.9	-3.9	-3.9	0
db_Pyrazinamide	-3.9	-3.9	-3.9	-3.9	-3.9	0
db_Acetylcysteine	-3.9	-3.9	-3.9	-3.9	-3.9	0
db_Dimethyl_fumarate	-3.9	-3.9	-3.9	-3.8	-3.875	0.05
db_Methacholine	-3.9	-3.9	-3.8	-3.9	-3.875	0.05
db_Vigabatrin	-3.9	-3.8	-3.8	-3.9	-3.85	0.057735
db_Methyl_aminolevulinate	-3.9	-3.9	-3.8	-3.8	-3.85	0.057735
db_L-Proline	-3.8	-3.8	-3.8	-3.9	-3.825	0.05
db_L-Asparagine	-3.8	-3.8	-3.8	-3.8	-3.8	0
db_Tiopronin	-3.8	-3.8	-3.8	-3.8	-3.8	0
db_Glutamic_Acid	-3.8	-3.8	-3.8	-3.8	-3.8	0
db_Penicillamine	-3.8	-3.8	-3.8	-3.8	-3.8	0
db_Histamine	-3.8	-3.8	-3.8	-3.8	-3.8	0
db_Hydroxyurea	-3.8	-3.8	-3.8	-3.8	-3.8	0
db_Carbocisteine	-3.8	-3.8	-3.8	-3.8	-3.8	0
db_Ioxaglic_acid	-3.2	-4.3	-3.4	-4.2	-3.775	0.556028
db_Aminolevulinic_acid	-3.7	-3.7	-3.8	-3.8	-3.75	0.057735
db_Acetylcholine	-3.7	-3.7	-3.8	-3.7	-3.725	0.05
db_L-Threonine	-3.7	-3.7	-3.7	-3.7	-3.7	0
db_Cycloserine	-3.7	-3.7	-3.7	-3.7	-3.7	0
db_Hydroxyethyl_cellulose	-3.8	-4	-3.3	-3.5	-3.65	0.310913
db_Methoxyflurane	-3.7	-3.6	-3.7	-3.6	-3.65	0.057735
db_Fosfomycin	-3.6	-3.6	-3.6	-3.6	-3.6	0
db_Halothane	-3.6	-3.6	-3.6	-3.6	-3.6	0
db_L-Aspartic_Acid	-3.6	-3.6	-3.6	-3.6	-3.6	0
db_Tromethamine	-3.6	-3.6	-3.6	-3.6	-3.6	0
db_Digoxin	-4.5	-5.3	-3.8	-0.7	-3.575	2.01225
db_Clarithromycin	-4.4	-4.4	-0.3	-5.1	-3.55	2.19165
db_Mechlorethamine	-3.5	-3.5	-3.6	-3.6	-3.55	0.057735
db_Benzonatate	-3.7	-3.4	-3.2	-3.7	-3.5	0.244949
db_L-Methionine	-3.5	-3.5	-3.5	-3.5	-3.5	0
db_Josamycin	-3.9	-3.8	-2.8	-3.4	-3.475	0.499166
db_Lusutrombopag	-3.8	-3.2	-3	-3.8	-3.45	0.412311
db_Amyl_Nitrite	-3.5	-3.4	-3.4	-3.5	-3.45	0.057735
db_Thiotepa	-3.4	-3.5	-3.4	-3.4	-3.425	0.05
db_Methimazole	-3.4	-3.4	-3.4	-3.4	-3.4	0
db_Succimer	-3.4	-3.4	-3.4	-3.4	-3.4	0
db_Choline	-3.4	-3.4	-3.4	-3.4	-3.4	0
db_Sulfur_hexafluoride	-3.4	-3.4	-3.4	-3.4	-3.4	0
db_Succinic_acid	-3.4	-3.4	-3.4	-3.4	-3.4	0
db_Choline_C-11	-3.4	-3.3	-3.4	-3.4	-3.375	0.05
db_Gamma_Hydroxybutyric_Acid	-3.3	-3.4	-3.5	-3.3	-3.375	0.0957427
db_Novobiocin	-3.6	-2.6	-3.3	-4	-3.375	0.590903
db_Nonoxynol-9	-3.7	-3.2	-3.4	-3.1	-3.35	0.264575
db_Piperazine	-3.3	-3.3	-3.3	-3.3	-3.3	0
db_Acetohydroxamic_Acid	-3.3	-3.3	-3.3	-3.3	-3.3	0
db_Fomepizole	-3.3	-3.3	-3.3	-3.3	-3.3	0
db_Colfosceril_palmitate	-3.6	-2.9	-3.1	-3.5	-3.275	0.330404
db_L-Serine	-3.2	-3.2	-3.2	-3.2	-3.2	0
db_Glycerin	-3.2	-3.2	-3.2	-3.2	-3.2	0
db_Sulfur	-3.1	-3.1	-3.1	-3.1	-3.1	0
db_Glycine_betaine	-3.1	-3.1	-3.1	-3.1	-3.1	0
db_Lactic_Acid	-3.1	-3.1	-3.1	-3.1	-3.1	0
db_L-Alanine	-3.1	-3.1	-3.1	-3.1	-3.1	0
db_L-Cysteine	-3	-3	-3	-3.1	-3.025	0.05
db_Taurine	-3	-3	-3	-3	-3	0
db_Urea_C-14	-3	-3	-3	-3	-3	0
db_Urea	-3	-3	-3	-3	-3	0
db_Phosphoric_acid	-3	-3	-3	-3	-3	0
db_Thiosulfuric_acid	-2.9	-2.9	-2.9	-2.9	-2.9	0
db_Urea_C-13	-2.9	-2.9	-2.9	-2.9	-2.9	0
db_Guanidine	-2.9	-2.9	-2.9	-2.9	-2.9	0
db_Foscarnet	-2.9	-2.9	-2.9	-2.9	-2.9	0
db_Pyruvic_acid	-2.9	-2.9	-2.9	-2.9	-2.9	0
db_Azithromycin	-0.9	-3	-2.5	-5	-2.85	1.69017
db_Venetoclax	-2.9	-3	-1.8	-3.6	-2.825	0.75
db_Dimercaprol	-2.8	-2.7	-2.8	-2.8	-2.775	0.05
db_Vindesine	-3	-1.7	-1.1	-5.2	-2.75	1.81567
db_Pimecrolimus	-2.2	-2.1	-2.1	-4.6	-2.75	1.23423
db_Coenzyme_M	-2.7	-2.7	-2.7	-2.7	-2.7	0
db_Acalabrutinib	-3	-5	-2.1	-0.7	-2.7	1.80185
db_Glycine	-2.6	-2.6	-2.6	-2.6	-2.6	0
db_Isopropyl_Alcohol	-2.6	-2.6	-2.6	-2.6	-2.6	0
db_beta-Propiolactone	-2.6	-2.6	-2.6	-2.6	-2.6	0
db_Cysteamine	-2.5	-2.5	-2.5	-2.5	-2.5	0
db_Nitrous_oxide	-2.5	-2.5	-2.5	-2.5	-2.5	0
db_Itraconazole	-3.2	-0.1	-3.1	-3.4	-2.45	1.57162
db_Elbasvir	-1	-4.5	-3	-1.2	-2.425	1.65
db_Etelcalcetide	-2.7	-2.3	-1.7	-2.7	-2.35	0.472582
db_Ethanol	-2.3	-2.3	-2.3	-2.3	-2.3	0
db_Acetic_acid	-2.3	-2.3	-2.3	-2.3	-2.3	0
db_Nitric_Oxide	-2.1	-2.1	-2.1	-2.1	-2.1	0
db_Roxithromycin	-3.1	-2.1	-1.7	-1.3	-2.05	0.772442
db_Dimethyl_sulfoxide	-2	-2	-2	-2	-2	0
db_Paritaprevir	-3.1	-2.6	1.7	-3.3	-1.825	2.36837
db_Grazoprevir	-2.7	-0.8	-1.1	-2.3	-1.725	0.917878
db_Angiotensin_II	-0.5	-1	-2.4	-2.5	-1.6	1.00333
db_Carbon_dioxide	-1.6	-1.6	-1.6	-1.6	-1.6	0
db_Iodixanol	-1	-2.5	-1.8	-1.1	-1.6	0.697615
db_Ammonia_N-13	-1.5	-1.5	-1.5	-1.5	-1.5	0
db_Water	-1.4	-1.4	-1.4	-1.4	-1.4	0
db_Nitrogen	-1.2	-1.2	-1.2	-1.2	-1.2	0
db_Oxygen	-1.2	-1.2	-1.2	-1.2	-1.2	0
db_Formaldehyde	-1.2	-1.2	-1.2	-1.2	-1.2	0
db_Eribulin	-3.8	-3.4	-3.4	6.3	-1.075	4.92028
db_Trabectedin	-1.2	-1	-1	-0.9	-1.025	0.125831
db_Iodide_I-131	-0.9	-0.9	-0.9	-0.9	-0.9	0
db_Activated_charcoal	-0.9	-0.9	-0.9	-0.9	-0.9	0
db_Iodide_I-123	-0.9	-0.9	-0.9	-0.9	-0.9	0
db_Dirithromycin	-2.6	-0.2	-2.5	1.8	-0.875	2.0998
db_Spiramycin	-4.3	0	-0.4	1.7	-0.75	2.53574
db_Erythromycin	-1.4	-0.9	-1.3	0.9	-0.675	1.07199
db_Vincristine	5.5	-0.2	-4	-0.7	0.15	3.94504
db_Desmopressin	-0.8	2.9	-0.8	1.1	0.6	1.77576
db_Plicamycin	-1.5	1.1	4.2	1.9	1.425	2.35142
db_Troleandomycin	1.7	2	5.9	-0.2	2.35	2.5593
db_Octreotide	3	4.5	1.6	0.7	2.45	1.66233
db_Mivacurium	1.6	2.8	3.2	2.6	2.55	0.680686
db_Gonadorelin	3	-0.1	6.4	1.8	2.775	2.73298
db_Alectinib	3.4	3.1	5.1	3	3.65	0.981495
db_Sincalide	4.4	7.1	3.7	4.6	4.95	1.48436
db_Felypressin	3.2	4.9	8.6	4.1	5.2	2.37065
db_Rifaximin	7.5	7.3	8.8	7.7	7.825	0.670199
db_Avatrombopag	4.1	8.7	6.1	14.3	8.3	4.42116
db_Goserelin	12.3	3.2	9.8	9.5	8.7	3.87556
db_Colistin	8.6	10.4	6.7	10.1	8.95	1.69411
db_Pasireotide	15.1	3.9	10.7	9.3	9.75	4.617
db_Carbetocin	9.4	8.1	12.2	9.3	9.75	1.73686
db_Everolimus	11.2	10.1	6.9	12.1	10.075	2.26918
db_Fidaxomicin	8.1	3.9	20.1	19.3	12.85	8.1
db_Rifampicin	14.4	14.5	14.6	14.4	14.475	0.0957427
db_Quinupristin	19.5	20.7	11	8.1	14.825	6.22435
db_Rifabutin	41.9	9.1	10.2	10.9	18.025	15.9339
db_Caspofungin	17.4	19.4	18.2	18.2	18.3	0.824621
db_Lanreotide	27.8	14.5	26.8	19.7	22.2	6.27322
db_Posaconazole	24.5	24.1	24.6	25.9	24.775	0.780491
db_Polymyxin_B_Sulfate	25.7	34.1	31.7	21	28.125	5.91967
db_Rifapentine	19.9	25.1	32.6	43.1	30.175	10.0709
db_Icatibant	27.6	39	25.3	39.6	32.875	7.48215
db_Sirolimus	46.6	25.2	28.1	37	34.225	9.6576
db_Daclatasvir	29.1	35.2	40	33.7	34.5	4.49222
db_Temsirolimus	44.1	41.9	28.6	31.7	36.575	7.57952
db_Afamelanotide	57.1	47.7	46.9	37.6	47.325	7.96759
db_Bacitracin	52.9	47.3	62.6	39.8	50.65	9.60573
db_Ombitasvir	59.7	61	62.9	59.7	60.825	1.513
db_Ganirelix	74	81.5	82.7	57.5	73.925	11.607
db_Colistimethate	71.2	80.8	76.9	75.8	76.175	3.95
db_Micafungin	81.3	75.5	102.3	79.7	84.7	11.9855
db_Suramin	79.7	100.1	95.9	87.7	90.85	9.04268
db_Ledipasvir	89.7	83.6	97	100.5	92.7	7.55292
db_Dactinomycin	92.4	124.8	115.3	79	102.875	20.935
db_Plecanatide	126.5	84.9	136.8	129	119.3	23.3491
db_Sugammadex	99.4	147	137.5	136.6	130.125	21.0167
db_Amphotericin_B	135	132.9	123.1	133.9	131.225	5.48414
db_Linaclotide	133.7	143.5	144.1	172.2	148.375	16.5834
db_Cyclosporine	149.8	160.9	165.9	156.5	158.275	6.83148
db_Oritavancin	176.4	126.4	177.1	165.8	161.425	23.9155
db_Anidulafungin	159.1	164.3	122.2	213.2	164.7	37.3721
db_Nystatin	166.7	173.8	178.2	170.4	172.275	4.89991
db_Colestipol	-	-	-	-	#DIV/0!	#DIV/0!
db_Gadoversetamide	-	-	-	-	#DIV/0!	#DIV/0!
db_Kaolin	-	-	-	-	#DIV/0!	#DIV/0!
db_Magnesium_Trisilicate	-	-	-	-	#DIV/0!	#DIV/0!
db_Sodium_Chloride	-	-	-	-	#DIV/0!	#DIV/0!
db_Bortezomib	-	-	-	-	#DIV/0!	#DIV/0!
db_Sodium_aurothiomalate	-	-	-	-	#DIV/0!	#DIV/0!
db_Liotrix	-	-	-	-	#DIV/0!	#DIV/0!
db_Indocyanine_green	-	-	-	-	#DIV/0!	#DIV/0!
db_Nitroprusside	-	-	-	-	#DIV/0!	#DIV/0!
db_Aluminium	-	-	-	-	#DIV/0!	#DIV/0!
db_Hydroxocobalamin	-	-	-	-	#DIV/0!	#DIV/0!
db_Aminophylline	-	-	-	-	#DIV/0!	#DIV/0!
db_Doxacurium_chloride	-	-	-	-	#DIV/0!	#DIV/0!
db_Technetium_Tc-99m_oxidronate	-	-	-	-	#DIV/0!	#DIV/0!
db_Titanium_dioxide	-	-	-	-	#DIV/0!	#DIV/0!
db_Gadoxetic_acid	-	-	-	-	#DIV/0!	#DIV/0!
db_Anisotropine_Methylbromide	-	-	-	-	#DIV/0!	#DIV/0!
db_Technetium_Tc-99m_sestamibi	-	-	-	-	#DIV/0!	#DIV/0!
db_Technetium_Tc-99m_medronate	-	-	-	-	#DIV/0!	#DIV/0!
db_Gadopentetate_dimeglumine	-	-	-	-	#DIV/0!	#DIV/0!
db_Thimerosal	-	-	-	-	#DIV/0!	#DIV/0!
db_Tavaborole	-	-	-	-	#DIV/0!	#DIV/0!
db_Lutetium_Lu_177_dotatate	-	-	-	-	#DIV/0!	#DIV/0!
db_Manganese	-	-	-	-	#DIV/0!	#DIV/0!
db_Gadodiamide	-	-	-	-	#DIV/0!	#DIV/0!
db_Carboprost_Tromethamine	-	-	-	-	#DIV/0!	#DIV/0!
db_Potassium_bicarbonate	-	-	-	-	#DIV/0!	#DIV/0!
db_Carboplatin	-	-	-	-	#DIV/0!	#DIV/0!
db_Magnesium_chloride	-	-	-	-	#DIV/0!	#DIV/0!
db_Calcium_Gluceptate	-	-	-	-	#DIV/0!	#DIV/0!
db_Ammonium_lactate	-	-	-	-	#DIV/0!	#DIV/0!
db_Rubidium_chloride_Rb-82	-	-	-	-	#DIV/0!	#DIV/0!
db_Auranofin	-	-	-	-	#DIV/0!	#DIV/0!
db_Selenium_Sulfide	-	-	-	-	#DIV/0!	#DIV/0!
db_Polaprezinc	-	-	-	-	#DIV/0!	#DIV/0!
db_Dexchlorpheniramine_maleate	-	-	-	-	#DIV/0!	#DIV/0!
db_Bismuth_Subcitrate	-	-	-	-	#DIV/0!	#DIV/0!
db_Aluminium_monostearate	-	-	-	-	#DIV/0!	#DIV/0!
db_Potassium_Citrate	-	-	-	-	#DIV/0!	#DIV/0!
db_Technetium_Tc-99m_pyrophosphate	-	-	-	-	#DIV/0!	#DIV/0!
db_Indium_In-111_pentetate	-	-	-	-	#DIV/0!	#DIV/0!
db_Diphemanil_Methylsulfate	-	-	-	-	#DIV/0!	#DIV/0!
db_Calcium_Citrate	-	-	-	-	#DIV/0!	#DIV/0!
db_Oxtriphylline	-	-	-	-	#DIV/0!	#DIV/0!
db_Crisaborole	-	-	-	-	#DIV/0!	#DIV/0!
db_Calcium_Chloride	-	-	-	-	#DIV/0!	#DIV/0!
db_Gadobenic_acid	-	-	-	-	#DIV/0!	#DIV/0!
db_Sodium_ferric_gluconate_complex	-	-	-	-	#DIV/0!	#DIV/0!
db_Gallium_nitrate	-	-	-	-	#DIV/0!	#DIV/0!
db_Samarium_(153Sm)_lexidronam	-	-	-	-	#DIV/0!	#DIV/0!
db_Gallium_citrate_Ga_67	-	-	-	-	#DIV/0!	#DIV/0!
db_Iron	-	-	-	-	#DIV/0!	#DIV/0!
db_Histrelin	-	-	-	-	#DIV/0!	#DIV/0!
db_Sodium_fluoride_F-18	-	-	-	-	#DIV/0!	#DIV/0!
db_Isosulfan_blue	-	-	-	-	#DIV/0!	#DIV/0!
db_Calcium_Acetate	-	-	-	-	#DIV/0!	#DIV/0!
db_Sodium_lauryl_sulfate	-	-	-	-	#DIV/0!	#DIV/0!
db_Zidovudine	-	-	-	-	#DIV/0!	#DIV/0!
db_Calcium_glubionate	-	-	-	-	#DIV/0!	#DIV/0!
db_Technetium_Tc-99m_mebrofenin	-	-	-	-	#DIV/0!	#DIV/0!
db_Xenon-133	-	-	-	-	#DIV/0!	#DIV/0!
db_Bismuth_Subsalicylate	-	-	-	-	#DIV/0!	#DIV/0!
db_Sodium_acetate	-	-	-	-	#DIV/0!	#DIV/0!
db_Trypan_blue	-	-	-	-	#DIV/0!	#DIV/0!
db_Strontium_ranelate	-	-	-	-	#DIV/0!	#DIV/0!
db_Cyanocobalamin	-	-	-	-	#DIV/0!	#DIV/0!
db_Stannous_fluoride	-	-	-	-	#DIV/0!	#DIV/0!
db_Iron_saccharate	-	-	-	-	#DIV/0!	#DIV/0!
db_Gadofosveset_trisodium	-	-	-	-	#DIV/0!	#DIV/0!
db_Dinoprost_Tromethamine	-	-	-	-	#DIV/0!	#DIV/0!
db_Dipotassium_phosphate	-	-	-	-	#DIV/0!	#DIV/0!
db_Calcium_gluconate	-	-	-	-	#DIV/0!	#DIV/0!
db_Sodium_bicarbonate	-	-	-	-	#DIV/0!	#DIV/0!
db_Spinosad	-	-	-	-	#DIV/0!	#DIV/0!
db_Ipratropium_bromide	-	-	-	-	#DIV/0!	#DIV/0!
db_Sucralfate	-	-	-	-	#DIV/0!	#DIV/0!
db_Mersalyl	-	-	-	-	#DIV/0!	#DIV/0!
db_Technetium_Tc-99m_sulfur_colloid	-	-	-	-	#DIV/0!	#DIV/0!
db_Propoxyphene_napsylate	-	-	-	-	#DIV/0!	#DIV/0!
db_Ferric_pyrophosphate	-	-	-	-	#DIV/0!	#DIV/0!
db_Sodium_Tetradecyl_Sulfate	-	-	-	-	#DIV/0!	#DIV/0!
db_Calcium_Carbonate	-	-	-	-	#DIV/0!	#DIV/0!
db_Nedaplatin	-	-	-	-	#DIV/0!	#DIV/0!
db_Cisplatin	-	-	-	-	#DIV/0!	#DIV/0!
db_Gallamine_Triethiodide	-	-	-	-	#DIV/0!	#DIV/0!
db_Radium_Ra_223_Dichloride	-	-	-	-	#DIV/0!	#DIV/0!
db_Bremelanotide	output	output	output	output	#DIV/0!	#DIV/0!
db_Sodium_oxybate	-	-	-	-	#DIV/0!	#DIV/0!
db_Magnesium_Sulfate	-	-	-	-	#DIV/0!	#DIV/0!
db_Gadoteridol	-	-	-	-	#DIV/0!	#DIV/0!
db_Magnesium_carbonate	-	-	-	-	#DIV/0!	#DIV/0!
db_Potassium	-	-	-	-	#DIV/0!	#DIV/0!
db_Sodium_fluoride	-	-	-	-	#DIV/0!	#DIV/0!
db_Choline_C_11	-	-	-	-	#DIV/0!	#DIV/0!
db_Potassium_Chloride	-	-	-	-	#DIV/0!	#DIV/0!
db_Ixazomib	-	-	-	-	#DIV/0!	#DIV/0!
db_Carbachol	-	-	-	-	#DIV/0!	#DIV/0!
db_Iobenguane_sulfate_I-123	-	-	-	-	#DIV/0!	#DIV/0!
db_Helium	-	-	-	-	#DIV/0!	#DIV/0!
db_Attapulgite	-	-	-	-	#DIV/0!	#DIV/0!
db_Vaborbactam	-	-	-	-	#DIV/0!	#DIV/0!
db_Sodium_glycerophosphate	-	-	-	-	#DIV/0!	#DIV/0!
db_Aluminum_hydroxide	-	-	-	-	#DIV/0!	#DIV/0!
db_Magnesium_acetate_tetrahydrate	-	-	-	-	#DIV/0!	#DIV/0!
db_Ergoloid_mesylate	-	-	-	-	#DIV/0!	#DIV/0!
db_Hydroxystilbamidine_Isethionate	-	-	-	-	#DIV/0!	#DIV/0!
db_Cisatracurium_besylate	-	-	-	-	#DIV/0!	#DIV/0!
db_Capreomycin	-	-	-	-	#DIV/0!	#DIV/0!
db_Calcium_carbimide	-	-	-	-	#DIV/0!	#DIV/0!
db_Calcium_Phosphate	-	-	-	-	#DIV/0!	#DIV/0!
db_Potassium_Iodide	-	-	-	-	#DIV/0!	#DIV/0!
db_Hemin	-	-	-	-	#DIV/0!	#DIV/0!
db_Potassium_alum	-	-	-	-	#DIV/0!	#DIV/0!
db_Lanthanum_carbonate	-	-	-	-	#DIV/0!	#DIV/0!
db_Benzylpenicilloyl_Polylysine	-	-	-	-	#DIV/0!	#DIV/0!
db_Zinc	-	-	-	-	#DIV/0!	#DIV/0!
db_Choline_magnesium_trisalicylate	-	-	-	-	#DIV/0!	#DIV/0!
db_Silver_sulfadiazine	-	-	-	-	#DIV/0!	#DIV/0!
db_Atracurium_besylate	-	-	-	-	#DIV/0!	#DIV/0!
db_Ferric_Citrate	-	-	-	-	#DIV/0!	#DIV/0!
db_Homatropine_Methylbromide	-	-	-	-	#DIV/0!	#DIV/0!
db_Fenethylline	-	-	-	-	#DIV/0!	#DIV/0!
db_Scopolamine_butylbromide	-	-	-	-	#DIV/0!	#DIV/0!
db_Chlormerodrin	-	-	-	-	#DIV/0!	#DIV/0!
db_Somatostatin	output	output	output	output	#DIV/0!	#DIV/0!
db_Strontium_chloride_Sr-89	-	-	-	-	#DIV/0!	#DIV/0!
db_Zinc_oxide	-	-	-	-	#DIV/0!	#DIV/0!
db_Technetium_Tc-99m_disofenin	-	-	-	-	#DIV/0!	#DIV/0!
db_Gadobutrol	-	-	-	-	#DIV/0!	#DIV/0!
db_Sodium_phosphate	-	-	-	-	#DIV/0!	#DIV/0!
db_Magnesium_salicylate	-	-	-	-	#DIV/0!	#DIV/0!
db_Prussian_blue	-	-	-	-	#DIV/0!	#DIV/0!
db_Ivermectin	-	-	-	-	#DIV/0!	#DIV/0!
db_Monopotassium_phosphate	-	-	-	-	#DIV/0!	#DIV/0!
db_Indium_In-111_oxyquinoline	-	-	-	-	#DIV/0!	#DIV/0!
db_Dimenhydrinate	-	-	-	-	#DIV/0!	#DIV/0!
db_Sodium_sulfate	-	-	-	-	#DIV/0!	#DIV/0!
db_Oxaliplatin	-	-	-	-	#DIV/0!	#DIV/0!
db_Benzathine_benzylpenicillin	-	-	-	-	#DIV/0!	#DIV/0!
db_Chromic_chloride	-	-	-	-	#DIV/0!	#DIV/0!
db_Sodium_Nitrite	-	-	-	-	#DIV/0!	#DIV/0!
db_Magnesium_Hydroxide	-	-	-	-	#DIV/0!	#DIV/0!
db_Sodium_Citrate	-	-	-	-	#DIV/0!	#DIV/0!
db_Technetium_Tc-99m_tetrofosmin	-	-	-	-	#DIV/0!	#DIV/0!
db_Quinidine_barbiturate	-	-	-	-	#DIV/0!	#DIV/0!
db_Thallous_Chloride	-	-	-	-	#DIV/0!	#DIV/0!
db_Arsthinol	-	-	-	-	#DIV/0!	#DIV/0!
db_Cupric_Chloride	-	-	-	-	#DIV/0!	#DIV/0!
db_Sodium_zirconium_cyclosilicate	-	-	-	-	#DIV/0!	#DIV/0!
db_Sodium_carbonate	-	-	-	-	#DIV/0!	#DIV/0!
db_Zinc_sulfate	-	-	-	-	#DIV/0!	#DIV/0!
db_Tegafur-uracil	-	-	-	-	#DIV/0!	#DIV/0!
db_Gadoteric_acid	-	-	-	-	#DIV/0!	#DIV/0!
db_Sevelamer	-	-	-	-	#DIV/0!	#DIV/0!
db_Kappadione	-	-	-	-	#DIV/0!	#DIV/0!
db_Arsenic_trioxide	-	-	-	-	#DIV/0!	#DIV/0!
db_Procaine_benzylpenicillin	-	-	-	-	#DIV/0!	#DIV/0!
db_Selenium	-	-	-	-	#DIV/0!	#DIV/0!
db_Fondaparinux_sodium	-	-	-	-	#DIV/0!	#DIV/0!
db_Podophyllin	-	-	-	-	#DIV/0!	#DIV/0!
db_Ethanolamine_Oleate	-	-	-	-	#DIV/0!	#DIV/0!
db_WF10	-	-	-	-	#DIV/0!	#DIV/0!
db_Indium_In-111_chloride	-	-	-	-	#DIV/0!	#DIV/0!
db_Samarium_Sm-153_lexidronam_pentasodium	-	-	-	-	#DIV/0!	#DIV/0!
db_Azidocillin	-	-	-	-	#DIV/0!	#DIV/0!
db_Asenapine	-	-	-	-	#DIV/0!	#DIV/0!
db_Magnesium_oxide	-	-	-	-	#DIV/0!	#DIV/0!
db_Ammonium_chloride	-	-	-	-	#DIV/0!	#DIV/0!
db_Carbon_monoxide	-	-	-	-	#DIV/0!	#DIV/0!
[truncated: 2 more rows]

## Sheet: Approved_drugs_Glycoprotein 2
Drugs	Binding energy_1	Binding energy_2	Binding energy_3	Binding energy_4	Mean	Standard deviation
db_Entrectinib	-9.1	-9.2	-9.2	-9.1	-9.15	0.057735
db_Venetoclax	-8.6	-8.6	-8.6	-8.7	-8.625	0.05
db_Dihydroergotamine	-8.6	-8.6	-8.6	-8.6	-8.6	0
db_Itraconazole	-8.6	-8.6	-8.6	-8.5	-8.575	0.05
db_Nilotinib	-8.6	-8.3	-8.3	-8.6	-8.45	0.173205
db_Lomitapide	-8.3	-8.4	-8.5	-8.5	-8.425	0.0957427
db_Dutasteride	-8.4	-8.4	-8.4	-8.4	-8.4	0
db_Ergotamine	-8.3	-8.3	-8.3	-8.3	-8.3	0
db_Conivaptan	-8.3	-8.3	-8.3	-8.3	-8.3	0
db_Gliquidone	-8.3	-8.3	-8.2	-8.3	-8.275	0.05
db_Fluspirilene	-8.5	-8	-8	-8.5	-8.25	0.288675
db_Lurasidone	-8.2	-8.2	-8.2	-8.2	-8.2	0
db_Imatinib	-8.2	-8	-8.3	-8.1	-8.15	0.129099
db_Sonidegib	-8.4	-8.2	-8.3	-7.7	-8.15	0.310913
db_Regorafenib	-8.1	-8.2	-8.1	-8.2	-8.15	0.057735
db_Siponimod	-8.1	-8.2	-8.1	-8.1	-8.125	0.05
db_Telmisartan	-8.1	-8.1	-8.1	-8.1	-8.1	0
db_Hexafluronium	-7.9	-8.1	-8.4	-8	-8.1	0.216025
db_Pranlukast	-8.1	-8.1	-8.1	-8.1	-8.1	0
db_Abemaciclib	-8.2	-7.9	-7.9	-8.2	-8.05	0.173205
db_Tolvaptan	-8	-8	-8	-8	-8	0
db_Antrafenine	-8	-8	-8	-8	-8	0
db_Ceruletide	-8.1	-8	-8	-7.9	-8	0.0816497
db_Revefenacin	-8.2	-8.1	-7.7	-8	-8	0.216025
db_Zafirlukast	-8	-8	-7.9	-8	-7.975	0.05
db_Adapalene	-7.8	-8.1	-8.1	-7.8	-7.95	0.173205
db_Eltrombopag	-7.9	-8	-8	-7.9	-7.95	0.057735
db_Lumacaftor	-7.9	-7.9	-7.9	-7.9	-7.9	0
db_Efonidipine	-7.8	-7.9	-8	-7.9	-7.9	0.0816497
db_Netarsudil	-7.9	-7.9	-7.9	-7.9	-7.9	0
db_Raloxifene	-7.9	-7.9	-7.9	-7.9	-7.9	0
db_Fexofenadine	-7.6	-7.9	-8	-7.9	-7.85	0.173205
db_Vincristine	-7.8	-7.9	-7.8	-7.9	-7.85	0.057735
db_Risperidone	-7.8	-7.9	-7.8	-7.9	-7.85	0.057735
db_Lorpiprazole	-7.8	-7.8	-7.9	-7.9	-7.85	0.057735
db_Lifitegrast	-7.8	-7.8	-7.8	-7.9	-7.825	0.05
db_Pimozide	-7.8	-7.7	-7.8	-7.9	-7.8	0.0816497
db_Sincalide	-8.1	-8.4	-7.1	-7.6	-7.8	0.571548
db_Cabozantinib	-7.9	-7.9	-7.7	-7.7	-7.8	0.11547
db_Valsartan	-7.8	-7.9	-7.7	-7.6	-7.75	0.129099
db_Lasofoxifene	-7.7	-7.7	-7.7	-7.8	-7.725	0.05
db_Paclitaxel	-7.7	-7.7	-7.7	-7.8	-7.725	0.05
db_Digitoxin	-7.7	-7.7	-7.8	-7.7	-7.725	0.05
db_Candesartan	-7.7	-7.7	-7.7	-7.7	-7.7	0
db_Dihydrotachysterol	-7.6	-7.7	-7.7	-7.8	-7.7	0.0816497
db_Darifenacin	-7.7	-7.7	-7.7	-7.7	-7.7	0
db_Tasosartan	-7.7	-7.7	-7.7	-7.7	-7.7	0
db_Nebivolol	-7.6	-7.9	-7.9	-7.4	-7.7	0.244949
db_Vorapaxar	-7.8	-7.5	-7.8	-7.6	-7.675	0.15
db_Ceritinib	-7.6	-7.7	-7.7	-7.7	-7.675	0.05
db_Deslanoside	-7.9	-7.7	-7.9	-7.2	-7.675	0.330404
db_Panobinostat	-7.6	-7.7	-7.7	-7.6	-7.65	0.057735
db_Lapatinib	-7.7	-7.5	-7.4	-7.8	-7.6	0.182574
db_Fosaprepitant	-7.6	-7.6	-7.6	-7.6	-7.6	0
db_Idarubicin	-7.6	-7.6	-7.6	-7.6	-7.6	0
db_Glisoxepide	-7.4	-7.5	-7.8	-7.7	-7.6	0.182574
db_Bilastine	-7.6	-7.6	-7.7	-7.5	-7.6	0.0816497
db_Dicloxacillin	-7.6	-7.6	-7.6	-7.6	-7.6	0
db_Tadalafil	-7.6	-7.6	-7.6	-7.6	-7.6	0
db_Estrone_sulfate	-7.6	-7.6	-7.6	-7.6	-7.6	0
db_Nandrolone_phenpropionate	-7.6	-7.6	-7.6	-7.6	-7.6	0
db_Indinavir	-7.7	-7.5	-7.4	-7.7	-7.575	0.15
db_Ponatinib	-7.7	-7.6	-7.5	-7.5	-7.575	0.0957427
db_Simeprevir	-7.6	-7.6	-7.6	-7.5	-7.575	0.05
db_Cloxacillin	-7.7	-7.6	-7.6	-7.4	-7.575	0.125831
db_Dabrafenib	-7.6	-7.6	-7.5	-7.6	-7.575	0.05
db_Ombitasvir	-7.7	-7.5	-7.5	-7.5	-7.55	0.1
db_Ledipasvir	-7.4	-7.7	-7.5	-7.5	-7.525	0.125831
db_Tipranavir	-6.7	-7.8	-7.7	-7.9	-7.525	0.556028
db_Lopinavir	-7.4	-7.6	-7.8	-7.3	-7.525	0.221736
db_Dacomitinib	-7.5	-7.5	-7.6	-7.5	-7.525	0.05
db_Eluxadoline	-7.5	-7.5	-7.5	-7.5	-7.5	0
db_Drospirenone	-7.5	-7.5	-7.5	-7.5	-7.5	0
db_Parecoxib	-7.5	-7.5	-7.5	-7.5	-7.5	0
db_Bromocriptine	-7.5	-7.5	-7.5	-7.5	-7.5	0
db_Tolnaftate	-7.5	-7.5	-7.5	-7.5	-7.5	0
db_Naldemedine	-7.5	-7.5	-7.5	-7.5	-7.5	0
db_Velpatasvir	-7.4	-7.5	-7.5	-7.6	-7.5	0.0816497
db_Paritaprevir	-7.5	-7.4	-7.5	-7.5	-7.475	0.05
db_Perospirone	-7.5	-7.5	-7.4	-7.4	-7.45	0.057735
db_Clinofibrate	-7.5	-7.2	-7.5	-7.6	-7.45	0.173205
db_Glyburide	-7.5	-7.4	-7.4	-7.4	-7.425	0.05
db_Sorafenib	-7.4	-7.4	-7.4	-7.5	-7.425	0.05
db_Montelukast	-7.5	-7.3	-7.4	-7.5	-7.425	0.0957427
db_Domperidone	-7.4	-7.5	-7.5	-7.3	-7.425	0.0957427
db_Flibanserin	-7.4	-7.4	-7.4	-7.4	-7.4	0
db_Midostaurin	-7.6	-6.8	-7.6	-7.6	-7.4	0.4
db_Canagliflozin	-7.4	-7.4	-7.4	-7.4	-7.4	0
db_Testolactone	-7.4	-7.4	-7.4	-7.4	-7.4	0
db_Azilsartan_medoxomil	-7.9	-7.4	-7.4	-6.9	-7.4	0.408248
db_Eletriptan	-7.4	-7.4	-7.4	-7.4	-7.4	0
db_Tecovirimat	-7.4	-7.4	-7.4	-7.4	-7.4	0
db_Bimatoprost	-7.3	-7.4	-7.4	-7.4	-7.375	0.05
db_Lercanidipine	-7.3	-7.4	-7.4	-7.4	-7.375	0.05
db_Talniflumate	-7.5	-7.5	-7.4	-7.1	-7.375	0.189297
db_Rupatadine	-7.4	-7.4	-7.3	-7.4	-7.375	0.05
db_Bexarotene	-7.4	-7.3	-7.3	-7.3	-7.325	0.05
db_Enasidenib	-7.3	-7.4	-7.4	-7.2	-7.325	0.0957427
db_Umeclidinium	-7	-7.4	-7.5	-7.4	-7.325	0.221736
db_Linagliptin	-7.3	-7.3	-7.3	-7.4	-7.325	0.05
db_Dequalinium	-7.4	-7.2	-7.3	-7.3	-7.3	0.0816497
db_Dicoumarol	-7.3	-7.3	-7.3	-7.3	-7.3	0
db_Paliperidone	-7.3	-7.3	-7.3	-7.3	-7.3	0
db_Droperidol	-7.3	-7.3	-7.3	-7.3	-7.3	0
db_Telotristat	-7.3	-7.3	-7.3	-7.3	-7.3	0
db_Cyproheptadine	-7.3	-7.3	-7.3	-7.3	-7.3	0
db_Naftifine	-7.3	-7.2	-7.3	-7.3	-7.275	0.05
db_Quinapril	-7.3	-7.3	-7.2	-7.3	-7.275	0.05
db_Setiptiline	-7.3	-7.3	-7.2	-7.3	-7.275	0.05
db_Cilnidipine	-7.2	-7.5	-7.1	-7.3	-7.275	0.170783
db_Pemetrexed	-7.2	-7.2	-7.3	-7.3	-7.25	0.057735
db_Lymecycline	-7.2	-7.2	-7.3	-7.3	-7.25	0.057735
db_Pexidartinib	-7.2	-7.2	-7.3	-7.3	-7.25	0.057735
db_Telotristat_ethyl	-6.9	-7.4	-7.3	-7.4	-7.25	0.238048
db_Picosulfuric_acid	-7.3	-7.2	-7.3	-7.2	-7.25	0.057735
db_Larotrectinib	-7.2	-7.3	-7.2	-7.2	-7.225	0.05
db_Selinexor	-7.2	-7.2	-7.2	-7.2	-7.2	0
db_Flunarizine	-7.2	-7.2	-7.2	-7.2	-7.2	0
db_Olaparib	-7.2	-7.2	-7.2	-7.2	-7.2	0
db_Rolapitant	-7.2	-7.2	-7.2	-7.2	-7.2	0
db_Ethinyl_Estradiol	-7.2	-7.2	-7.2	-7.2	-7.2	0
db_Fedratinib	-7.1	-7.1	-7.3	-7.3	-7.2	0.11547
db_Daclatasvir	-7.3	-7.1	-7.3	-7.1	-7.2	0.11547
db_Cilostazol	-7.3	-7.2	-7.2	-7.1	-7.2	0.0816497
db_Maraviroc	-7.1	-7.5	-7.1	-7.1	-7.2	0.2
db_Difenoxin	-7	-7	-7.3	-7.4	-7.175	0.206155
db_Pazopanib	-7.2	-7.1	-7.2	-7.2	-7.175	0.05
db_Ranolazine	-7.2	-7.2	-7.1	-7.2	-7.175	0.05
db_Nefazodone	-7.1	-7.2	-7.2	-7.2	-7.175	0.05
db_Ezetimibe	-7.1	-7.2	-7.1	-7.2	-7.15	0.057735
db_Saquinavir	-7.2	-7.2	-7.1	-7	-7.125	0.0957427
db_Brigatinib	-7.1	-7.1	-7.2	-7.1	-7.125	0.05
db_Estradiol	-7.1	-7.1	-7.2	-7.1	-7.125	0.05
db_Cholecalciferol	-7.2	-7.1	-7.1	-7.1	-7.125	0.05
db_Vemurafenib	-7.2	-7.1	-7.1	-7.1	-7.125	0.05
db_Olmesartan	-7.1	-7.1	-7.1	-7.1	-7.1	0
db_Irbesartan	-7.1	-7.1	-7.1	-7.1	-7.1	0
db_Bedaquiline	-7.1	-7.1	-7.1	-7.1	-7.1	0
db_Buspirone	-7.1	-7.1	-7.1	-7.1	-7.1	0
db_Bifonazole	-7.1	-7.1	-7.1	-7.1	-7.1	0
db_Nelfinavir	-7	-7	-7	-7.3	-7.075	0.15
db_Netupitant	-7.1	-7.1	-7.1	-7	-7.075	0.05
db_Indacaterol	-7.1	-7.1	-7.1	-7	-7.075	0.05
db_Doxercalciferol	-7.1	-7.1	-7.1	-7	-7.075	0.05
db_Raltegravir	-7.1	-6.9	-7.1	-7.1	-7.05	0.1
db_Atovaquone	-7.1	-7	-7	-7.1	-7.05	0.057735
db_Paricalcitol	-7	-7.2	-7	-7	-7.05	0.1
db_Difluocortolone	-7.1	-7.1	-7	-7	-7.05	0.057735
db_Astemizole	-7	-7.1	-7.1	-7	-7.05	0.057735
db_Pasireotide	-7.1	-7.2	-7	-6.8	-7.025	0.170783
db_Oxacillin	-7	-7	-7	-7.1	-7.025	0.05
db_Trandolapril	-7	-7.1	-7	-7	-7.025	0.05
db_Butenafine	-7.1	-7	-7	-7	-7.025	0.05
db_Nafcillin	-7.1	-7	-7	-7	-7.025	0.05
db_Isavuconazonium	-6.9	-6.9	-7.1	-7.2	-7.025	0.15
db_Ibrutinib	-7	-7	-7	-7	-7	0
db_Phenindamine	-7	-7	-7	-7	-7	0
db_Pentazocine	-7	-7	-7	-7	-7	0
db_Pivampicillin	-7	-7	-7	-7	-7	0
db_Flucloxacillin	-7	-7	-7	-7	-7	0
db_Permethrin	-6.9	-7	-7.1	-7	-7	0.0816497
db_Azlocillin	-7	-7	-7	-7	-7	0
db_Bosentan	-7	-7	-7	-7	-7	0
db_Trametinib	-7	-7	-7	-7	-7	0
db_Bendroflumethiazide	-7	-7	-7	-7	-7	0
db_Glipizide	-7.1	-6.7	-7.1	-7.1	-7	0.2
db_Acrivastine	-7	-7	-7	-7	-7	0
db_Trimethaphan	-7	-7	-7	-7	-7	0
db_Novobiocin	-7	-7	-7	-7	-7	0
db_Exemestane	-7	-7	-7	-7	-7	0
db_Ziprasidone	-7	-7	-7	-7	-7	0
db_Tamibarotene	-7	-7	-7	-7	-7	0
db_Fluorescein	-7	-7	-7	-7	-7	0
db_Clocapramine	-7	-7	-7	-7	-7	0
db_Vismodegib	-7.1	-7.1	-6.9	-6.9	-7	0.11547
db_Daunorubicin	-7	-7	-7	-7	-7	0
db_Finasteride	-7	-7	-7	-7	-7	0
db_Sulfasalazine	-7	-7	-7	-7	-7	0
db_Equilin	-7	-7	-7	-7	-7	0
db_Dolasetron	-6.9	-7.1	-6.9	-7.1	-7	0.11547
db_Glasdegib	-7	-7	-7	-7	-7	0
db_Calcitriol	-7	-7	-7	-7	-7	0
db_Alpelisib	-7	-7	-7	-7	-7	0
db_Icotinib	-7	-6.9	-7	-7	-6.975	0.05
db_Ivabradine	-6.9	-7	-6.9	-7	-6.95	0.057735
db_Probucol	-7.1	-6.7	-6.8	-7.2	-6.95	0.238048
db_Eprazinone	-6.9	-7	-7	-6.9	-6.95	0.057735
db_Docetaxel	-7.1	-6.8	-6.8	-7.1	-6.95	0.173205
db_Brexpiprazole	-7	-6.8	-7	-6.9	-6.925	0.0957427
db_Cinacalcet	-6.3	-7.2	-7.1	-7.1	-6.925	0.419325
db_Olmutinib	-6.9	-6.9	-7	-6.9	-6.925	0.05
db_Nintedanib	-6.9	-7	-7	-6.8	-6.925	0.0957427
db_Plicamycin	-7.2	-7.2	-6.1	-7.2	-6.925	0.55
db_Ulipristal	-6.9	-6.9	-6.9	-6.9	-6.9	0
db_Sertraline	-6.9	-6.9	-6.9	-6.9	-6.9	0
db_Zaltoprofen	-6.9	-6.9	-6.9	-6.9	-6.9	0
db_Minocycline	-6.9	-6.9	-6.9	-6.9	-6.9	0
db_Metocurine	-6.9	-6.9	-6.9	-6.9	-6.9	0
db_Ciclesonide	-6.9	-6.9	-6.9	-6.9	-6.9	0
db_Terbinafine	-6.9	-6.9	-6.9	-6.9	-6.9	0
db_Bazedoxifene	-6.9	-6.9	-6.9	-6.9	-6.9	0
db_Fluocinolone_Acetonide	-6.9	-6.9	-6.9	-6.9	-6.9	0
db_Nafamostat	-6.9	-6.9	-6.9	-6.9	-6.9	0
db_Benidipine	-6.9	-6.9	-6.9	-6.9	-6.9	0
db_Mianserin	-6.9	-6.9	-6.9	-6.9	-6.9	0
db_Nicergoline	-6.9	-6.9	-6.9	-6.9	-6.9	0
db_Moxidectin	-6.9	-6.9	-6.9	-6.9	-6.9	0
db_Pioglitazone	-6.9	-6.9	-6.9	-6.8	-6.875	0.05
db_Cefonicid	-6.9	-6.9	-6.9	-6.8	-6.875	0.05
db_Sulfinpyrazone	-6.9	-6.9	-6.9	-6.8	-6.875	0.05
db_Rolitetracycline	-6.9	-6.9	-6.9	-6.8	-6.875	0.05
db_Betrixaban	-6.9	-6.9	-6.9	-6.8	-6.875	0.05
db_Calcidiol	-6.9	-6.9	-6.8	-6.9	-6.875	0.05
db_Lisuride	-6.9	-6.9	-6.8	-6.9	-6.875	0.05
db_Valrubicin	-7.1	-6.3	-7	-7.1	-6.875	0.386221
db_Olopatadine	-6.9	-6.9	-6.8	-6.9	-6.875	0.05
db_Flavin_adenine_dinucleotide	-6.9	-6	-7.1	-7.5	-6.875	0.634429
db_Ergocalciferol	-6.9	-6.9	-6.8	-6.9	-6.875	0.05
db_Flavoxate	-6.9	-6.8	-6.9	-6.9	-6.875	0.05
db_Retapamulin	-7	-6.8	-6.9	-6.7	-6.85	0.129099
db_Azelnidipine	-6.8	-6.8	-6.9	-6.9	-6.85	0.057735
db_Ataluren	-6.8	-6.9	-6.8	-6.9	-6.85	0.057735
db_Tyloxapol	-6.5	-6.9	-6.9	-7.1	-6.85	0.251661
db_Mitiglinide	-6.9	-6.8	-6.8	-6.9	-6.85	0.057735
db_Bisacodyl	-6.9	-6.8	-6.9	-6.7	-6.825	0.0957427
db_Barnidipine	-6.7	-6.8	-6.8	-7	-6.825	0.125831
db_Apixaban	-6.8	-6.9	-6.8	-6.8	-6.825	0.05
db_Ecamsule	-6.2	-7	-7.1	-7	-6.825	0.419325
db_Lobeglitazone	-6.8	-6.8	-6.8	-6.9	-6.825	0.05
db_Vandetanib	-6.8	-6.8	-6.8	-6.8	-6.8	0
db_Progesterone	-6.8	-6.8	-6.8	-6.8	-6.8	0
db_Cloxazolam	-6.8	-6.8	-6.8	-6.8	-6.8	0
db_Eslicarbazepine_acetate	-6.8	-6.8	-6.8	-6.8	-6.8	0
db_Ceftazidime	-6.8	-6.8	-6.8	-6.8	-6.8	0
db_Dasatinib	-6.8	-6.8	-6.9	-6.7	-6.8	0.0816497
db_Plerixafor	-6.8	-6.8	-6.8	-6.8	-6.8	0
db_Cephaloridine	-6.8	-6.8	-6.8	-6.8	-6.8	0
db_Cyclobenzaprine	-6.8	-6.8	-6.8	-6.8	-6.8	0
db_Irinotecan	-6.8	-6.8	-6.8	-6.8	-6.8	0
db_Deferasirox	-6.8	-6.8	-6.8	-6.8	-6.8	0
db_Fulvestrant	-6.9	-6.8	-6.8	-6.7	-6.8	0.0816497
db_Mirtazapine	-6.8	-6.8	-6.8	-6.8	-6.8	0
db_Palonosetron	-6.8	-6.8	-6.8	-6.8	-6.8	0
db_Mirabegron	-6.8	-6.8	-6.8	-6.8	-6.8	0
db_Dactinomycin	-6.2	-7.6	-7.1	-6.3	-6.8	0.668331
db_Terconazole	-6.8	-6.8	-6.7	-6.8	-6.775	0.05
db_Nabilone	-6.7	-6.7	-6.7	-7	-6.775	0.15
db_Cromoglicic_acid	-6.8	-6.8	-6.8	-6.7	-6.775	0.05
db_Cefpiramide	-6.8	-6.8	-6.8	-6.7	-6.775	0.05
db_Losartan	-6.8	-6.7	-6.8	-6.7	-6.75	0.057735
db_Ketoconazole	-6.8	-6.6	-6.8	-6.8	-6.75	0.1
db_Glimepiride	-7.2	-6.4	-6.4	-7	-6.75	0.412311
db_Mezlocillin	-7.3	-6.6	-6.6	-6.5	-6.75	0.369685
db_Trazodone	-6.7	-6.7	-6.7	-6.8	-6.725	0.05
db_Aprepitant	-6.5	-6.9	-6.6	-6.9	-6.725	0.206155
db_Fluocinonide	-6.7	-6.7	-6.8	-6.7	-6.725	0.05
db_Cariprazine	-6.5	-6.6	-6.9	-6.9	-6.725	0.206155
db_Sitagliptin	-6.7	-6.7	-6.8	-6.7	-6.725	0.05
db_Cinalukast	-6.7	-6.7	-6.9	-6.6	-6.725	0.125831
db_Cefoperazone	-6.8	-6.8	-6.8	-6.5	-6.725	0.15
db_Ceforanide	-6.8	-6.7	-6.8	-6.6	-6.725	0.0957427
db_Posaconazole	-6.7	-6.9	-6.7	-6.6	-6.725	0.125831
db_Rosiglitazone	-6.7	-6.7	-6.8	-6.7	-6.725	0.05
db_Buclizine	-6.7	-6.7	-6.7	-6.7	-6.7	0
db_Enzalutamide	-6.7	-6.7	-6.7	-6.7	-6.7	0
db_Palbociclib	-6.7	-6.6	-6.7	-6.8	-6.7	0.0816497
db_Acenocoumarol	-6.7	-6.7	-6.7	-6.7	-6.7	0
db_Ivacaftor	-6.7	-6.7	-6.7	-6.7	-6.7	0
db_Cefazolin	-6.7	-6.7	-6.7	-6.7	-6.7	0
db_Axitinib	-6.7	-6.7	-6.7	-6.7	-6.7	0
db_Chlorthalidone	-6.7	-6.7	-6.7	-6.7	-6.7	0
db_Estrone	-6.7	-6.7	-6.7	-6.7	-6.7	0
db_Quinestrol	-6.7	-6.7	-6.7	-6.7	-6.7	0
db_Niraparib	-6.7	-6.7	-6.7	-6.7	-6.7	0
db_Chlordiazepoxide	-6.7	-6.7	-6.7	-6.7	-6.7	0
db_Haloperidol	-6.7	-6.7	-6.7	-6.7	-6.7	0
db_Ifenprodil	-6.7	-6.7	-6.7	-6.7	-6.7	0
db_Warfarin	-6.7	-6.7	-6.7	-6.7	-6.7	0
db_Estriol	-6.7	-6.7	-6.7	-6.7	-6.7	0
db_Sertindole	-6.7	-6.7	-6.7	-6.7	-6.7	0
db_Triprolidine	-6.7	-6.7	-6.7	-6.7	-6.7	0
db_Empagliflozin	-6.7	-6.7	-6.7	-6.7	-6.7	0
db_Fimasartan	-6.7	-6.8	-6.8	-6.4	-6.675	0.189297
db_Avatrombopag	-6.7	-6.6	-6.7	-6.7	-6.675	0.05
db_Levallorphan	-6.6	-6.7	-6.7	-6.7	-6.675	0.05
db_Acalabrutinib	-6.7	-6.7	-6.6	-6.7	-6.675	0.05
db_Rimexolone	-6.7	-6.7	-6.6	-6.7	-6.675	0.05
db_Voacamine	-6.7	-6.7	-6.6	-6.7	-6.675	0.05
db_Remikiren	-6.6	-6.6	-6.7	-6.8	-6.675	0.0957427
db_Bezafibrate	-6.7	-6.6	-6.7	-6.7	-6.675	0.05
db_Gonadorelin	-7.2	-6	-7.1	-6.4	-6.675	0.57373
db_Vilazodone	-6.9	-6.1	-6.8	-6.8	-6.65	0.369685
db_Dapiprazole	-6.7	-6.6	-6.7	-6.6	-6.65	0.057735
db_Ticagrelor	-6.7	-6.6	-6.9	-6.4	-6.65	0.208167
db_Fosinopril	-6.6	-6.6	-6.8	-6.6	-6.65	0.1
db_Sacubitril	-6.6	-6.5	-6.7	-6.8	-6.65	0.129099
db_Vitamin_E	-6.1	-6.9	-6.8	-6.8	-6.65	0.369685
db_Telithromycin	-6.7	-6.6	-6.6	-6.7	-6.65	0.057735
db_Rivaroxaban	-6.6	-6.6	-6.7	-6.7	-6.65	0.057735
db_Gilteritinib	-6.6	-6.6	-6.7	-6.7	-6.65	0.057735
db_Diphenoxylate	-6.7	-6.6	-6.6	-6.7	-6.65	0.057735
db_Pipamperone	-6.7	-6.6	-6.6	-6.7	-6.65	0.057735
db_Iloperidone	-6.5	-6.8	-6.6	-6.7	-6.65	0.129099
db_Udenafil	-6.6	-6.7	-6.6	-6.7	-6.65	0.057735
db_Pentagastrin	-6.6	-6.8	-6.7	-6.5	-6.65	0.129099
db_Lansoprazole	-6.7	-6.6	-6.6	-6.6	-6.625	0.05
db_Pralatrexate	-6.5	-6.8	-6.6	-6.6	-6.625	0.125831
db_Nandrolone_decanoate	-6.7	-6.5	-6.7	-6.6	-6.625	0.0957427
db_Fosphenytoin	-6.6	-6.6	-6.7	-6.6	-6.625	0.05
db_Cinnarizine	-6.6	-6.7	-6.5	-6.7	-6.625	0.0957427
db_Tafenoquine	-6.7	-6.7	-6.7	-6.4	-6.625	0.15
db_Ritonavir	-6.5	-6.8	-6.5	-6.7	-6.625	0.15
db_Doravirine	-6.7	-6.6	-6.6	-6.6	-6.625	0.05
db_Lumefantrine	-6.5	-6.6	-6.7	-6.7	-6.625	0.0957427
db_Latanoprostene_bunod	-6.9	-6.4	-6.6	-6.6	-6.625	0.206155
db_Acitretin	-6.5	-6.7	-6.6	-6.7	-6.625	0.0957427
db_Testosterone_Propionate	-6.6	-6.6	-6.6	-6.6	-6.6	0
db_Azelastine	-6.6	-6.6	-6.6	-6.6	-6.6	0
db_Epinastine	-6.6	-6.6	-6.6	-6.6	-6.6	0
db_Avobenzone	-6.5	-6.9	-6.5	-6.5	-6.6	0.2
db_Benzoctamine	-6.6	-6.6	-6.6	-6.6	-6.6	0
db_Fenbufen	-6.6	-6.6	-6.6	-6.6	-6.6	0
db_Alcaftadine	-6.6	-6.6	-6.6	-6.6	-6.6	0
db_Butriptyline	-6.6	-6.6	-6.6	-6.6	-6.6	0
db_Solifenacin	-6.6	-6.6	-6.6	-6.6	-6.6	0
db_Bicalutamide	-6.6	-6.6	-6.6	-6.6	-6.6	0
db_Azatadine	-6.6	-6.6	-6.6	-6.6	-6.6	0
db_Sulindac	-6.6	-6.6	-6.6	-6.6	-6.6	0
db_Tetracycline	-6.6	-6.6	-6.6	-6.6	-6.6	0
db_Apomorphine	-6.6	-6.6	-6.6	-6.6	-6.6	0
db_Edoxaban	-6.6	-6.6	-6.6	-6.6	-6.6	0
db_Flurbiprofen	-6.6	-6.6	-6.6	-6.6	-6.6	0
db_Dextromethorphan	-6.6	-6.6	-6.6	-6.6	-6.6	0
db_Ursodeoxycholic_acid	-6.6	-6.6	-6.6	-6.6	-6.6	0
db_Doxazosin	-6.6	-6.6	-6.6	-6.6	-6.6	0
db_Benazepril	-6.6	-6.6	-6.6	-6.6	-6.6	0
db_Donepezil	-6.6	-6.6	-6.6	-6.6	-6.6	0
db_Fominoben	-6.6	-6.6	-6.6	-6.6	-6.6	0
db_Diflunisal	-6.6	-6.6	-6.6	-6.6	-6.6	0
db_Clotiazepam	-6.6	-6.6	-6.6	-6.6	-6.6	0
db_Trovafloxacin	-6.6	-6.6	-6.6	-6.6	-6.6	0
db_Lovastatin	-6.6	-6.6	-6.6	-6.6	-6.6	0
db_Carvedilol	-6.7	-6.5	-6.4	-6.7	-6.575	0.15
db_Tianeptine	-6.6	-6.6	-6.5	-6.6	-6.575	0.05
db_Goserelin	-6.6	-6.8	-6.7	-6.2	-6.575	0.262996
db_Ribociclib	-6.6	-6.6	-6.5	-6.6	-6.575	0.05
db_Vecuronium	-6.5	-6.6	-6.6	-6.6	-6.575	0.05
db_Suvorexant	-6.6	-6.4	-6.6	-6.6	-6.55	0.1
db_Almitrine	-6.6	-6.5	-6.5	-6.6	-6.55	0.057735
db_Dasabuvir	-6.4	-7	-6.4	-6.4	-6.55	0.3
db_Calcipotriol	-6.5	-6.6	-6.5	-6.6	-6.55	0.057735
db_Glycerol_Phenylbutyrate	-6.5	-6.6	-6.1	-7	-6.55	0.369685
db_Flupentixol	-6.6	-6.5	-6.6	-6.5	-6.55	0.057735
db_Aripiprazole	-6.9	-6.9	-5.7	-6.6	-6.525	0.567891
db_Estazolam	-6.5	-6.5	-6.5	-6.6	-6.525	0.05
db_Ertapenem	-6.3	-6.6	-6.6	-6.6	-6.525	0.15
db_Fenofibrate	-6.6	-6.5	-6.6	-6.4	-6.525	0.0957427
db_Methylergometrine	-6.6	-6.5	-6.5	-6.5	-6.525	0.05
db_Alprazolam	-6.4	-6.7	-6.5	-6.5	-6.525	0.125831
db_Trihexyphenidyl	-6.5	-6.6	-6.5	-6.5	-6.525	0.05
db_Dabigatran_etexilate	-6.4	-6.7	-6.4	-6.6	-6.525	0.15
db_Mupirocin	-6.5	-6.4	-6.5	-6.7	-6.525	0.125831
db_Loperamide	-6.4	-6.4	-6.4	-6.8	-6.5	0.2
db_Grazoprevir	-7	-6	-7	-6	-6.5	0.57735
db_Letermovir	-6.5	-6.5	-6.5	-6.5	-6.5	0
db_Aclidinium	-6.5	-6.6	-6.5	-6.4	-6.5	0.0816497
db_Ergonovine	-6.5	-6.5	-6.5	-6.5	-6.5	0
db_Balsalazide	-6.5	-6.5	-6.5	-6.5	-6.5	0
db_Pyrvinium	-6.5	-6.5	-6.5	-6.5	-6.5	0
db_Clemastine	-6.5	-6.5	-6.5	-6.5	-6.5	0
db_Clobazam	-6.5	-6.5	-6.5	-6.5	-6.5	0
db_Indapamide	-6.5	-6.5	-6.5	-6.5	-6.5	0
db_Ketotifen	-6.5	-6.5	-6.5	-6.5	-6.5	0
db_Amrubicin	-6.5	-6.5	-6.5	-6.5	-6.5	0
db_Biperiden	-6.5	-6.5	-6.5	-6.5	-6.5	0
db_Crizotinib	-6.5	-6.5	-6.5	-6.5	-6.5	0
db_Phenprocoumon	-6.5	-6.5	-6.5	-6.5	-6.5	0
db_Flunitrazepam	-6.5	-6.5	-6.5	-6.5	-6.5	0
db_Oxymetholone	-6.5	-6.5	-6.5	-6.5	-6.5	0
db_Granisetron	-6.5	-6.5	-6.5	-6.5	-6.5	0
db_Leucovorin	-6.3	-6.5	-6.6	-6.6	-6.5	0.141421
db_Pinaverium	-6.5	-6.5	-6.5	-6.5	-6.5	0
db_Demecarium	-6.3	-6.6	-6.6	-6.5	-6.5	0.141421
db_Teniposide	-6.5	-6.5	-6.5	-6.5	-6.5	0
db_Dienogest	-6.5	-6.5	-6.5	-6.5	-6.5	0
db_Zuclopenthixol	-6.6	-6.3	-6.6	-6.5	-6.5	0.141421
db_Danazol	-6.5	-6.5	-6.5	-6.5	-6.5	0
db_Phenindione	-6.5	-6.5	-6.5	-6.5	-6.5	0
db_Ecabet	-6.5	-6.5	-6.5	-6.5	-6.5	0
db_Eravacycline	-6.5	-6.5	-6.5	-6.5	-6.5	0
db_Pancuronium	-6.5	-6.5	-6.5	-6.5	-6.5	0
db_Mebendazole	-6.6	-6.5	-6.5	-6.4	-6.5	0.0816497
db_Midazolam	-6.5	-6.5	-6.5	-6.5	-6.5	0
db_Elagolix	-6.7	-6.4	-6.2	-6.7	-6.5	0.244949
db_Fluoxymesterone	-6.5	-6.5	-6.5	-6.5	-6.5	0
db_Cinitapride	-6.5	-6.5	-6.5	-6.4	-6.475	0.05
db_Encainide	-6.4	-6.5	-6.6	-6.4	-6.475	0.0957427
db_Iloprost	-6.4	-6.5	-6.6	-6.4	-6.475	0.0957427
db_Natamycin	-6.5	-6.5	-6.5	-6.4	-6.475	0.05
db_Alvimopan	-6.5	-6.5	-6.4	-6.5	-6.475	0.05
db_Acetyldigitoxin	-6.7	-5.8	-6.7	-6.7	-6.475	0.45
db_Rilpivirine	-6.4	-6.5	-6.5	-6.5	-6.475	0.05
db_Dexlansoprazole	-6.4	-6.5	-6.5	-6.5	-6.475	0.05
db_Metixene	-6.5	-6.5	-6.4	-6.5	-6.475	0.05
db_Ganirelix	-6.3	-6.2	-6.2	-7.2	-6.475	0.485627
db_Travoprost	-6.5	-6.5	-6.5	-6.4	-6.475	0.05
db_Ramipril	-6.5	-6.4	-6.5	-6.5	-6.475	0.05
db_Ampicillin	-6.5	-6.4	-6.5	-6.5	-6.475	0.05
db_Argatroban	-6.4	-6.4	-6.4	-6.6	-6.45	0.1
db_Rucaparib	-6.5	-6.4	-6.4	-6.5	-6.45	0.057735
db_Difluprednate	-6.5	-6.4	-6.4	-6.5	-6.45	0.057735
db_Maprotiline	-6.5	-6.3	-6.5	-6.5	-6.45	0.1
db_Benzthiazide	-6.4	-6.5	-6.4	-6.5	-6.45	0.057735
db_Simvastatin	-6.5	-6.5	-6.5	-6.3	-6.45	0.1
db_Droxicam	-6.5	-6.4	-6.4	-6.5	-6.45	0.057735
db_Phylloquinone	-6.8	-6.5	-6.1	-6.4	-6.45	0.288675
db_Raltitrexed	-6.4	-6.5	-6.5	-6.4	-6.45	0.057735
db_Amoxicillin	-6.4	-6.5	-6.4	-6.4	-6.425	0.05
db_Alectinib	-6.4	-6.5	-6.4	-6.4	-6.425	0.05
db_Apalutamide	-6.4	-6.4	-6.5	-6.4	-6.425	0.05
db_Moexipril	-6.4	-6.5	-6.4	-6.4	-6.425	0.05
db_Amiodarone	-6.4	-6.5	-6.3	-6.5	-6.425	0.0957427
db_Pirenzepine	-6.4	-6.4	-6.4	-6.4	-6.4	0
db_Lenvatinib	-6.4	-6.4	-6.4	-6.4	-6.4	0
db_Eplerenone	-6.4	-6.4	-6.4	-6.4	-6.4	0
db_Hexobarbital	-6.4	-6.4	-6.4	-6.4	-6.4	0
db_Digoxin	-6.4	-6.4	-6.4	-6.4	-6.4	0
db_Bisoxatin	-6.4	-6.4	-6.4	-6.4	-6.4	0
db_Neratinib	-6.3	-6.5	-6.5	-6.3	-6.4	0.11547
db_Thiothixene	-6.4	-6.4	-6.4	-6.4	-6.4	0
db_Selexipag	-6.7	-6.4	-6.2	-6.3	-6.4	0.216025
db_Macimorelin	-6.4	-6.3	-6.5	-6.4	-6.4	0.0816497
db_Diphenidol	-6.4	-6.4	-6.4	-6.4	-6.4	0
db_Topotecan	-6.4	-6.4	-6.4	-6.4	-6.4	0
db_Doxycycline	-6.4	-6.4	-6.4	-6.4	-6.4	0
db_Ketazolam	-6.4	-6.4	-6.4	-6.4	-6.4	0
db_Cabergoline	-6.4	-6.4	-6.4	-6.4	-6.4	0
db_Methacycline	-6.4	-6.4	-6.4	-6.4	-6.4	0
db_Dexketoprofen	-6.4	-6.4	-6.4	-6.4	-6.4	0
db_Phenytoin	-6.4	-6.4	-6.4	-6.4	-6.4	0
db_Cobimetinib	-6.5	-6.3	-6.4	-6.4	-6.4	0.0816497
db_Salmeterol	-6.5	-6.6	-6.2	-6.3	-6.4	0.182574
db_Vardenafil	-6.3	-6.3	-6.5	-6.5	-6.4	0.11547
db_Perampanel	-6.4	-6.4	-6.4	-6.4	-6.4	0
db_Tolazamide	-6.4	-6.4	-6.4	-6.4	-6.4	0
db_Ozenoxacin	-6.4	-6.4	-6.4	-6.4	-6.4	0
db_Clotrimazole	-6.4	-6.4	-6.4	-6.4	-6.4	0
db_Artesunate	-6.4	-6.4	-6.4	-6.4	-6.4	0
db_Hydromorphone	-6.4	-6.4	-6.4	-6.4	-6.4	0
db_Glutethimide	-6.4	-6.4	-6.4	-6.4	-6.4	0
db_Cefamandole	-6.6	-6.4	-6.3	-6.3	-6.4	0.141421
db_Anileridine	-6.4	-6.4	-6.4	-6.4	-6.4	0
db_Benzylpenicillin	-6.4	-6.4	-6.4	-6.4	-6.4	0
db_Formestane	-6.4	-6.4	-6.4	-6.4	-6.4	0
db_Spironolactone	-6.4	-6.4	-6.4	-6.4	-6.4	0
db_Demeclocycline	-6.4	-6.4	-6.4	-6.4	-6.4	0
db_Norgestrel	-6.4	-6.4	-6.4	-6.4	-6.4	0
db_Nortriptyline	-6.4	-6.4	-6.4	-6.4	-6.4	0
db_Carbamazepine	-6.4	-6.4	-6.4	-6.4	-6.4	0
db_Duvelisib	-6.4	-6.4	-6.4	-6.4	-6.4	0
db_Amitriptyline	-6.4	-6.4	-6.4	-6.4	-6.4	0
db_Levorphanol	-6.4	-6.4	-6.4	-6.4	-6.4	0
db_Nitrazepam	-6.4	-6.4	-6.4	-6.4	-6.4	0
db_Medrysone	-6.4	-6.4	-6.4	-6.4	-6.4	0
db_Darunavir	-6.4	-6.4	-6.5	-6.3	-6.4	0.0816497
db_Rescinnamine	-6.4	-6.4	-6.4	-6.3	-6.375	0.05
db_Doxorubicin	-6.4	-6.4	-6.4	-6.3	-6.375	0.05
db_Melperone	-6.4	-6.4	-6.4	-6.3	-6.375	0.05
db_Sunitinib	-6.4	-6.4	-6.3	-6.4	-6.375	0.05
db_Tafluprost	-6.7	-6.2	-6.4	-6.2	-6.375	0.236291
db_Fludiazepam	-6.4	-6.3	-6.4	-6.4	-6.375	0.05
db_Perhexiline	-6.4	-6.4	-6.3	-6.4	-6.375	0.05
db_Dolutegravir	-6.5	-6.2	-6.2	-6.6	-6.375	0.206155
db_Tigecycline	-6.3	-6.4	-6.4	-6.4	-6.375	0.05
db_Pivmecillinam	-6.3	-6.4	-6.4	-6.4	-6.375	0.05
db_Mesoridazine	-6.4	-6.4	-6.3	-6.4	-6.375	0.05
db_Levomefolic_acid	-6.4	-6.3	-6.4	-6.4	-6.375	0.05
db_Paroxetine	-6.3	-6.3	-6.6	-6.3	-6.375	0.15
db_Bopindolol	-6.4	-6.3	-6.4	-6.4	-6.375	0.05
db_Suramin	-6.7	-6.3	-5.5	-7	-6.375	0.65
db_Pipazethate	-6.3	-6.4	-6.4	-6.4	-6.375	0.05
db_Acetophenazine	-6.2	-6.4	-6.5	-6.4	-6.375	0.125831
db_Abiraterone	-6.4	-6.3	-6.4	-6.3	-6.35	0.057735
db_Gefitinib	-6.4	-6.4	-6.3	-6.3	-6.35	0.057735
db_Amsacrine	-6.3	-6.4	-6.4	-6.3	-6.35	0.057735
db_Protriptyline	-6.3	-6.5	-6.3	-6.3	-6.35	0.1
db_Cilazapril	-6.4	-6.3	-6.4	-6.3	-6.35	0.057735
db_Imidafenacin	-6.4	-6.3	-6.4	-6.3	-6.35	0.057735
db_Encorafenib	-6.3	-6.4	-6.4	-6.3	-6.35	0.057735
db_Morniflumate	-6.3	-6.4	-6.4	-6.3	-6.35	0.057735
db_Enalaprilat	-6.4	-6.3	-6.4	-6.3	-6.35	0.057735
db_Reserpine	-6.4	-6.3	-6.2	-6.5	-6.35	0.129099
db_Loratadine	-6.4	-6.3	-6.3	-6.4	-6.35	0.057735
db_Clofazimine	-6.3	-6.4	-6.3	-6.4	-6.35	0.057735
db_Ceftaroline_fosamil	-6.2	-6.5	-6.6	-6.1	-6.35	0.238048
db_Atazanavir	-6.4	-6.1	-6.7	-6.2	-6.35	0.264575
db_Adinazolam	-6.5	-6.5	-6.5	-5.9	-6.35	0.3
db_Diphenylpyraline	-6.3	-6.3	-6.4	-6.4	-6.35	0.057735
db_Sildenafil	-6.4	-6.4	-6.2	-6.3	-6.325	0.0957427
db_Cobicistat	-6.2	-5.8	-6.6	-6.7	-6.325	0.411299
db_Carfilzomib	-6.1	-6.5	-6.2	-6.5	-6.325	0.206155
db_Deserpidine	-6.4	-6.3	-6.3	-6.3	-6.325	0.05
db_Degarelix	-6.1	-4.4	-7.3	-7.5	-6.325	1.42449
db_Escitalopram	-6.4	-6.4	-6.1	-6.4	-6.325	0.15
db_Rifamycin	-6.4	-6.6	-5.9	-6.4	-6.325	0.298608
db_Floctafenine	-6.2	-6.3	-6.2	-6.6	-6.325	0.189297
db_Phenoxymethylpenicillin	-6.2	-6.3	-6.4	-6.4	-6.325	0.0957427
db_Clonazepam	-6.3	-6.3	-6.3	-6.4	-6.325	0.05
db_Latanoprost	-5.8	-6.5	-6.5	-6.4	-6.3	0.33665
db_Triazolam	-6.3	-6.3	-6.3	-6.3	-6.3	0
db_Quetiapine	-6.3	-6.3	-6.3	-6.3	-6.3	0
db_Tubocurarine	-6.3	-6.3	-6.3	-6.3	-6.3	0
db_Beclomethasone_dipropionate	-6.3	-6.3	-6.3	-6.3	-6.3	0
db_Oxaprozin	-6.3	-6.3	-6.3	-6.3	-6.3	0
db_Dantrolene	-6.3	-6.3	-6.3	-6.3	-6.3	0
db_Baloxavir_marboxil	-6.3	-6.3	-6.3	-6.3	-6.3	0
db_Fluclorolone_acetonide	-6.3	-6.3	-6.3	-6.3	-6.3	0
db_Oxcarbazepine	-6.3	-6.3	-6.3	-6.3	-6.3	0
db_Fluphenazine	-6.3	-6.3	-6.3	-6.3	-6.3	0
db_Brexanolone	-6.3	-6.3	-6.3	-6.3	-6.3	0
db_Brotizolam	-6.3	-6.3	-6.3	-6.3	-6.3	0
db_Idelalisib	-6.3	-6.3	-6.3	-6.3	-6.3	0
db_Dronabinol	-6.3	-6.3	-6.3	-6.3	-6.3	0
db_Cetrorelix	-5.8	-6.8	-6.3	-6.3	-6.3	0.408248
db_Halcinonide	-6.3	-6.3	-6.3	-6.3	-6.3	0
db_Roflumilast	-6.3	-6.3	-6.3	-6.3	-6.3	0
db_Linezolid	-6.3	-6.3	-6.3	-6.3	-6.3	0
db_Mazindol	-6.3	-6.3	-6.3	-6.3	-6.3	0
db_Cycrimine	-6.3	-6.3	-6.3	-6.3	-6.3	0
db_Ketoprofen	-6.3	-6.3	-6.3	-6.3	-6.3	0
db_Omeprazole	-6.3	-6.3	-6.3	-6.3	-6.3	0
db_Loxoprofen	-6.3	-6.3	-6.3	-6.3	-6.3	0
db_Hydrocodone	-6.3	-6.3	-6.3	-6.3	-6.3	0
db_Avanafil	-6.3	-6.3	-6.3	-6.3	-6.3	0
db_Benzatropine	-6.3	-6.3	-6.3	-6.3	-6.3	0
db_Citalopram	-6.3	-6.3	-6.3	-6.3	-6.3	0
db_Camazepam	-6.3	-6.3	-6.3	-6.3	-6.3	0
db_Epirubicin	-6.3	-6.3	-6.3	-6.3	-6.3	0
db_Desloratadine	-6.3	-6.3	-6.3	-6.3	-6.3	0
db_Diazepam	-6.3	-6.3	-6.3	-6.3	-6.3	0
db_Tibolone	-6.3	-6.3	-6.3	-6.3	-6.3	0
db_Diosmin	-6.3	-6	-6.5	-6.3	-6.275	0.206155
db_Gliclazide	-6.8	-6.1	-6.1	-6.1	-6.275	0.35
db_Vindesine	-6.2	-6.3	-6.3	-6.3	-6.275	0.05
db_Mequitazine	-6.1	-6.5	-6.1	-6.4	-6.275	0.206155
db_Prasterone	-6.4	-5.9	-6.4	-6.4	-6.275	0.25
db_Doxepin	-6.3	-6.3	-6.2	-6.3	-6.275	0.05
db_Estramustine	-6.4	-6.3	-6.3	-6.1	-6.275	0.125831
db_Piroxicam	-6.3	-6.3	-6.2	-6.3	-6.275	0.05
db_Propafenone	-6.3	-6.3	-6.2	-6.3	-6.275	0.05
db_Silodosin	-6.2	-6.7	-6.2	-6	-6.275	0.298608
db_Anisindione	-6.3	-6.2	-6.3	-6.3	-6.275	0.05
db_Repaglinide	-6.2	-6.3	-6.3	-6.3	-6.275	0.05
db_Angiotensin_II	-5.3	-6.8	-6.3	-6.7	-6.275	0.684957
db_Ximelagatran	-6.3	-6.2	-6.4	-6.2	-6.275	0.0957427
db_Belinostat	-6.3	-6.3	-6.1	-6.3	-6.25	0.1
db_Celecoxib	-6.3	-6.3	-6.2	-6.2	-6.25	0.057735
db_Tedizolid_Phosphate	-6.2	-6.2	-6.3	-6.3	-6.25	0.057735
db_Nicardipine	-6.2	-6.3	-6.3	-6.2	-6.25	0.057735
db_Clidinium	-6.2	-6.3	-6.2	-6.3	-6.25	0.057735
db_Deoxycholic_Acid	-6.2	-6.2	-6.2	-6.3	-6.225	0.05
db_Icosapent	-6.2	-6.2	-6.2	-6.3	-6.225	0.05
db_Elbasvir	-6.2	-6.1	-6.3	-6.3	-6.225	0.0957427
db_Methysergide	-6.2	-6.2	-6.2	-6.3	-6.225	0.05
db_Oxybenzone	-6.2	-6.2	-6.2	-6.3	-6.225	0.05
db_Agomelatine	-6.3	-6	-6.3	-6.3	-6.225	0.15
db_Tetrahydrofolic_acid	-6.3	-6.2	-6.2	-6.2	-6.225	0.05
db_Flubendazole	-6.2	-6.2	-6.3	-6.2	-6.225	0.05
db_Aminoglutethimide	-6.3	-6.2	-6.2	-6.2	-6.225	0.05
db_Isoxsuprine	-6.2	-6.2	-6.3	-6.2	-6.225	0.05
db_Osimertinib	-6.3	-6.1	-6.2	-6.3	-6.225	0.0957427
db_Trospium	-6.2	-6.2	-6.3	-6.2	-6.225	0.05
db_Lorazepam	-6.2	-6.2	-6.2	-6.2	-6.2	0
db_Mifepristone	-6.2	-6.2	-6.2	-6.2	-6.2	0
db_Mycophenolate_mofetil	-6.2	-6.2	-6.2	-6.2	-6.2	0
db_Norelgestromin	-6.2	-6.2	-6.2	-6.2	-6.2	0
db_Dapagliflozin	-6.2	-6.2	-6.2	-6.2	-6.2	0
db_Levosimendan	-6.2	-6.2	-6.2	-6.2	-6.2	0
db_Amlexanox	-6.2	-6.2	-6.2	-6.2	-6.2	0
db_Minaprine	-6.2	-6.2	-6.2	-6.2	-6.2	0
db_Fluorometholone	-6.2	-6.2	-6.2	-6.2	-6.2	0
db_Cephaloglycin	-6.2	-6.2	-6.2	-6.2	-6.2	0
db_Isoconazole	-6.2	-6.2	-6.2	-6.2	-6.2	0
db_Cephalexin	-6.2	-6.2	-6.2	-6.2	-6.2	0
db_Flumethasone	-6.2	-6.2	-6.2	-6.2	-6.2	0
db_Cabazitaxel	-6.2	-6.2	-6.2	-6.2	-6.2	0
db_Trioxsalen	-6.2	-6.2	-6.2	-6.2	-6.2	0
db_Folic_Acid	-6.2	-6.2	-6.2	-6.2	-6.2	0
db_Colchicine	-6.2	-6.2	-6.2	-6.2	-6.2	0
db_Sertaconazole	-6.2	-6.2	-6.2	-6.2	-6.2	0
db_Letrozole	-6.2	-6.2	-6.2	-6.2	-6.2	0
db_Clomifene	-6.2	-6.2	-6.2	-6.2	-6.2	0
db_Oxazepam	-6.2	-6.2	-6.2	-6.2	-6.2	0
db_Mometasone	-6.2	-6.2	-6.2	-6.2	-6.2	0
db_Carbenicillin	-6.2	-6.2	-6.2	-6.2	-6.2	0
db_Fluprednidene	-6.2	-6.2	-6.2	-6.2	-6.2	0
db_Cisapride	-6.1	-6.3	-6.1	-6.3	-6.2	0.11547
db_Trimipramine	-6.2	-6.2	-6.2	-6.2	-6.2	0
db_Cefprozil	-6.2	-6.2	-6.2	-6.2	-6.2	0
db_Dimetindene	-6.2	-6.2	-6.2	-6.2	-6.2	0
db_Olsalazine	-6.2	-6.2	-6.2	-6.2	-6.2	0
db_Trifluoperazine	-6.2	-6.2	-6.2	-6.2	-6.2	0
db_Ambenonium	-6.2	-6.1	-6.2	-6.3	-6.2	0.0816497
db_Eribulin	-6.2	-6.2	-6.2	-6.2	-6.2	0
db_Delorazepam	-6.2	-6.2	-6.2	-6.2	-6.2	0
db_Oxiconazole	-6.2	-6.2	-6.2	-6.2	-6.2	0
db_Chenodeoxycholic_acid	-6.2	-6.2	-6.2	-6.2	-6.2	0
db_Gentian_Violet	-6.2	-6.2	-6.2	-6.2	-6.2	0
db_Blonanserin	-6.2	-6.1	-6.2	-6.3	-6.2	0.0816497
db_Fentanyl	-6	-6.3	-6.3	-6.2	-6.2	0.141421
db_Gestrinone	-6.2	-6.2	-6.2	-6.2	-6.2	0
db_Clorazepate	-6.2	-6.2	-6.2	-6.2	-6.2	0
db_Temazepam	-6.2	-6.2	-6.2	-6.2	-6.2	0
db_Medrogestone	-6.3	-6.3	-5.9	-6.3	-6.2	0.2
db_Everolimus	-6.2	-6.2	-6.3	-6.1	-6.2	0.0816497
db_Afatinib	-6.2	-6.3	-6.2	-6.1	-6.2	0.0816497
db_Arbutamine	-6.3	-6.1	-6.2	-6.2	-6.2	0.0816497
db_Lusutrombopag	-6.3	-6.2	-6.3	-5.9	-6.175	0.189297
db_Phentolamine	-6.2	-6.2	-6.2	-6.1	-6.175	0.05
db_Deferoxamine	-6.5	-6.3	-6.3	-5.6	-6.175	0.394757
db_Tropisetron	-6.2	-6.1	-6.2	-6.2	-6.175	0.05
db_Benzydamine	-6.1	-6.2	-6.2	-6.2	-6.175	0.05
db_Hetacillin	-6.1	-6.2	-6.2	-6.2	-6.175	0.05
db_Meclizine	-6.2	-6.2	-6.1	-6.2	-6.175	0.05
db_Nafarelin	-6	-6.2	-6.5	-6	-6.175	0.236291
db_Ramelteon	-6.2	-6.1	-6.2	-6.1	-6.15	0.057735
db_Cortisone_acetate	-6	-6.1	-6.2	-6.3	-6.15	0.129099
db_Pholcodine	-6.1	-6.1	-6.3	-6.1	-6.15	0.1
db_Nepafenac	-6.2	-6.1	-6.1	-6.2	-6.15	0.057735
db_Amcinonide	-6.3	-5.9	-6.2	-6.2	-6.15	0.173205
db_Isocarboxazid	-6.1	-6.2	-6.1	-6.2	-6.15	0.057735
db_Rimonabant	-6.1	-6.1	-6.2	-6.2	-6.15	0.057735
db_Labetalol	-6	-6.2	-6.1	-6.3	-6.15	0.129099
db_Rifapentine	-6.4	-5.3	-6.4	-6.4	-6.125	0.55
db_Clocortolone	-6.2	-6.2	-5.9	-6.2	-6.125	0.15
db_Alclometasone	-6.1	-6.2	-6.1	-6.1	-6.125	0.05
db_Halazepam	-6.1	-6.2	-6.1	-6.1	-6.125	0.05
db_Nalbuphine	-6.1	-6.2	-6.1	-6.1	-6.125	0.05
db_Amphotericin_B	-6.1	-6.1	-6.2	-6.1	-6.125	0.05
db_Lumiracoxib	-6.1	-6.2	-6.1	-6.1	-6.125	0.05
db_Pipotiazine	-6.2	-6	-6	-6.3	-6.125	0.15
db_Bacampicillin	-6.2	-6	-6	-6.3	-6.125	0.15
db_Sulfoxone	-6.1	-6.2	-6	-6.2	-6.125	0.0957427
db_Tirofiban	-6.2	-6.1	-6.1	-6.1	-6.125	0.05
db_Fenoprofen	-6.1	-6.1	-6.1	-6.2	-6.125	0.05
db_Meloxicam	-6.1	-6.1	-6.1	-6.2	-6.125	0.05
db_Sitaxentan	-6	-6.1	-6	-6.3	-6.1	0.141421
db_Levoleucovorin	-6.4	-5.5	-6.2	-6.3	-6.1	0.408248
db_Metolazone	-6.2	-6.2	-6.2	-5.8	-6.1	0.2
db_Morphine	-6.1	-6.1	-6.1	-6.1	-6.1	0
db_Mestranol	-6.1	-6.1	-6.1	-6.1	-6.1	0
db_Hydrocortisone	-6.1	-6.1	-6.1	-6.1	-6.1	0
db_Benzoyl_peroxide	-6.1	-6.1	-6.1	-6.1	-6.1	0
db_Desipramine	-6.1	-6.1	-6.1	-6.1	-6.1	0
db_Carprofen	-6	-6.2	-6.2	-6	-6.1	0.11547
db_Yohimbine	-6.1	-6.1	-6.1	-6.1	-6.1	0
db_Upadacitinib	-6.1	-6.1	-6.1	-6.1	-6.1	0
db_Cefroxadine	-6.1	-6.1	-6.1	-6.1	-6.1	0
db_Dydrogesterone	-6.1	-6.1	-6.1	-6.1	-6.1	0
db_Riociguat	-6.1	-6.1	-6.1	-6.1	-6.1	0
db_Hexylcaine	-6.2	-6	-6.1	-6.1	-6.1	0.0816497
db_Trabectedin	-6.1	-6.1	-6.1	-6.1	-6.1	0
db_Methdilazine	-6.1	-6.1	-6.1	-6.1	-6.1	0
db_Mefloquine	-6.1	-6.1	-6.1	-6.1	-6.1	0
db_Tafamidis	-6.1	-6.1	-6.1	-6.1	-6.1	0
db_Clofedanol	-6.1	-6.1	-6.1	-6.1	-6.1	0
db_Tolterodine	-6.2	-6.2	-5.8	-6.2	-6.1	0.2
db_Fencamfamine	-6.1	-6.1	-6.1	-6.1	-6.1	0
db_Dihydrocodeine	-6.1	-6.1	-6.1	-6.1	-6.1	0
db_Naltrexone	-6.1	-6.1	-6.1	-6.1	-6.1	0
db_Pipecuronium	-6.1	-6.1	-6.1	-6.1	-6.1	0
db_Pemirolast	-6.1	-6.1	-6.1	-6.1	-6.1	0
db_Etizolam	-6.1	-6.1	-6.1	-6.1	-6.1	0
db_Methylprednisolone	-6.1	-6.1	-6.1	-6.1	-6.1	0
db_Methyltestosterone	-6.1	-6.1	-6.1	-6.1	-6.1	0
db_Butoconazole	-6.1	-6.1	-6.1	-6.1	-6.1	0
db_Phenobarbital	-6.1	-6.1	-6.1	-6.1	-6.1	0
db_Efavirenz	-6.1	-6.1	-6.1	-6.1	-6.1	0
db_Rabeprazole	-6.1	-6.1	-6.1	-6.1	-6.1	0
db_Cyproterone_acetate	-6.1	-6.1	-6.1	-6.1	-6.1	0
db_Etoperidone	-6.1	-6.1	-6.1	-6.1	-6.1	0
db_Propericiazine	-6.1	-6.1	-6.1	-6.1	-6.1	0
db_Tenoxicam	-6.1	-6.1	-6.1	-6.1	-6.1	0
db_Cloperastine	-6.1	-6.1	-6.1	-6.1	-6.1	0
db_Halofantrine	-6.5	-5.9	-6.1	-5.9	-6.1	0.282843
db_Alitretinoin	-6.2	-6.2	-6.1	-5.8	-6.075	0.189297
db_Apremilast	-6.3	-6	-6	-6	-6.075	0.15
db_Demexiptiline	-6	-6.1	-6.1	-6.1	-6.075	0.05
db_Safinamide	-6	-6.1	-6.1	-6.1	-6.075	0.05
db_Pomalidomide	-6.1	-6.1	-6.1	-6	-6.075	0.05
db_Arformoterol	-6.1	-6	-6.1	-6.1	-6.075	0.05
db_Formoterol	-6.1	-6.1	-6.2	-5.9	-6.075	0.125831
db_Spiramycin	-6.1	-6	-6.1	-6.1	-6.075	0.05
db_Tretinoin	-6.1	-6.4	-5.9	-5.9	-6.075	0.236291
db_Etoposide	-6.1	-6.1	-6	-6.1	-6.075	0.05
db_Latamoxef	-6.1	-6.1	-6.1	-6	-6.075	0.05
db_Fenoterol	-6.1	-6.1	-6	-6.1	-6.075	0.05
db_Bevantolol	-6.2	-6	-6.1	-6	-6.075	0.0957427
db_Cyclandelate	-6.2	-5.9	-6.2	-5.9	-6.05	0.173205
db_Fenspiride	-6	-6.2	-5.9	-6.1	-6.05	0.129099
db_Verteporfin	-6.1	-6	-6	-6.1	-6.05	0.057735
db_Heroin	-6	-6	-6.3	-5.9	-6.05	0.173205
db_Etoricoxib	-6	-6.1	-6.2	-5.9	-6.05	0.129099
db_Lesinurad	-6.1	-6	-6	-6.1	-6.05	0.057735
db_Progabide	-6.1	-6.1	-6	-6	-6.05	0.057735
db_Procyclidine	-5.9	-6.2	-5.9	-6.2	-6.05	0.173205
db_Ridogrel	-6	-6.1	-6.1	-6	-6.05	0.057735
db_Omacetaxine_mepesuccinate	-6	-6.2	-6	-6	-6.05	0.1
db_Dronedarone	-6.2	-5.8	-5.9	-6.3	-6.05	0.238048
db_Alfacalcidol	-6	-6.1	-6.1	-6	-6.05	0.057735
db_Moricizine	-6.1	-6.1	-6	-6	-6.05	0.057735
db_Sofosbuvir	-6.3	-5.7	-6.4	-5.8	-6.05	0.351188
db_Pantoprazole	-5.9	-6.1	-6	-6.1	-6.025	0.0957427
db_Cefmenoxime	-6	-6	-6	-6.1	-6.025	0.05
db_Alverine	-6.2	-6.1	-5.5	-6.3	-6.025	0.359398
db_Clomipramine	-6	-6.1	-6	-6	-6.025	0.05
db_Boceprevir	-6.1	-6	-6	-6	-6.025	0.05
db_Tazarotene	-6.1	-6.1	-5.8	-6.1	-6.025	0.15
db_Quinupristin	-5.8	-5.9	-5.9	-6.5	-6.025	0.320156
db_Propantheline	-6	-6	-6	-6.1	-6.025	0.05
db_Rifaximin	-6.1	-6.1	-5.8	-6.1	-6.025	0.15
db_Esomeprazole	-5.8	-6.1	-6.1	-6.1	-6.025	0.15
db_Nabumetone	-6	-6.1	-6	-6	-6.025	0.05
db_Methotrexate	-6.1	-6.3	-5.9	-5.8	-6.025	0.221736
db_Salsalate	-6	-6	-6	-6	-6	0
db_Niclosamide	-6	-6	-6	-6	-6	0
db_Cyclothiazide	-6	-6	-6	-6	-6	0
db_Ethyl_loflazepate	-6	-6	-6	-6	-6	0
db_Canrenoic_acid	-6	-6	-6	-6	-6	0
db_Dienestrol	-6	-6	-6	-6	-6	0
db_Alfentanil	-6	-6	-6	-6	-6	0
db_Ixabepilone	-6	-6	-6	-6	-6	0
db_Doxapram	-6	-6	-6	-6	-6	0
db_Diacerein	-6	-6	-6	-6	-6	0
db_Pitavastatin	-6	-6	-6	-6	-6	0
db_Olanzapine	-6	-6	-6	-6	-6	0
db_Levonorgestrel	-6	-6	-6	-6	-6	0
db_Pirlindole	-6	-6	-6	-6	-6	0
db_Prednisolone	-6	-6	-6	-6	-6	0
db_Lenalidomide	-6	-6	-6	-6	-6	0
db_Tenofovir_alafenamide	-6.1	-6	-5.9	-6	-6	0.0816497
db_Praziquantel	-6	-6	-6	-6	-6	0
db_Naloxone	-6	-6	-6	-6	-6	0
db_Erythromycin	-6	-6	-6	-6	-6	0
db_Naphazoline	-6	-6	-6	-6	-6	0
db_Niflumic_Acid	-6	-6	-6	-6	-6	0
db_Flecainide	-6	-6	-6	-6	-6	0
db_Tauroursodeoxycholic_acid	-5.9	-5.9	-6.1	-6.1	-6	0.11547
db_Piperacillin	-6	-6	-6	-6	-6	0
db_Nitisinone	-5.9	-6.3	-5.9	-5.9	-6	0.2
db_Epoprostenol	-6.1	-6	-6.1	-5.8	-6	0.141421
db_Pimecrolimus	-5.5	-6.5	-5.5	-6.5	-6	0.57735
db_Ospemifene	-6	-6	-6	-6	-6	0
db_Etravirine	-6	-6	-6	-6	-6	0
db_Fenoldopam	-6	-6	-6	-6	-6	0
db_Icosapent_ethyl	-6	-5.9	-6.1	-6	-6	0.0816497
db_Antazoline	-6	-6	-6	-6	-6	0
db_Indecainide	-6	-6	-6	-6	-6	0
db_Hexocyclium	-6	-6	-6	-6	-6	0
db_Lornoxicam	-6	-6	-6	-6	-6	0
db_Loxapine	-6	-6	-6	-6	-6	0
db_Quinidine	-6	-6	-6	-6	-6	0
db_Dexamethasone	-6	-6	-6	-6	-6	0
db_Tiaprofenic_acid	-6	-6	-6	-6	-6	0
db_Clozapine	-6	-6	-6	-6	-6	0
db_Chlorcyclizine	-6	-6	-6	-6	-6	0
db_Talazoparib	-6	-6	-6	-6	-6	0
db_Stanozolol	-6	-6	-6	-6	-6	0
db_Meticillin	-6	-6	-6	-6	-6	0
db_Amodiaquine	-6	-5.9	-6	-6	-5.975	0.05
db_Atorvastatin	-6	-6	-6	-5.9	-5.975	0.05
db_Olodaterol	-6	-6.6	-5.7	-5.6	-5.975	0.45
db_Delavirdine	-5.9	-5.9	-6.2	-5.9	-5.975	0.15
db_Cefaclor	-6	-5.9	-6	-6	-5.975	0.05
db_Hydroxyzine	-5.9	-6	-6	-6	-5.975	0.05
db_Podofilox	-6	-6	-6	-5.9	-5.975	0.05
db_Phenoxybenzamine	-6	-5.9	-6.1	-5.9	-5.975	0.0957427
db_Vernakalant	-6	-5.9	-6	-6	-5.975	0.05
db_Tolcapone	-6	-5.9	-6	-6	-5.975	0.05
db_Dobutamine	-5.6	-5.7	-6.2	-6.3	-5.95	0.351188
db_Cefuroxime	-6	-5.9	-5.9	-6	-5.95	0.057735
db_Ticlopidine	-6	-6	-5.9	-5.9	-5.95	0.057735
db_Josamycin	-5.6	-5.8	-6.2	-6.2	-5.95	0.3
db_Masoprocol	-6	-6	-5.9	-5.9	-5.95	0.057735
db_Methylphenobarbital	-6	-5.9	-6	-5.9	-5.95	0.057735
db_Tofisopam	-6	-6	-5.9	-5.9	-5.95	0.057735
db_Tiagabine	-5.9	-5.9	-6	-5.9	-5.925	0.05
db_Eliglustat	-5.7	-6.1	-6	-5.9	-5.925	0.170783
db_Flunisolide	-6	-6	-5.8	-5.9	-5.925	0.0957427
db_Torasemide	-5.9	-5.9	-5.9	-6	-5.925	0.05
db_Rosoxacin	-5.9	-5.9	-6	-5.9	-5.925	0.05
db_Ingenol_Mebutate	-6	-5.9	-5.9	-5.9	-5.925	0.05
db_Imipramine	-6	-5.9	-5.9	-5.9	-5.925	0.05
db_Unoprostone	-5.8	-6	-6	-5.9	-5.925	0.0957427
db_Cefotiam	-6.1	-6	-5.7	-5.9	-5.925	0.170783
db_Isotretinoin	-6	-5.9	-6	-5.8	-5.925	0.0957427
db_Hexoprenaline	-5.9	-6	-6	-5.8	-5.925	0.0957427
db_Fostamatinib	-6.4	-5.8	-5.8	-5.7	-5.925	0.320156
db_Carbetocin	-6.3	-5.4	-6.5	-5.5	-5.925	0.556028
db_Bosutinib	-6.1	-5.9	-5.9	-5.8	-5.925	0.125831
db_Thonzonium	-6.1	-5.8	-5.9	-5.9	-5.925	0.125831
db_Amoxapine	-5.9	-5.9	-5.9	-5.9	-5.9	0
db_Oxycodone	-5.9	-5.9	-5.9	-5.9	-5.9	0
db_Nimesulide	-5.9	-5.9	-5.9	-5.9	-5.9	0
db_Ticarcillin	-5.9	-5.9	-5.9	-5.9	-5.9	0
db_Prazosin	-5.9	-5.9	-5.9	-5.9	-5.9	0
db_Metyrapone	-5.9	-5.9	-5.9	-5.9	-5.9	0
db_Teriflunomide	-5.9	-5.9	-5.9	-5.9	-5.9	0
db_Vinblastine	-5.9	-5.9	-5.9	-5.9	-5.9	0
db_Nadolol	-5.9	-5.8	-5.9	-6	-5.9	0.0816497
db_Mycophenolic_acid	-5.9	-5.9	-5.9	-5.9	-5.9	0
db_Ivosidenib	-5.9	-5.9	-5.9	-5.9	-5.9	0
db_Fludrocortisone	-5.9	-5.9	-5.9	-5.9	-5.9	0
db_Hydroxyprogesterone_caproate	-5.9	-5.9	-6	-5.8	-5.9	0.0816497
db_Oxytetracycline	-5.9	-5.9	-5.9	-5.9	-5.9	0
db_Miconazole	-5.9	-5.9	-5.9	-5.9	-5.9	0
db_Terazosin	-5.9	-5.9	-5.9	-5.9	-5.9	0
db_Cocaine	-5.9	-5.9	-5.9	-5.9	-5.9	0
db_Mefenamic_acid	-5.9	-5.9	-5.9	-5.9	-5.9	0
db_Butorphanol	-5.9	-5.9	-5.9	-5.9	-5.9	0
db_Regadenoson	-5.9	-5.9	-5.9	-5.9	-5.9	0
db_Cefradine	-5.9	-5.9	-5.9	-5.9	-5.9	0
db_Benzphetamine	-5.9	-5.9	-5.9	-5.9	-5.9	0
db_Prazepam	-5.9	-5.9	-5.9	-5.9	-5.9	0
db_Octreotide	-5.5	-6.1	-6.1	-5.9	-5.9	0.282843
db_Paramethasone	-5.9	-5.9	-5.9	-5.9	-5.9	0
db_Nedocromil	-5.9	-5.9	-5.9	-5.9	-5.9	0
db_Rufinamide	-5.9	-5.9	-5.9	-5.9	-5.9	0
db_Dezocine	-5.9	-5.9	-5.9	-5.9	-5.9	0
db_Hesperetin	-5.9	-5.9	-5.9	-5.9	-5.9	0
db_Mepenzolate	-5.9	-5.9	-5.9	-5.9	-5.9	0
db_Dosulepin	-5.9	-5.9	-5.9	-5.9	-5.9	0
db_Galantamine	-5.9	-5.9	-5.9	-5.9	-5.9	0
db_Deflazacort	-5.9	-5.9	-5.9	-5.9	-5.9	0
db_Elvitegravir	-5.9	-5.9	-5.9	-5.9	-5.9	0
db_Indomethacin	-5.9	-5.9	-5.9	-5.9	-5.9	0
db_Monobenzone	-5.9	-5.9	-5.9	-5.9	-5.9	0
db_Tranilast	-5.7	-6.1	-6	-5.8	-5.9	0.182574
db_Zolpidem	-5.9	-5.9	-5.9	-5.9	-5.9	0
db_Sulfacytine	-5.9	-5.9	-5.9	-5.9	-5.9	0
db_Ritodrine	-6.2	-6.1	-6.1	-5.2	-5.9	0.469042
db_Dihomo-gamma-linolenic_acid	-5.9	-6	-6	-5.7	-5.9	0.141421
db_Fluvastatin	-5.9	-5.9	-5.9	-5.8	-5.875	0.05
db_Eperisone	-5.9	-5.9	-5.9	-5.8	-5.875	0.05
db_Prednicarbate	-5.9	-5.9	-5.9	-5.8	-5.875	0.05
db_Dimetacrine	-5.9	-5.9	-5.9	-5.8	-5.875	0.05
db_Desoximetasone	-5.9	-5.9	-5.9	-5.8	-5.875	0.05
db_Econazole	-5.9	-5.9	-5.9	-5.8	-5.875	0.05
db_Reboxetine	-5.9	-5.8	-5.9	-5.9	-5.875	0.05
db_Riboflavin	-5.7	-5.9	-5.9	-6	-5.875	0.125831
db_Cyclacillin	-5.8	-5.9	-5.9	-5.9	-5.875	0.05
db_Physostigmine	-5.9	-5.9	-5.8	-5.9	-5.875	0.05
db_Spirapril	-5.9	-6	-5.8	-5.8	-5.875	0.0957427
db_Lanreotide	-6	-6	-5.6	-5.9	-5.875	0.189297
db_Macitentan	-6	-5.8	-6	-5.7	-5.875	0.15
db_Vortioxetine	-5.9	-5.8	-5.9	-5.9	-5.875	0.05
db_Flupirtine	-5.8	-5.9	-5.9	-5.9	-5.875	0.05
db_Lucanthone	-5.9	-5.8	-5.9	-5.9	-5.875	0.05
db_Copanlisib	-5.8	-5.9	-5.9	-5.9	-5.875	0.05
db_Quinine	-5.8	-5.9	-5.9	-5.9	-5.875	0.05
db_Roxatidine_acetate	-5.9	-6.1	-5.7	-5.8	-5.875	0.170783
db_Felypressin	-6.2	-5.2	-6.2	-5.8	-5.85	0.472582
db_Carteolol	-5.9	-6	-5.7	-5.8	-5.85	0.129099
db_Quazepam	-5.9	-5.9	-5.8	-5.8	-5.85	0.057735
db_Ceftriaxone	-5.8	-5.8	-6	-5.8	-5.85	0.1
db_Benzophenone	-5.9	-5.8	-5.9	-5.8	-5.85	0.057735
db_Thioproperazine	-6	-5.8	-5.8	-5.8	-5.85	0.1
db_Cefapirin	-5.8	-5.9	-5.9	-5.8	-5.85	0.057735
db_Cefotaxime	-5.8	-5.9	-5.9	-5.8	-5.85	0.057735
db_Vinorelbine	-5.9	-5.8	-5.9	-5.8	-5.85	0.057735
db_Fosamprenavir	-5.9	-5.8	-5.8	-5.9	-5.85	0.057735
db_Cyclizine	-5.8	-5.8	-5.9	-5.8	-5.825	0.05
db_Fidaxomicin	-5.9	-5.7	-5.9	-5.8	-5.825	0.0957427
db_Enalapril	-5.9	-5.7	-5.9	-5.8	-5.825	0.0957427
db_Chlorhexidine	-5.8	-5.9	-5.9	-5.7	-5.825	0.0957427
db_Allylestrenol	-5.8	-5.9	-5.8	-5.8	-5.825	0.05
db_Flurazepam	-5.8	-5.9	-5.8	-5.8	-5.825	0.05
db_Bromfenac	-5.8	-5.8	-5.9	-5.8	-5.825	0.05
db_Gemeprost	-5.7	-5.9	-5.7	-6	-5.825	0.15
db_Phensuximide	-5.9	-5.8	-5.8	-5.8	-5.825	0.05
db_Ruxolitinib	-5.8	-5.9	-5.8	-5.8	-5.825	0.05
db_Capecitabine	-5.9	-5.7	-5.9	-5.8	-5.825	0.0957427
db_Pheniramine	-5.8	-5.8	-5.8	-5.9	-5.825	0.05
db_Aprindine	-5.6	-5.9	-5.9	-5.9	-5.825	0.15
db_Papaverine	-5.7	-5.8	-5.8	-5.9	-5.8	0.0816497
db_Amisulpride	-5.8	-5.8	-5.8	-5.8	-5.8	0
db_Diphenhydramine	-5.8	-5.8	-5.8	-5.8	-5.8	0
db_Temsirolimus	-6.3	-6.3	-6.3	-4.3	-5.8	1
db_Sulconazole	-5.5	-5.7	-6	-6	-5.8	0.244949
db_Tetryzoline	-5.8	-5.8	-5.8	-5.8	-5.8	0
db_Methsuximide	-5.8	-5.8	-5.8	-5.8	-5.8	0
db_Bromazepam	-5.8	-5.8	-5.8	-5.8	-5.8	0
db_Alpha-Linolenic_Acid	-5.8	-5.9	-5.8	-5.7	-5.8	0.0816497
db_Naproxen	-5.8	-5.8	-5.8	-5.8	-5.8	0
db_Tolfenamic_Acid	-5.8	-5.8	-5.8	-5.8	-5.8	0
db_Griseofulvin	-5.8	-5.8	-5.8	-5.8	-5.8	0
db_Norethisterone	-5.8	-5.8	-5.8	-5.8	-5.8	0
db_Flurandrenolide	-5.8	-5.8	-5.8	-5.8	-5.8	0
db_Ambrisentan	-5.8	-5.8	-5.8	-5.8	-5.8	0
db_Cetirizine	-5.8	-5.8	-5.8	-5.8	-5.8	0
db_Mepiprazole	-5.8	-5.8	-5.8	-5.8	-5.8	0
db_Betamethasone	-5.8	-5.8	-5.8	-5.8	-5.8	0
db_Megestrol_acetate	-5.8	-5.8	-5.8	-5.8	-5.8	0
db_Chlorprothixene	-5.8	-5.8	-5.8	-5.8	-5.8	0
db_Codeine	-5.8	-5.8	-5.8	-5.8	-5.8	0
db_Etodolac	-5.8	-5.8	-5.8	-5.8	-5.8	0
db_Prednisone	-5.8	-5.8	-5.8	-5.8	-5.8	0
db_Leflunomide	-5.8	-5.8	-5.8	-5.8	-5.8	0
db_Thalidomide	-5.8	-5.8	-5.8	-5.8	-5.8	0
db_Testosterone	-5.8	-5.8	-5.8	-5.8	-5.8	0
db_Naratriptan	-5.8	-5.8	-5.8	-5.8	-5.8	0
db_Chlortetracycline	-5.8	-5.8	-5.8	-5.8	-5.8	0
db_Ondansetron	-5.8	-5.8	-5.8	-5.8	-5.8	0
db_Ulobetasol	-5.8	-5.8	-5.8	-5.8	-5.8	0
db_Fusidic_Acid	-5.7	-5.8	-5.9	-5.8	-5.8	0.0816497
db_Prucalopride	-5.4	-5.7	-6	-6	-5.775	0.287228
db_Rotigotine	-5.9	-5.7	-5.8	-5.7	-5.775	0.0957427
db_Dalfopristin	-5.9	-5.7	-5.8	-5.7	-5.775	0.0957427
db_Lubiprostone	-5.7	-5.6	-5.7	-6.1	-5.775	0.221736
db_Sufentanil	-5.8	-5.8	-5.7	-5.8	-5.775	0.05
db_Loteprednol	-5.7	-5.8	-5.8	-5.8	-5.775	0.05
db_Ethylmorphine	-5.8	-5.7	-5.8	-5.8	-5.775	0.05
db_Erdafitinib	-5.9	-5.7	-5.9	-5.6	-5.775	0.15
db_Rosuvastatin	-5.8	-5.5	-5.9	-5.9	-5.775	0.189297
db_Erlotinib	-5.8	-5.8	-5.8	-5.7	-5.775	0.05
db_Amprenavir	-5.8	-5.8	-5.8	-5.7	-5.775	0.05
db_Benzyl_Benzoate	-5.8	-5.8	-5.8	-5.7	-5.775	0.05
db_Treprostinil	-5.9	-5.8	-5.7	-5.7	-5.775	0.0957427
db_Tolmetin	-5.7	-5.8	-5.8	-5.7	-5.75	0.057735
db_Anastrozole	-5.8	-5.7	-5.7	-5.8	-5.75	0.057735
db_Clobetasone	-5.6	-5.6	-5.9	-5.9	-5.75	0.173205
db_Benznidazole	-5.7	-5.8	-5.8	-5.7	-5.75	0.057735
db_Bepotastine	-5.7	-5.8	-5.8	-5.7	-5.75	0.057735
db_Mitotane	-5.7	-5.8	-5.7	-5.8	-5.75	0.057735
db_Phenylbutazone	-5.8	-5.7	-5.9	-5.6	-5.75	0.129099
db_Etofibrate	-5.6	-5.8	-5.6	-6	-5.75	0.191485
db_Vitamin_A	-5.6	-6.1	-5.6	-5.7	-5.75	0.238048
db_Drotaverine	-5.7	-5.7	-5.7	-5.8	-5.725	0.05
db_Gestodene	-5.7	-5.7	-5.7	-5.8	-5.725	0.05
db_Ezogabine	-5.6	-5.7	-5.8	-5.8	-5.725	0.0957427
db_Methantheline	-5.7	-5.8	-5.8	-5.6	-5.725	0.0957427
db_Alfuzosin	-5.7	-5.8	-5.7	-5.7	-5.725	0.05
db_Triclabendazole	-5.7	-5.8	-5.7	-5.7	-5.725	0.05
db_Lefamulin	-5.6	-5.6	-6.1	-5.6	-5.725	0.25
db_Cholic_Acid	-5.4	-6.1	-5.4	-6	-5.725	0.377492
db_Troleandomycin	-6.1	-4.9	-5.7	-6.2	-5.725	0.590903
db_Iodipamide	-5.8	-5.7	-5.8	-5.6	-5.725	0.0957427
db_Tamsulosin	-5.9	-5.5	-5.8	-5.7	-5.725	0.170783
db_Eprosartan	-5.6	-6.1	-5.6	-5.6	-5.725	0.25
db_Aceclofenac	-5.7	-5.7	-5.8	-5.7	-5.725	0.05
db_Zopiclone	-5.7	-5.7	-5.7	-5.7	-5.7	0
db_Nilutamide	-5.7	-5.7	-5.7	-5.7	-5.7	0
db_Alprostadil	-5.8	-5.4	-5.8	-5.8	-5.7	0.2
db_Nystatin	-5.7	-5.7	-5.7	-5.7	-5.7	0
db_Heptabarbital	-5.7	-5.7	-5.7	-5.7	-5.7	0
db_Trilostane	-5.7	-5.7	-5.7	-5.7	-5.7	0
db_Hydroflumethiazide	-5.7	-5.7	-5.7	-5.7	-5.7	0
db_Diltiazem	-5.8	-5.7	-5.6	-5.7	-5.7	0.0816497
db_Suprofen	-5.7	-5.7	-5.7	-5.7	-5.7	0
db_Drostanolone	-5.7	-5.7	-5.7	-5.7	-5.7	0
db_Zaleplon	-5.7	-5.7	-5.7	-5.7	-5.7	0
db_Oxandrolone	-5.7	-5.7	-5.7	-5.7	-5.7	0
db_Sulfaphenazole	-5.7	-5.7	-5.7	-5.7	-5.7	0
db_Triamcinolone	-5.7	-5.7	-5.7	-5.7	-5.7	0
db_Ibutilide	-5.7	-5.7	-5.6	-5.8	-5.7	0.0816497
db_Glycopyrronium	-5.7	-5.7	-5.7	-5.7	-5.7	0
db_Fluocortolone	-5.7	-5.7	-5.7	-5.7	-5.7	0
db_Oxyphencyclimine	-5.7	-5.7	-5.7	-5.7	-5.7	0
db_Isopropamide	-5.7	-5.7	-5.7	-5.7	-5.7	0
db_Fluoxetine	-5.7	-5.7	-5.7	-5.7	-5.7	0
db_Tasimelteon	-5.7	-5.7	-5.7	-5.7	-5.7	0
db_Ripasudil	-5.7	-5.7	-5.7	-5.7	-5.7	0
db_Fusafungine	-5.7	-5.7	-5.7	-5.7	-5.7	0
db_Esculin	-5.7	-5.7	-5.7	-5.7	-5.7	0
db_Promethazine	-5.7	-5.7	-5.7	-5.7	-5.7	0
db_Levocabastine	-5.7	-5.7	-5.7	-5.7	-5.7	0
db_Cannabidiol	-5.7	-5.7	-5.7	-5.7	-5.7	0
db_Orphenadrine	-5.7	-5.7	-5.7	-5.7	-5.7	0
db_Zolmitriptan	-5.7	-5.7	-5.7	-5.7	-5.7	0
db_Duloxetine	-5.7	-5.7	-5.7	-5.7	-5.7	0
db_Menadione	-5.7	-5.7	-5.7	-5.7	-5.7	0
db_Aliskiren	-5.9	-5.4	-5.7	-5.8	-5.7	0.216025
db_Toloxatone	-5.7	-5.7	-5.7	-5.7	-5.7	0
db_Meclofenamic_acid	-5.7	-5.7	-5.7	-5.7	-5.7	0
db_Toremifene	-5.9	-5.5	-5.5	-5.9	-5.7	0.23094
db_Prasugrel	-6	-5.6	-5.6	-5.6	-5.7	0.2
db_Atomoxetine	-5.7	-5.7	-5.7	-5.6	-5.675	0.05
db_Desmopressin	-5.9	-5.5	-5.7	-5.6	-5.675	0.170783
db_Lapyrium	-5.9	-5.5	-5.7	-5.6	-5.675	0.170783
db_Binimetinib	-5.9	-5.7	-5.5	-5.6	-5.675	0.170783
db_Aceprometazine	-5.7	-5.7	-5.7	-5.6	-5.675	0.05
db_Hydrocortamate	-5.2	-5.8	-5.8	-5.9	-5.675	0.320156
db_Chlorphenamine	-5.7	-5.7	-5.7	-5.6	-5.675	0.05
db_Aztreonam	-5.5	-5.6	-5.8	-5.8	-5.675	0.15
db_Trimetrexate	-5.6	-5.7	-5.7	-5.7	-5.675	0.05
db_Propiomazine	-5.7	-5.7	-5.6	-5.7	-5.675	0.05
db_Cinolazepam	-5.7	-5.7	-5.6	-5.7	-5.675	0.05
db_Cefditoren	-5.6	-5.7	-5.6	-5.8	-5.675	0.0957427
db_Prochlorperazine	-5.8	-5.6	-5.6	-5.7	-5.675	0.0957427
db_Obeticholic_acid	-5.7	-5.8	-5.7	-5.5	-5.675	0.125831
db_Dipivefrin	-5.6	-5.7	-5.7	-5.7	-5.675	0.05
db_Perindopril	-5.8	-5.7	-5.5	-5.7	-5.675	0.125831
db_Cefotetan	-5.7	-5.7	-5.6	-5.7	-5.675	0.05
db_Tamoxifen	-5.8	-5.6	-5.7	-5.6	-5.675	0.0957427
db_Pravastatin	-5.8	-5.4	-5.8	-5.6	-5.65	0.191485
db_Cefixime	-5.7	-5.6	-5.7	-5.6	-5.65	0.057735
db_Norgestimate	-5.7	-5.6	-5.7	-5.6	-5.65	0.057735
db_Modafinil	-5.7	-5.7	-5.6	-5.6	-5.65	0.057735
db_Varenicline	-5.6	-5.7	-5.7	-5.6	-5.65	0.057735
db_Fluticasone_furoate	-5.6	-5.7	-5.6	-5.7	-5.65	0.057735
db_Desogestrel	-5.6	-5.7	-5.6	-5.7	-5.65	0.057735
db_Gabapentin_Enacarbil	-5.5	-5.7	-5.7	-5.7	-5.65	0.1
db_Eszopiclone	-5.6	-5.7	-5.6	-5.6	-5.625	0.05
db_Etofenamate	-5.7	-5.9	-5.3	-5.6	-5.625	0.25
db_Enoxacin	-5.7	-5.6	-5.6	-5.6	-5.625	0.05
db_Levocetirizine	-5.6	-5.6	-5.7	-5.6	-5.625	0.05
db_Alimemazine	-5.6	-5.6	-5.7	-5.6	-5.625	0.05
db_Tetrabenazine	-5.6	-5.7	-5.6	-5.6	-5.625	0.05
db_Ethotoin	-5.6	-5.7	-5.6	-5.6	-5.625	0.05
db_Flumazenil	-5.6	-5.6	-5.6	-5.7	-5.625	0.05
db_Ouabain	-5.4	-5.4	-5.8	-5.8	-5.6	0.23094
db_Milrinone	-5.6	-5.6	-5.6	-5.6	-5.6	0
db_Meclocycline	-5.5	-5.5	-5.7	-5.7	-5.6	0.11547
db_Triflupromazine	-5.6	-5.5	-5.7	-5.6	-5.6	0.0816497
db_Carbazochrome	-5.6	-5.6	-5.6	-5.6	-5.6	0
db_Methoxsalen	-5.6	-5.6	-5.6	-5.6	-5.6	0
db_Ciclopirox	-5.6	-5.6	-5.6	-5.6	-5.6	0
db_Ramosetron	-5.6	-5.6	-5.6	-5.6	-5.6	0
db_Clonixin	-5.6	-5.6	-5.6	-5.6	-5.6	0
db_Almotriptan	-5.6	-5.6	-5.6	-5.6	-5.6	0
db_Armodafinil	-5.6	-5.6	-5.6	-5.6	-5.6	0
db_Alogliptin	-5.6	-5.6	-5.6	-5.6	-5.6	0
db_Tioconazole	-5.6	-5.6	-5.6	-5.6	-5.6	0
db_Methadone	-5.6	-5.6	-5.6	-5.6	-5.6	0
db_Diethylstilbestrol	-5.6	-5.6	-5.6	-5.6	-5.6	0
db_Alosetron	-5.6	-5.6	-5.6	-5.6	-5.6	0
db_Levobupivacaine	-5.6	-5.6	-5.6	-5.6	-5.6	0
db_Bumetanide	-5.6	-5.6	-5.6	-5.6	-5.6	0
db_Nevirapine	-5.6	-5.6	-5.6	-5.6	-5.6	0
db_Trimethobenzamide	-5.6	-5.6	-5.6	-5.6	-5.6	0
db_Hyaluronic_acid	-5.5	-5.7	-5.7	-5.5	-5.6	0.11547
db_Nitrendipine	-5.6	-5.6	-5.6	-5.6	-5.6	0
db_Febuxostat	-5.6	-5.6	-5.6	-5.6	-5.6	0
db_Imiquimod	-5.6	-5.6	-5.6	-5.6	-5.6	0
db_Tofacitinib	-5.6	-5.6	-5.6	-5.6	-5.6	0
db_Zotepine	-5.6	-5.6	-5.6	-5.6	-5.6	0
db_Dexibuprofen	-5.6	-5.6	-5.6	-5.6	-5.6	0
db_Efinaconazole	-5.6	-5.6	-5.6	-5.6	-5.6	0
db_Diclofenac	-5.6	-5.6	-5.6	-5.6	-5.6	0
db_Cefadroxil	-5.6	-5.6	-5.6	-5.6	-5.6	0
db_Dyclonine	-5.6	-5.7	-5.5	-5.6	-5.6	0.0816497
db_Buprenorphine	-5.6	-5.6	-5.6	-5.6	-5.6	0
db_Dofetilide	-5.6	-5.7	-5.4	-5.6	-5.575	0.125831
db_Orlistat	-5.7	-5.6	-5.7	-5.3	-5.575	0.189297
db_Polidocanol	-6	-5.4	-5.7	-5.2	-5.575	0.35
db_Captodiame	-5.7	-5.5	-5.5	-5.6	-5.575	0.0957427
db_Quinethazone	-5.6	-5.6	-5.5	-5.6	-5.575	0.05
db_Voriconazole	-5.6	-5.6	-5.6	-5.5	-5.575	0.05
db_Lacosamide	-5.5	-5.6	-5.6	-5.6	-5.575	0.05
db_Tenofovir_disoproxil	-5.4	-5.7	-6	-5.1	-5.55	0.387298
db_Polythiazide	-5.6	-5.5	-5.5	-5.6	-5.55	0.057735
db_Dextropropoxyphene	-5.5	-5.5	-5.6	-5.6	-5.55	0.057735
db_Sulfadimethoxine	-5.5	-5.6	-5.5	-5.6	-5.55	0.057735
db_Misoprostol	-5.2	-5.7	-5.7	-5.6	-5.55	0.238048
db_Baricitinib	-5.6	-5.6	-5.5	-5.5	-5.55	0.057735
db_Triclosan	-5.6	-5.6	-5.5	-5.5	-5.55	0.057735
db_Aspartame	-5.6	-5.5	-5.6	-5.5	-5.55	0.057735
db_Alizapride	-5.5	-5.5	-5.7	-5.5	-5.55	0.1
db_Verapamil	-5	-5.7	-5.8	-5.7	-5.55	0.369685
db_Brompheniramine	-5.5	-5.6	-5.6	-5.5	-5.55	0.057735
db_Gemfibrozil	-5.9	-5.3	-5.3	-5.7	-5.55	0.3
db_Ketorolac	-5.6	-5.5	-5.6	-5.5	-5.55	0.057735
db_Penbutolol	-5.2	-5.6	-5.7	-5.7	-5.55	0.238048
db_Quinacrine	-5.5	-5.6	-5.6	-5.5	-5.55	0.057735
db_Mitoxantrone	-5.8	-5.4	-5.6	-5.4	-5.55	0.191485
db_Dexbrompheniramine	-5.5	-5.6	-5.5	-5.5	-5.525	0.05
db_Vilanterol	-5.4	-5.5	-5.6	-5.6	-5.525	0.0957427
db_Clevidipine	-5.5	-5.5	-5.5	-5.6	-5.525	0.05
db_Topiroxostat	-5.5	-5.6	-5.6	-5.4	-5.525	0.0957427
db_Bupivacaine	-5.5	-5.5	-5.5	-5.6	-5.525	0.05
db_Pefloxacin	-5.6	-5.5	-5.5	-5.5	-5.525	0.05
db_Capsaicin	-5.8	-5.6	-5.4	-5.3	-5.525	0.221736
db_Propranolol	-5.6	-5.6	-5.7	-5.2	-5.525	0.221736
db_Dexmedetomidine	-5.5	-5.5	-5.5	-5.5	-5.5	0
db_Cangrelor	-5.3	-5.2	-5.9	-5.6	-5.5	0.316228
db_Deutetrabenazine	-5.5	-5.5	-5.5	-5.5	-5.5	0
db_Cefdinir	-5.4	-5.4	-5.6	-5.6	-5.5	0.11547
db_Aminophenazone	-5.5	-5.5	-5.5	-5.5	-5.5	0
db_Isradipine	-5.5	-5.5	-5.5	-5.5	-5.5	0
db_Rimantadine	-5.5	-5.5	-5.5	-5.5	-5.5	0
db_Gemcitabine	-5.5	-5.5	-5.5	-5.5	-5.5	0
db_Florbetaben_(18F)	-5.6	-5.5	-5.5	-5.4	-5.5	0.0816497
db_Acepromazine	-5.5	-5.5	-5.5	-5.5	-5.5	0
db_Pergolide	-5.5	-5.5	-5.5	-5.5	-5.5	0
db_Oxymorphone	-5.5	-5.5	-5.5	-5.5	-5.5	0
db_Ketobemidone	-5.5	-5.5	-5.5	-5.5	-5.5	0
db_Sulpiride	-5.5	-5.5	-5.5	-5.5	-5.5	0
db_Hexachlorophene	-5.5	-5.5	-5.5	-5.5	-5.5	0
db_Clopidogrel	-5.5	-5.5	-5.5	-5.5	-5.5	0
db_Ethynodiol_diacetate	-5.5	-5.5	-5.5	-5.5	-5.5	0
db_Norfloxacin	-5.5	-5.5	-5.5	-5.5	-5.5	0
db_Anagrelide	-5.5	-5.5	-5.5	-5.5	-5.5	0
db_Iophendylate	-5.8	-5	-5.3	-5.9	-5.5	0.424264
db_Flutemetamol_(18F)	-5.5	-5.5	-5.5	-5.5	-5.5	0
db_Fluticasone_propionate	-5.5	-5.5	-5.5	-5.5	-5.5	0
db_Nitazoxanide	-5.5	-5.5	-5.5	-5.5	-5.5	0
db_Methotrimeprazine	-5.5	-5.5	-5.5	-5.5	-5.5	0
db_Rocuronium	-5.5	-5.5	-5.5	-5.5	-5.5	0
db_Zileuton	-5.5	-5.5	-5.5	-5.5	-5.5	0
db_Fursultiamine	-5.5	-5.7	-5.6	-5.2	-5.5	0.216025
db_Bepridil	-5.7	-5.5	-5.4	-5.3	-5.475	0.170783
db_Glycodiazine	-5.5	-5.5	-5.5	-5.4	-5.475	0.05
db_Nalidixic_Acid	-5.5	-5.5	-5.5	-5.4	-5.475	0.05
db_Omadacycline	-5.5	-5.5	-5.5	-5.4	-5.475	0.05
db_Lisinopril	-5.5	-5.6	-5.7	-5.1	-5.475	0.262996
db_Rifabutin	-5.4	-5.6	-5.4	-5.5	-5.475	0.0957427
db_Azithromycin	-5.5	-5.5	-5.4	-5.5	-5.475	0.05
db_Tixocortol	-5.5	-5.5	-5.5	-5.4	-5.475	0.05
db_Metaxalone	-5.4	-5.5	-5.5	-5.5	-5.475	0.05
db_Zucapsaicin	-5.3	-5.4	-5.8	-5.4	-5.475	0.221736
db_Ibuprofen	-5.5	-5.4	-5.5	-5.5	-5.475	0.05
db_Cefepime	-5.6	-5.4	-5.3	-5.6	-5.475	0.15
db_Arotinolol	-5.5	-5.4	-5.4	-5.6	-5.475	0.0957427
db_Memantine	-5.5	-5.4	-5.5	-5.5	-5.475	0.05
db_Nateglinide	-5.5	-5.4	-5.5	-5.5	-5.475	0.05
db_Sarecycline	-5.3	-5.5	-5.5	-5.5	-5.45	0.1
db_Ceftibuten	-5.4	-5.5	-5.4	-5.5	-5.45	0.057735
db_Sulfamethazine	-5.5	-5.4	-5.4	-5.5	-5.45	0.057735
db_Moxifloxacin	-5.4	-5.4	-5.5	-5.5	-5.45	0.057735
db_Tacrolimus	-5.8	-4.9	-5.3	-5.8	-5.45	0.43589
db_Metipranolol	-5.4	-5.5	-5.5	-5.4	-5.45	0.057735
db_Levofloxacin	-5.5	-5.4	-5.5	-5.4	-5.45	0.057735
db_Promazine	-5.6	-5.6	-5	-5.6	-5.45	0.3
db_Ethopropazine	-5.4	-5.5	-5.4	-5.4	-5.425	0.05
db_Bromodiphenhydramine	-5.4	-5.4	-5.5	-5.4	-5.425	0.05
db_Stiripentol	-5.4	-5.5	-5.4	-5.4	-5.425	0.05
db_Cefalotin	-5.5	-5.6	-5.2	-5.4	-5.425	0.170783
db_Mivacurium	-5	-4.8	-5.9	-6	-5.425	0.613052
db_Protirelin	-5.5	-5.4	-5.4	-5.4	-5.425	0.05
db_Ditazole	-5.4	-5.5	-5.3	-5.5	-5.425	0.0957427
db_Romidepsin	-5.5	-5.5	-5.2	-5.5	-5.425	0.15
db_Melatonin	-5.4	-5.3	-5.5	-5.5	-5.425	0.0957427
db_Dirithromycin	-5.3	-5.6	-5.2	-5.6	-5.425	0.206155
db_Gemifloxacin	-5.4	-5.4	-5.4	-5.4	-5.4	0
db_Dimetotiazine	-5.4	-5.4	-5.4	-5.4	-5.4	0
db_Etonogestrel	-5.4	-5.4	-5.4	-5.4	-5.4	0
db_Triflusal	-5.4	-5.4	-5.4	-5.4	-5.4	0
db_Nicorandil	-5.4	-5.4	-5.4	-5.4	-5.4	0
db_Ofloxacin	-5.4	-5.4	-5.4	-5.4	-5.4	0
db_Trichlormethiazide	-5.4	-5.4	-5.4	-5.4	-5.4	0
db_Medroxyprogesterone_acetate	-5.3	-5.5	-5.5	-5.3	-5.4	0.11547
db_Sulfisoxazole	-5.4	-5.4	-5.4	-5.4	-5.4	0
db_Etomidate	-5.4	-5.4	-5.4	-5.4	-5.4	0
db_Sibutramine	-5.4	-5.4	-5.4	-5.4	-5.4	0
db_Hydrochlorothiazide	-5.4	-5.4	-5.4	-5.4	-5.4	0
db_Amobarbital	-5.4	-5.4	-5.4	-5.4	-5.4	0
db_Antipyrine	-5.4	-5.4	-5.4	-5.4	-5.4	0
db_Methylnaltrexone	-5.4	-5.4	-5.4	-5.4	-5.4	0
db_Perphenazine	-5.3	-5.3	-5.5	-5.5	-5.4	0.11547
db_Artemether	-5.4	-5.4	-5.4	-5.4	-5.4	0
db_Enoximone	-5.4	-5.4	-5.4	-5.4	-5.4	0
db_Lorlatinib	-5.5	-5.4	-5.2	-5.5	-5.4	0.141421
db_Xylometazoline	-5.4	-5.4	-5.4	-5.4	-5.4	0
db_Stavudine	-5.4	-5.4	-5.4	-5.4	-5.4	0
db_Trifluridine	-5.2	-5.4	-5.5	-5.5	-5.4	0.141421
db_Nitrofurantoin	-5.4	-5.4	-5.4	-5.4	-5.4	0
db_Micafungin	-5.6	-5.6	-4.9	-5.5	-5.4	0.33665
db_Ropivacaine	-5.4	-5.4	-5.4	-5.4	-5.4	0
db_Rivastigmine	-5.4	-5.4	-5.4	-5.4	-5.4	0
db_Liothyronine	-5.4	-5.4	-5.4	-5.4	-5.4	0
db_Normethadone	-5.4	-5.4	-5.4	-5.4	-5.4	0
db_Flutamide	-5.4	-5.4	-5.4	-5.4	-5.4	0
db_Clobetasol_propionate	-5.4	-5.4	-5.4	-5.4	-5.4	0
db_Levobunolol	-5.5	-5.5	-5.4	-5.2	-5.4	0.141421
db_Etacrynic_acid	-5.4	-5.4	-5.4	-5.3	-5.375	0.05
db_Methylscopolamine_bromide	-5.4	-5.4	-5.3	-5.4	-5.375	0.05
db_Phendimetrazine	-5.4	-5.4	-5.3	-5.4	-5.375	0.05
db_Fesoterodine	-5.5	-5.4	-5.3	-5.3	-5.375	0.0957427
db_Scopolamine	-5.4	-5.4	-5.3	-5.4	-5.375	0.05
db_Procarbazine	-5.4	-5.4	-5.3	-5.4	-5.375	0.05
db_Procaterol	-5.4	-5.4	-5.3	-5.4	-5.375	0.05
db_Bupranolol	-5.3	-5.4	-5.4	-5.4	-5.375	0.05
db_Esmolol	-5.4	-5.3	-5.4	-5.4	-5.375	0.05
db_Felodipine	-5.4	-5.3	-5.4	-5.4	-5.375	0.05
db_Vancomycin	-6.3	-6.3	-3.9	-5	-5.375	1.15866
db_Furosemide	-5.3	-5.4	-5.5	-5.3	-5.375	0.0957427
db_Bambuterol	-5.4	-5.4	-5.3	-5.3	-5.35	0.057735
db_Hyoscyamine	-5.3	-5.2	-5.6	-5.3	-5.35	0.173205
db_Amfecloral	-5.4	-5.4	-5.3	-5.3	-5.35	0.057735
db_Florbetapir_(18F)	-5.3	-5.3	-5.4	-5.4	-5.35	0.057735
db_Pethidine	-5	-5.5	-5.4	-5.5	-5.35	0.238048
db_Vorinostat	-5.4	-5.7	-5.2	-5.1	-5.35	0.264575
db_Budesonide	-5.2	-5.4	-5.4	-5.4	-5.35	0.1
db_Disopyramide	-5.2	-5.3	-5.5	-5.3	-5.325	0.125831
db_Rizatriptan	-5.3	-5.3	-5.4	-5.3	-5.325	0.05
db_Pentamidine	-5.6	-5	-5	-5.7	-5.325	0.377492
db_Cytisine	-5.3	-5.4	-5.3	-5.3	-5.325	0.05
db_Ioxaglic_acid	-5.3	-5.4	-5.3	-5.3	-5.325	0.05
db_Tropicamide	-5.4	-5.3	-5.3	-5.3	-5.325	0.05
db_Ambroxol	-5.4	-5.3	-5.3	-5.3	-5.325	0.05
db_Sirolimus	-5.7	-4.9	-5.7	-5	-5.325	0.434933
db_Lacidipine	-5.3	-5.4	-5.3	-5.3	-5.325	0.05
db_Cefacetrile	-5.3	-5.3	-5.3	-5.4	-5.325	0.05
db_Besifloxacin	-5.3	-5.3	-5.3	-5.4	-5.325	0.05
db_Vildagliptin	-5.3	-5.3	-5.3	-5.4	-5.325	0.05
db_Dinoprostone	-4.8	-5.5	-5.4	-5.5	-5.3	0.33665
db_Cefoxitin	-5.3	-5.3	-5.3	-5.3	-5.3	0
db_L-Tryptophan	-5.3	-5.3	-5.3	-5.3	-5.3	0
db_Camphor	-5.3	-5.3	-5.3	-5.3	-5.3	0
db_Frovatriptan	-5.3	-5.3	-5.3	-5.3	-5.3	0
db_Dapsone	-5.3	-5.3	-5.3	-5.3	-5.3	0
db_Oxymetazoline	-5.3	-5.3	-5.3	-5.3	-5.3	0
db_Sulfamethoxazole	-5.3	-5.3	-5.3	-5.3	-5.3	0
db_Ibudilast	-5.3	-5.3	-5.3	-5.3	-5.3	0
db_Nilvadipine	-5.5	-5.3	-5.2	-5.2	-5.3	0.141421
db_Ketamine	-5.3	-5.3	-5.3	-5.3	-5.3	0
db_Lisdexamfetamine	-5.3	-5.3	-5.3	-5.3	-5.3	0
db_Valbenazine	-5.3	-5.3	-5.3	-5.3	-5.3	0
db_Dexmethylphenidate	-5.3	-5.3	-5.3	-5.3	-5.3	0
db_Moclobemide	-5.4	-5.3	-5.3	-5.2	-5.3	0.0816497
db_Edaravone	-5.3	-5.3	-5.3	-5.3	-5.3	0
db_Phenacemide	-5.3	-5.3	-5.3	-5.3	-5.3	0
db_Molindone	-5.3	-5.3	-5.3	-5.3	-5.3	0
db_Doxylamine	-5.3	-5.3	-5.3	-5.3	-5.3	0
db_Desonide	-5.3	-5.3	-5.3	-5.3	-5.3	0
db_Tolazoline	-5.3	-5.3	-5.3	-5.3	-5.3	0
db_Atenolol	-5.3	-5.3	-5.3	-5.3	-5.3	0
db_Triamterene	-5.3	-5.3	-5.3	-5.3	-5.3	0
db_Cinchocaine	-5.4	-5.2	-5.1	-5.4	-5.275	0.15
db_Clomocycline	-5.3	-5.2	-5.3	-5.3	-5.275	0.05
db_Venlafaxine	-5.2	-5.2	-5.5	-5.2	-5.275	0.15
db_Tripelennamine	-5.3	-5.2	-5.3	-5.3	-5.275	0.05
db_Quinagolide	-5.3	-5.4	-5.3	-5.1	-5.275	0.125831
db_Abacavir	-5.3	-5.2	-5.3	-5.3	-5.275	0.05
db_Levomethadyl_Acetate	-5.3	-5.3	-5.3	-5.2	-5.275	0.05
db_Tolbutamide	-5.3	-5.3	-5.3	-5.2	-5.275	0.05
db_Felbamate	-5.3	-5.3	-5.3	-5.2	-5.275	0.05
db_Levobetaxolol	-5.1	-5.5	-5.3	-5.2	-5.275	0.170783
db_Methadyl_Acetate	-5.2	-5.3	-5.3	-5.2	-5.25	0.057735
db_Proflavine	-5.3	-5.2	-5.2	-5.3	-5.25	0.057735
db_Bendamustine	-5.3	-5.3	-5.2	-5.2	-5.25	0.057735
db_Meropenem	-5.2	-5.3	-5.3	-5.2	-5.25	0.057735
db_Doripenem	-5.2	-5.3	-5.1	-5.4	-5.25	0.129099
db_Ceftolozane	-5.7	-5	-5.2	-5.1	-5.25	0.310913
db_Carbinoxamine	-5.2	-5.4	-5.2	-5.2	-5.25	0.1
db_Adefovir_Dipivoxil	-5.2	-5.2	-5.2	-5.3	-5.225	0.05
db_Mepyramine	-5.2	-5.2	-5.2	-5.3	-5.225	0.05
db_Valaciclovir	-5.3	-5.1	-5.2	-5.3	-5.225	0.0957427
db_Fingolimod	-5.6	-5.2	-5.1	-5	-5.225	0.262996
db_Chloroquine	-5.3	-5.3	-5.4	-4.9	-5.225	0.221736
db_Thiocolchicoside	-5.3	-5.3	-5	-5.3	-5.225	0.15
db_Viomycin	-5.4	-5.1	-5.2	-5.2	-5.225	0.125831
db_Clarithromycin	-5.2	-5.2	-5.3	-5.2	-5.225	0.05
db_Tymazoline	-5.2	-5.3	-5.2	-5.2	-5.225	0.05
db_Hexetidine	-5.2	-5.2	-5.3	-5.2	-5.225	0.05
db_Bupropion	-5.3	-5.2	-5.2	-5.2	-5.225	0.05
db_Cefmetazole	-5.2	-5.4	-5.2	-5.1	-5.225	0.125831
db_Phenformin	-5.2	-5.3	-5.2	-5.2	-5.225	0.05
db_Methyl_cellulose	-5.4	-5.4	-5	-5.1	-5.225	0.206155
db_Ajmaline	-5.2	-5.2	-5.2	-5.2	-5.2	0
db_Dorzolamide	-5.2	-5.2	-5.2	-5.2	-5.2	0
db_Clindamycin	-5.2	-5.2	-5.2	-5.2	-5.2	0
db_Emedastine	-5.2	-5.2	-5.2	-5.2	-5.2	0
db_Gentamicin	-5.2	-5.2	-5.2	-5.2	-5.2	0
db_Primidone	-5.2	-5.2	-5.2	-5.2	-5.2	0
db_Tramadol	-5.2	-5.2	-5.2	-5.2	-5.2	0
db_Diflorasone	-5.2	-5.2	-5.2	-5.2	-5.2	0
db_Finafloxacin	-5.2	-5.2	-5.2	-5.2	-5.2	0
db_Fluconazole	-5.2	-5.2	-5.2	-5.2	-5.2	0
db_Furazolidone	-5.2	-5.2	-5.2	-5.2	-5.2	0
db_Kanamycin	-5.2	-5.3	-5.3	-5	-5.2	0.141421
db_Octinoxate	-5	-5.4	-5.4	-5	-5.2	0.23094
db_Zonisamide	-5.2	-5.2	-5.2	-5.2	-5.2	0
db_Rasagiline	-5.2	-5.2	-5.2	-5.2	-5.2	0
db_Sulfamoxole	-5.2	-5.2	-5.2	-5.2	-5.2	0
db_Vapreotide	-5.5	-5.3	-4.6	-5.4	-5.2	0.408248
db_Guanfacine	-5.2	-5.2	-5.2	-5.2	-5.2	0
db_Piperonyl_butoxide	-5.1	-5.2	-5.2	-5.3	-5.2	0.0816497
db_Oxyphenonium	-5.2	-5.2	-5.2	-5.2	-5.2	0
db_Dexfenfluramine	-5.2	-5.2	-5.2	-5.2	-5.2	0
db_Brimonidine	-5.2	-5.2	-5.2	-5.2	-5.2	0
db_Betaxolol	-4.9	-5.6	-4.8	-5.4	-5.175	0.386221
db_Chlorpromazine	-5.4	-5	-5.2	-5.1	-5.175	0.170783
db_Hydroxychloroquine	-5	-5.2	-5.3	-5.2	-5.175	0.125831
db_Hydralazine	-5.2	-5.1	-5.2	-5.2	-5.175	0.05
db_Topiramate	-5.1	-5.2	-5.2	-5.2	-5.175	0.05
db_Tyropanoic_acid	-5.2	-5.2	-5.1	-5.2	-5.175	0.05
db_Limaprost	-5.4	-5.1	-5	-5.2	-5.175	0.170783
db_Rifampicin	-5.1	-5.1	-5.1	-5.4	-5.175	0.15
db_Thiamylal	-5.1	-5.1	-5.4	-5.1	-5.175	0.15
db_Trimebutine	-5.1	-5.3	-5.2	-5.1	-5.175	0.0957427
db_Methyclothiazide	-5.2	-5.2	-5.1	-5.1	-5.15	0.057735
db_Crotamiton	-5.3	-5	-5	-5.3	-5.15	0.173205
db_Cyamemazine	-5.1	-5.1	-5.3	-5.1	-5.15	0.1
db_Lomefloxacin	-5.2	-5.1	-5.2	-5.1	-5.15	0.057735
db_Selegiline	-5.2	-5.2	-5.2	-5	-5.15	0.1
db_Icatibant	-5.2	-5.1	-5.2	-5.1	-5.15	0.057735
db_Celiprolol	-5.3	-5.1	-5.1	-5.1	-5.15	0.1
db_Fluvoxamine	-5.1	-5.1	-5.2	-5.2	-5.15	0.057735
db_Lincomycin	-5	-5.2	-5.2	-5.2	-5.15	0.1
db_Alprenolol	-5.1	-5.3	-5	-5.2	-5.15	0.129099
db_Chlorpropamide	-5.1	-5.1	-5.2	-5.2	-5.15	0.057735
db_Cerulenin	-5	-5	-5.2	-5.3	-5.125	0.15
db_Adenosine_monophosphate	-5.2	-5.1	-5.1	-5.1	-5.125	0.05
db_Oxitriptan	-5.1	-5.1	-5.2	-5.1	-5.125	0.05
db_Telbivudine	-5.1	-5.1	-5.2	-5.1	-5.125	0.05
db_Cilastatin	-4.9	-5.2	-5.2	-5.2	-5.125	0.15
db_Ceftizoxime	-4.9	-5.2	-5.1	-5.2	-5.1	0.141421
db_Debrisoquin	-5.1	-5.1	-5.1	-5.1	-5.1	0
db_Sulfamerazine	-5.1	-5.1	-5.1	-5.1	-5.1	0
db_Solriamfetol	-5.1	-5.1	-5.1	-5.1	-5.1	0
db_Diethylpropion	-5.1	-5.1	-5.1	-5.1	-5.1	0
db_Incadronic_acid	-5.1	-5.1	-5.1	-5.1	-5.1	0
db_Idebenone	-4.9	-5.4	-5.1	-5	-5.1	0.216025
db_Zalcitabine	-5.1	-5.1	-5.1	-5.1	-5.1	0
db_Nimodipine	-4.9	-5.5	-5.1	-4.9	-5.1	0.282843
db_Fleroxacin	-5.1	-5.1	-5.1	-5.1	-5.1	0
db_Bisoprolol	-5.1	-5.2	-5.1	-5	-5.1	0.0816497
db_Tiotropium	-5.1	-5.1	-5.1	-5.1	-5.1	0
db_Delafloxacin	-5.1	-5.1	-5.1	-5.1	-5.1	0
db_Dextrothyroxine	-5.1	-5.1	-5.1	-5.1	-5.1	0
db_Idoxuridine	-5.1	-5.1	-5.1	-5.1	-5.1	0
db_Chlormezanone	-5.1	-5.1	-5.1	-5.1	-5.1	0
db_Oleic_Acid	-5.2	-4.9	-5.1	-5.1	-5.075	0.125831
db_Streptomycin	-5.1	-5.2	-5	-5	-5.075	0.0957427
db_Phenazopyridine	-5.1	-5.1	-5.1	-5	-5.075	0.05
db_Methohexital	-5.1	-5.1	-5.1	-5	-5.075	0.05
db_Sulfapyridine	-5	-5.1	-5.1	-5.1	-5.075	0.05
db_Bethanidine	-5.1	-5	-5.1	-5.1	-5.075	0.05
db_Butalbital	-5	-5.1	-5.1	-5.1	-5.075	0.05
db_Chloropyramine	-5.1	-5.1	-5	-5.1	-5.075	0.05
db_Alclofenac	-5	-5.1	-5.1	-5.1	-5.075	0.05
db_Chloramphenicol	-5.1	-5.1	-5	-5.1	-5.075	0.05
db_Metoprolol	-5	-5.2	-5.1	-5	-5.075	0.0957427
db_Nisoldipine	-5.2	-4.8	-5.2	-5	-5.05	0.191485
db_Naloxegol	-5	-5	-5.2	-5	-5.05	0.1
db_Tiapride	-5.1	-5.1	-5	-5	-5.05	0.057735
db_Sparfloxacin	-5.1	-5	-5.1	-5	-5.05	0.057735
db_Phenylbutyric_acid	-5	-5.2	-5	-5	-5.05	0.1
db_Oxybuprocaine	-4.9	-5.1	-5.1	-5	-5.025	0.0957427
db_Sumatriptan	-5	-5.2	-4.9	-5	-5.025	0.125831
db_Remifentanil	-5.1	-5	-5	-5	-5.025	0.05
db_Imolamine	-4.7	-5.3	-4.8	-5.3	-5.025	0.320156
db_Prilocaine	-4.9	-5.1	-5	-5.1	-5.025	0.0957427
db_Oxamniquine	-5	-5	-5	-5.1	-5.025	0.05
db_Methylphenidate	-5.1	-5	-5	-5	-5.025	0.05
db_Isoaminile	-5	-5.1	-5	-5	-5.025	0.05
db_Talbutal	-5.1	-4.8	-5.1	-5.1	-5.025	0.15
db_Caspofungin	-5.1	-5.1	-5.2	-4.7	-5.025	0.221736
db_Sulfadoxine	-5	-5	-5	-5	-5	0
db_Levodopa	-5	-5	-5	-5	-5	0
db_Phenylacetic_acid	-5	-5	-5	-5	-5	0
db_Secobarbital	-5	-5	-5	-5	-5	0
db_Sulfacetamide	-5	-5	-5	-5	-5	0
db_Cladribine	-5	-5	-5	-5	-5	0
db_Pyrimethamine	-5	-5	-5	-5	-5	0
db_Tobramycin	-5	-5	-5	-5	-5	0
db_Levothyroxine	-5	-5	-5	-5	-5	0
db_Procainamide	-5	-5	-5	-5	-5	0
db_Sulfamethizole	-5	-5.1	-5	-4.9	-5	0.0816497
db_Nifedipine	-5	-5	-5	-5	-5	0
db_Fludarabine	-5	-5	-5	-5	-5	0
db_Sotalol	-5	-5	-5	-5	-5	0
db_Methyldopa	-5.1	-5	-4.9	-5	-5	0.0816497
db_Amantadine	-5	-5	-5	-5	-5	0
db_Guanadrel	-5	-5	-5	-5	-5	0
db_Amrinone	-5	-5	-5	-5	-5	0
db_Acebutolol	-5	-5	-5	-5	-5	0
db_Isoprenaline	-5	-5	-5	-5	-5	0
db_Chloroxine	-5	-5	-5	-5	-5	0
db_Pramocaine	-5.1	-5.2	-4.8	-4.9	-5	0.182574
db_Proparacaine	-5	-4.8	-5.1	-5.1	-5	0.141421
db_Mitomycin	-5	-5	-5	-5	-5	0
db_Doxofylline	-5	-5	-5	-5	-5	0
db_Aprobarbital	-5	-5	-5	-5	-5	0
db_Spaglumic_Acid	-4.9	-5	-5	-5.1	-5	0.0816497
db_Phenmetrazine	-5	-5	-5	-5	-5	0
db_Fenproporex	-5	-5	-5	-5	-5	0
db_Mepivacaine	-5	-5	-5	-5	-5	0
db_Pentosan_Polysulfate	-5	-5	-5	-4.9	-4.975	0.05
db_Oxprenolol	-5.1	-5.1	-4.6	-5.1	-4.975	0.25
db_Probenecid	-5	-5	-4.9	-5	-4.975	0.05
db_Cefpodoxime	-5	-5	-4.9	-5	-4.975	0.05
db_Plazomicin	-5	-4.7	-5.3	-4.9	-4.975	0.25
db_Amikacin	-5	-5	-4.9	-5	-4.975	0.05
db_Ciprofloxacin	-4.9	-5	-5	-5	-4.975	0.05
db_Moxisylyte	-4.9	-5	-5	-5	-4.975	0.05
db_Butethal	-4.9	-5	-5	-5	-4.975	0.05
db_Clofarabine	-4.9	-4.9	-5.1	-4.9	-4.95	0.1
db_Chlorambucil	-5	-4.9	-5	-4.9	-4.95	0.057735
db_Brinzolamide	-5	-4.9	-4.9	-5	-4.95	0.057735
db_Xanthinol	-5	-4.9	-5	-4.9	-4.95	0.057735
db_Lomustine	-5	-5	-4.9	-4.9	-4.95	0.057735
db_Baclofen	-5	-5	-4.9	-4.9	-4.95	0.057735
db_Lorcaserin	-4.9	-5	-4.9	-5	-4.95	0.057735
db_Cinoxacin	-4.9	-5	-4.9	-5	-4.95	0.057735
db_Colfosceril_palmitate	-5.1	-5.1	-4.6	-5	-4.95	0.238048
db_Pentostatin	-5	-4.9	-4.9	-4.9	-4.925	0.05
db_Salbutamol	-5.1	-4.7	-4.8	-5.1	-4.925	0.206155
db_Uridine_triacetate	-5	-4.9	-4.9	-4.9	-4.925	0.05
db_Methocarbamol	-4.8	-5	-5	-4.9	-4.925	0.0957427
db_Valganciclovir	-5.2	-4.7	-4.7	-5.1	-4.925	0.262996
db_Floxuridine	-5	-4.8	-5	-4.9	-4.925	0.0957427
db_Arbekacin	-5.1	-4.4	-5.1	-5.1	-4.925	0.35
db_Isothipendyl	-5	-4.7	-5	-5	-4.925	0.15
db_Fospropofol	-5	-5	-4.9	-4.8	-4.925	0.0957427
db_Salicylic_acid	-4.9	-4.9	-4.9	-4.9	-4.9	0
db_Desvenlafaxine	-4.9	-4.9	-4.9	-4.9	-4.9	0
db_Levamlodipine	-4.9	-4.9	-4.9	-4.9	-4.9	0
db_Acetylsalicylic_acid	-4.9	-4.9	-4.9	-4.9	-4.9	0
db_Lamotrigine	-4.9	-4.9	-4.9	-4.9	-4.9	0
db_Mesalazine	-4.9	-4.9	-4.9	-4.9	-4.9	0
db_Remoxipride	-4.9	-4.9	-4.9	-4.9	-4.9	0
db_Sulfadiazine	-4.9	-4.9	-4.9	-4.9	-4.9	0
db_Thymol	-4.9	-4.9	-4.9	-4.9	-4.9	0
db_Mecamylamine	-4.9	-4.9	-4.9	-4.9	-4.9	0
db_Tetracaine	-5	-4.9	-4.7	-5	-4.9	0.141421
db_Pentoxifylline	-4.8	-4.9	-5	-4.9	-4.9	0.0816497
db_Entecavir	-4.9	-4.9	-4.9	-4.9	-4.9	0
db_Nitroxoline	-4.9	-4.9	-4.9	-4.9	-4.9	0
db_Molsidomine	-4.9	-4.9	-4.9	-4.9	-4.9	0
db_Metyrosine	-4.9	-4.9	-4.9	-4.9	-4.9	0
db_Oseltamivir	-4.9	-4.9	-4.9	-4.9	-4.9	0
db_Framycetin	-4.9	-4.9	-4.9	-4.9	-4.9	0
db_Lodoxamide	-4.9	-4.9	-4.9	-4.9	-4.9	0
db_Pentobarbital	-4.9	-4.9	-4.9	-4.9	-4.9	0
db_Ademetionine	-5.2	-4.8	-4.7	-4.9	-4.9	0.216025
db_Primaquine	-4.9	-4.9	-4.9	-4.9	-4.9	0
db_Didanosine	-4.9	-4.9	-4.9	-4.9	-4.9	0
db_Diiodohydroxyquinoline	-4.9	-4.9	-4.9	-4.9	-4.9	0
db_Thiabendazole	-4.9	-4.9	-4.9	-4.9	-4.9	0
db_Aminohippuric_acid	-4.9	-4.9	-4.9	-4.9	-4.9	0
db_Chlorothiazide	-4.9	-4.9	-4.9	-4.9	-4.9	0
db_Oxybutynin	-4.9	-4.9	-4.9	-4.9	-4.9	0
db_Pindolol	-5	-5	-4.8	-4.8	-4.9	0.11547
db_Paromomycin	-4.9	-4.9	-4.9	-4.9	-4.9	0
db_Chlorzoxazone	-4.9	-4.9	-4.9	-4.9	-4.9	0
db_Iodixanol	-5	-4.9	-4.8	-4.9	-4.9	0.0816497
db_Methyl_salicylate	-4.9	-4.9	-4.9	-4.9	-4.9	0
db_Diazoxide	-5	-4.9	-5	-4.7	-4.9	0.141421
db_Trimethoprim	-4.9	-4.9	-4.9	-4.9	-4.9	0
db_Docosanol	-4.8	-4.6	-5.2	-5	-4.9	0.258199
db_Saxagliptin	-4.9	-4.8	-4.9	-4.9	-4.875	0.05
db_Albendazole	-4.8	-4.9	-4.9	-4.9	-4.875	0.05
db_Famciclovir	-4.9	-4.9	-4.8	-4.9	-4.875	0.05
db_Sulfametopyrazine	-4.9	-4.8	-4.9	-4.9	-4.875	0.05
db_Tapentadol	-4.9	-4.9	-4.9	-4.8	-4.875	0.05
db_Tipiracil	-4.9	-4.9	-4.8	-4.8	-4.85	0.057735
db_Dicyclomine	-4.9	-4.7	-4.9	-4.9	-4.85	0.1
db_Ropinirole	-4.9	-4.9	-4.9	-4.7	-4.85	0.1
db_Riluzole	-4.9	-4.8	-4.9	-4.8	-4.85	0.057735
db_Bromhexine	-4.8	-4.9	-4.9	-4.8	-4.85	0.057735
db_Phenelzine	-4.8	-4.9	-4.9	-4.8	-4.85	0.057735
db_Roxithromycin	-4.8	-4.8	-4.9	-4.8	-4.825	0.05
db_Cyclopentolate	-4.9	-4.8	-4.9	-4.7	-4.825	0.0957427
db_Timolol	-4.5	-5	-4.9	-4.9	-4.825	0.221736
db_Epirizole	-4.8	-4.8	-4.9	-4.8	-4.825	0.05
db_Isoetarine	-4.9	-4.8	-4.8	-4.8	-4.825	0.05
db_Nitrofural	-4.9	-4.8	-4.8	-4.8	-4.825	0.05
db_Atropine	-4.7	-4.7	-5.2	-4.7	-4.825	0.25
db_Aranidipine	-4.8	-4.8	-4.8	-4.9	-4.825	0.05
db_Viloxazine	-5	-5	-4.3	-4.9	-4.8	0.33665
db_Marimastat	-4.8	-4.8	-4.8	-4.8	-4.8	0
db_Tegafur	-4.8	-4.8	-4.8	-4.8	-4.8	0
db_Colistimethate	-5.3	-4.4	-4.3	-5.2	-4.8	0.522813
db_Levomilnacipran	-4.8	-4.8	-4.8	-4.8	-4.8	0
db_Streptozocin	-4.8	-4.8	-4.8	-4.8	-4.8	0
db_Pseudoephedrine	-4.8	-4.8	-4.8	-4.8	-4.8	0
db_Diloxanide	-4.8	-4.8	-4.8	-4.8	-4.8	0
db_Carbidopa	-4.8	-4.8	-4.8	-4.8	-4.8	0
db_Minoxidil	-4.8	-4.8	-4.8	-4.8	-4.8	0
db_Proguanil	-4.8	-4.8	-4.8	-4.8	-4.8	0
db_Propylhexedrine	-4.8	-4.8	-4.8	-4.8	-4.8	0
db_Entacapone	-4.8	-4.8	-4.8	-4.8	-4.8	0
db_Azacitidine	-4.8	-4.8	-4.8	-4.8	-4.8	0
db_Neostigmine	-4.8	-4.8	-4.8	-4.8	-4.8	0
db_Ephedrine	-4.8	-4.8	-4.8	-4.8	-4.8	0
db_Benzoic_Acid	-4.8	-4.8	-4.8	-4.8	-4.8	0
db_Gatifloxacin	-4.8	-4.8	-4.8	-4.8	-4.8	0
db_Levosalbutamol	-4.7	-4.7	-5	-4.8	-4.8	0.141421
db_Perflutren	-4.8	-4.8	-4.8	-4.8	-4.8	0
db_Peramivir	-4.8	-4.8	-4.8	-4.8	-4.8	0
db_Diclofenamide	-4.8	-4.8	-4.8	-4.8	-4.8	0
db_Pidotimod	-4.8	-4.8	-4.8	-4.8	-4.8	0
db_Levmetamfetamine	-4.8	-4.8	-4.8	-4.8	-4.8	0
db_Eugenol	-4.8	-4.8	-4.8	-4.8	-4.8	0
db_Amlodipine	-4.8	-4.7	-4.9	-4.7	-4.775	0.0957427
db_Etidocaine	-4.9	-4.7	-4.7	-4.8	-4.775	0.0957427
db_L-Tyrosine	-4.8	-4.8	-4.7	-4.8	-4.775	0.05
db_Terbutaline	-4.8	-4.7	-4.8	-4.8	-4.775	0.05
db_L-Phenylalanine	-4.7	-4.8	-4.8	-4.8	-4.775	0.05
db_Miltefosine	-4.7	-4.8	-4.7	-4.9	-4.775	0.0957427
db_Sapropterin	-4.8	-4.8	-4.8	-4.7	-4.775	0.05
db_Clenbuterol	-4.8	-4.8	-4.8	-4.7	-4.775	0.05
db_Iohexol	-4.8	-4.8	-4.8	-4.7	-4.775	0.05
db_Dexrazoxane	-4.8	-4.8	-4.8	-4.7	-4.775	0.05
db_Acetaminophen	-4.7	-4.8	-4.7	-4.8	-4.75	0.057735
db_Terlipressin	-5.2	-5	-4.4	-4.4	-4.75	0.412311
db_Ioflupane_I-123	-4.8	-4.8	-4.7	-4.7	-4.75	0.057735
db_Netilmicin	-4.7	-4.8	-4.7	-4.8	-4.75	0.057735
db_Dipyridamole	-4.9	-4.9	-4.2	-5	-4.75	0.369685
db_Midodrine	-4.8	-4.7	-4.7	-4.7	-4.725	0.05
db_Metoclopramide	-4.7	-4.6	-4.7	-4.9	-4.725	0.125831
db_Propacetamol	-4.7	-4.8	-4.7	-4.7	-4.725	0.05
db_Thiopental	-4.8	-4.8	-4.7	-4.6	-4.725	0.0957427
db_Tiludronic_acid	-4.8	-4.7	-4.7	-4.7	-4.725	0.05
db_Lidocaine	-4.8	-4.7	-4.7	-4.7	-4.725	0.05
db_Carisoprodol	-4.9	-4.7	-4.7	-4.6	-4.725	0.125831
db_Procaine	-4.8	-4.8	-4.8	-4.5	-4.725	0.15
db_Ribostamycin	-4.7	-4.7	-4.7	-4.7	-4.7	0
db_Pilocarpine	-4.7	-4.7	-4.7	-4.7	-4.7	0
db_Iothalamic_acid	-4.7	-4.7	-4.7	-4.7	-4.7	0
db_Penciclovir	-4.8	-4.8	-4.4	-4.8	-4.7	0.2
db_Ribavirin	-4.7	-4.7	-4.7	-4.7	-4.7	0
db_Mephentermine	-4.7	-4.7	-4.7	-4.7	-4.7	0
db_Butabarbital	-4.7	-4.7	-4.7	-4.7	-4.7	0
db_Brivaracetam	-4.7	-4.7	-4.7	-4.7	-4.7	0
db_Methamphetamine	-4.7	-4.7	-4.7	-4.7	-4.7	0
db_Levonordefrin	-4.7	-4.7	-4.7	-4.7	-4.7	0
db_Propofol	-4.7	-4.7	-4.7	-4.7	-4.7	0
db_Chlorphenesin	-4.7	-4.7	-4.7	-4.7	-4.7	0
db_Metaraminol	-4.7	-4.7	-4.7	-4.7	-4.7	0
db_Mafenide	-4.7	-4.7	-4.7	-4.7	-4.7	0
db_Tocainide	-4.7	-4.7	-4.7	-4.7	-4.7	0
db_Acarbose	-4.8	-4.1	-4.9	-5	-4.7	0.408248
db_Bromopride	-4.8	-4.6	-4.7	-4.7	-4.7	0.0816497
db_Bivalirudin	-5.3	-4.7	-2.8	-5.9	-4.675	1.34257
db_Sulfathiazole	-4.7	-4.7	-4.7	-4.6	-4.675	0.05
db_Milnacipran	-4.6	-4.6	-4.6	-4.9	-4.675	0.15
db_Nicotine	-4.6	-4.7	-4.7	-4.7	-4.675	0.05
db_Trimetazidine	-4.7	-4.6	-4.6	-4.8	-4.675	0.0957427
db_Melphalan	-4.6	-4.7	-4.7	-4.7	-4.675	0.05
db_Propoxycaine	-4.6	-4.7	-4.6	-4.7	-4.65	0.057735
db_Ioxilan	-4.4	-4.8	-4.8	-4.6	-4.65	0.191485
db_Stepronin	-4.6	-4.7	-4.7	-4.6	-4.65	0.057735
db_Pirbuterol	-4.8	-4.6	-4.6	-4.6	-4.65	0.1
db_Etelcalcetide	-4.7	-4.8	-4.3	-4.7	-4.625	0.221736
db_Clofibrate	-4.6	-4.6	-4.6	-4.7	-4.625	0.05
db_Tizanidine	-4.7	-4.6	-4.6	-4.6	-4.625	0.05
db_Biotin	-4.6	-4.6	-4.7	-4.6	-4.625	0.05
db_Guanethidine	-4.6	-4.6	-4.7	-4.6	-4.625	0.05
db_Salicylamide	-4.6	-4.6	-4.6	-4.6	-4.6	0
db_Dopamine	-4.6	-4.6	-4.6	-4.6	-4.6	0
db_Epinephrine	-4.6	-4.6	-4.6	-4.6	-4.6	0
db_Thiamine	-4.6	-4.6	-4.6	-4.6	-4.6	0
db_Benzonatate	-4.7	-4.7	-4.4	-4.6	-4.6	0.141421
db_Etozoline	-4.6	-4.6	-4.6	-4.6	-4.6	0
db_Droxidopa	-4.6	-4.6	-4.6	-4.6	-4.6	0
db_Enprofylline	-4.6	-4.6	-4.6	-4.6	-4.6	0
db_Phenylpropanolamine	-4.6	-4.6	-4.6	-4.6	-4.6	0
db_Risedronate	-4.6	-4.6	-4.6	-4.6	-4.6	0
db_Azathioprine	-4.6	-4.6	-4.6	-4.6	-4.6	0
db_Hydroxyamphetamine	-4.6	-4.6	-4.6	-4.6	-4.6	0
db_Tranexamic_Acid	-4.6	-4.6	-4.6	-4.6	-4.6	0
db_Tranylcypromine	-4.6	-4.6	-4.6	-4.6	-4.6	0
db_Orciprenaline	-4.6	-4.6	-4.6	-4.6	-4.6	0
db_Menthol	-4.6	-4.6	-4.6	-4.6	-4.6	0
db_Luliconazole	-4.6	-4.6	-4.6	-4.6	-4.6	0
db_Dyphylline	-4.6	-4.6	-4.6	-4.6	-4.6	0
db_Practolol	-4.6	-4.7	-4.6	-4.5	-4.6	0.0816497
db_Ethosuximide	-4.6	-4.6	-4.6	-4.6	-4.6	0
db_Sevoflurane	-4.6	-4.6	-4.6	-4.6	-4.6	0
db_Vidarabine	-4.6	-4.6	-4.6	-4.6	-4.6	0
db_Acetazolamide	-4.6	-4.6	-4.6	-4.6	-4.6	0
db_Phenylephrine	-4.6	-4.6	-4.6	-4.6	-4.6	0
db_Imipenem	-4.4	-4.7	-4.7	-4.6	-4.6	0.141421
db_Spectinomycin	-4.6	-4.6	-4.6	-4.6	-4.6	0
db_Pargyline	-4.6	-4.6	-4.6	-4.6	-4.6	0
db_Cyclosporine	-4.5	-4.5	-4.9	-4.5	-4.6	0.2
db_Levopropoxyphene	-4.6	-4.6	-4.6	-4.6	-4.6	0
db_Lactose	-4.6	-4.5	-4.6	-4.6	-4.575	0.05
db_Zanamivir	-4.6	-4.6	-4.5	-4.6	-4.575	0.05
db_Nelarabine	-4.5	-4.6	-4.6	-4.5	-4.55	0.057735
db_Famotidine	-4.5	-4.6	-4.4	-4.7	-4.55	0.129099
db_Adenosine	-4.6	-4.4	-4.6	-4.6	-4.55	0.1
db_Polymyxin_B_Sulfate	-5.1	-4	-4.8	-4.3	-4.55	0.493288
db_Carglumic_Acid	-4.6	-4.5	-4.5	-4.6	-4.55	0.057735
db_Bacitracin	-5.1	-5	-3.8	-4.3	-4.55	0.613732
db_Glutathione	-4.6	-4.4	-4.6	-4.6	-4.55	0.1
db_Meprobamate	-4.5	-4.5	-4.6	-4.6	-4.55	0.057735
db_Bleomycin	-5.2	-4.9	-3.9	-4.1	-4.525	0.623832
db_Pegvaliase	-4.4	-4.6	-4.7	-4.4	-4.525	0.15
db_Amphetamine	-4.5	-4.6	-4.5	-4.5	-4.525	0.05
db_Pipobroman	-4.5	-4.5	-4.5	-4.6	-4.525	0.05
db_Tazobactam	-4.6	-4.3	-4.6	-4.6	-4.525	0.15
db_Clonidine	-4.5	-4.5	-4.5	-4.5	-4.5	0
db_Metrizoic_acid	-4.5	-4.5	-4.5	-4.5	-4.5	0
db_Enviomycin	-4.8	-3.9	-4.7	-4.6	-4.5	0.408248
db_Phentermine	-4.5	-4.5	-4.5	-4.5	-4.5	0
db_Benzocaine	-4.5	-4.5	-4.5	-4.5	-4.5	0
db_Lofexidine	-4.5	-4.5	-4.5	-4.5	-4.5	0
db_Methyprylon	-4.5	-4.5	-4.5	-4.5	-4.5	0
db_Edrophonium	-4.5	-4.5	-4.5	-4.5	-4.5	0
db_Avibactam	-4.5	-4.5	-4.5	-4.5	-4.5	0
db_Aciclovir	-4.5	-4.5	-4.5	-4.5	-4.5	0
db_Pentolinium	-4.6	-4.7	-4.6	-4.1	-4.5	0.270801
db_Isoniazid	-4.5	-4.5	-4.5	-4.5	-4.5	0
db_Aminosalicylic_Acid	-4.5	-4.5	-4.5	-4.5	-4.5	0
db_Dextroamphetamine	-4.5	-4.5	-4.5	-4.5	-4.5	0
db_Haloprogin	-4.5	-4.5	-4.5	-4.5	-4.5	0
db_Bretylium	-4.5	-4.5	-4.5	-4.5	-4.5	0
db_Nonoxynol-9	-4.4	-4.6	-4.5	-4.5	-4.5	0.0816497
db_Ethinamate	-4.5	-4.5	-4.5	-4.5	-4.5	0
db_Iopanoic_acid	-4.5	-4.5	-4.5	-4.5	-4.5	0
db_Decitabine	-4.5	-4.5	-4.5	-4.5	-4.5	0
db_Oxilofrine	-4.5	-4.5	-4.5	-4.5	-4.5	0
db_Mexiletine	-4.5	-4.5	-4.5	-4.5	-4.5	0
db_Gabapentin	-4.5	-4.5	-4.5	-4.5	-4.5	0
db_Iobenguane	-4.5	-4.5	-4.5	-4.5	-4.5	0
db_Pramipexole	-4.5	-4.5	-4.5	-4.5	-4.5	0
db_Phosphatidyl_serine	-4.6	-4.5	-4.3	-4.5	-4.475	0.125831
db_Guanabenz	-4.5	-4.4	-4.5	-4.5	-4.475	0.05
db_Azelaic_Acid	-4.6	-4.4	-4.4	-4.5	-4.475	0.0957427
db_Ganciclovir	-4.5	-4.4	-4.5	-4.5	-4.475	0.05
db_Metrizamide	-4.5	-4.4	-4.4	-4.6	-4.475	0.0957427
db_Lactulose	-4.4	-4.4	-4.4	-4.5	-4.425	0.05
db_Uracil_mustard	-4.4	-4.4	-4.5	-4.4	-4.425	0.05
db_Articaine	-4.6	-4.4	-4.3	-4.4	-4.425	0.125831
db_Cetrimonium	-4.3	-4.2	-4.5	-4.6	-4.4	0.182574
db_Temozolomide	-4.4	-4.4	-4.4	-4.4	-4.4	0
db_Iopamidol	-4.5	-4.4	-4.3	-4.4	-4.4	0.0816497
db_Clavulanate	-4.4	-4.4	-4.4	-4.4	-4.4	0
db_Cevimeline	-4.4	-4.4	-4.4	-4.4	-4.4	0
db_Benzyl_alcohol	-4.4	-4.4	-4.4	-4.4	-4.4	0
db_Paramethadione	-4.4	-4.4	-4.4	-4.4	-4.4	0
db_Cytarabine	-4.4	-4.4	-4.4	-4.4	-4.4	0
db_Pyridostigmine	-4.4	-4.4	-4.4	-4.4	-4.4	0
db_Norepinephrine	-4.4	-4.4	-4.4	-4.4	-4.4	0
db_Ioversol	-4.5	-4.7	-4.5	-3.9	-4.4	0.34641
db_Enflurane	-4.4	-4.3	-4.4	-4.4	-4.375	0.05
db_Isosorbide_Dinitrate	-4.4	-4.3	-4.4	-4.4	-4.375	0.05
db_Iopromide	-4.3	-4.3	-4.5	-4.4	-4.375	0.0957427
db_Chloroprocaine	-4.3	-4.4	-4.3	-4.5	-4.375	0.0957427
db_Cidofovir	-4.5	-4.1	-4.4	-4.4	-4.35	0.173205
db_Iopodic_acid	-4.4	-4.2	-4.3	-4.4	-4.325	0.0957427
db_Theobromine	-4.4	-4.3	-4.3	-4.3	-4.325	0.05
db_Propylthiouracil	-4.3	-4.4	-4.3	-4.3	-4.325	0.05
db_Levetiracetam	-4.3	-4.3	-4.3	-4.3	-4.3	0
db_Apraclonidine	-4.3	-4.3	-4.3	-4.3	-4.3	0
db_Parachlorophenol	-4.3	-4.3	-4.3	-4.3	-4.3	0
db_Emtricitabine	-4.3	-4.3	-4.3	-4.3	-4.3	0
db_Pregabalin	-4.3	-4.3	-4.3	-4.3	-4.3	0
db_Dexpanthenol	-4.4	-4.3	-4.3	-4.2	-4.3	0.0816497
db_Niacin	-4.3	-4.3	-4.3	-4.3	-4.3	0
db_Acetrizoic_acid	-4.3	-4.3	-4.3	-4.3	-4.3	0
db_Desflurane	-4.3	-4.3	-4.3	-4.3	-4.3	0
db_Methoxamine	-4.3	-4.3	-4.3	-4.3	-4.3	0
db_Vitamin_C	-4.3	-4.3	-4.3	-4.3	-4.3	0
db_Isoflurane	-4.3	-4.3	-4.3	-4.3	-4.3	0
db_Lamivudine	-4.3	-4.3	-4.3	-4.3	-4.3	0
db_Isosorbide_Mononitrate	-4.3	-4.2	-4.3	-4.3	-4.275	0.05
db_Guaifenesin	-4.2	-4.3	-4.2	-4.3	-4.25	0.057735
db_Ibandronate	-4.4	-4.3	-4.2	-4.1	-4.25	0.129099
db_Trapidil	-4.4	-4.2	-4.2	-4.2	-4.25	0.1
db_Nizatidine	-4.4	-3.7	-4.3	-4.6	-4.25	0.387298
db_Miglustat	-4.2	-4.2	-4.2	-4.2	-4.2	0
db_Amiloride	-4.2	-4.2	-4.2	-4.2	-4.2	0
db_Captopril	-4.2	-4.2	-4.2	-4.2	-4.2	0
db_Secnidazole	-4.2	-4.2	-4.2	-4.2	-4.2	0
db_Tinidazole	-4.2	-4.2	-4.2	-4.2	-4.2	0
db_Theophylline	-4.2	-4.2	-4.2	-4.2	-4.2	0
db_Sulfanilamide	-4.2	-4.2	-4.2	-4.2	-4.2	0
db_Voglibose	-4.2	-4.2	-4.2	-4.2	-4.2	0
db_Ranitidine	-4.4	-4.1	-3.9	-4.4	-4.2	0.244949
db_Pralidoxime	-4.2	-4.2	-4.2	-4.2	-4.2	0
db_Nicotinamide	-4.2	-4.2	-4.2	-4.2	-4.2	0
db_Sulbactam	-4.3	-4.1	-4.3	-4.1	-4.2	0.11547
db_Hexaminolevulinate	-4	-4.2	-4.2	-4.3	-4.175	0.125831
db_Miglitol	-4.2	-4.2	-4.1	-4.2	-4.175	0.05
db_Methazolamide	-4.2	-4.2	-4.1	-4.2	-4.175	0.05
db_Colistin	-4.4	-4.4	-4.3	-3.5	-4.15	0.43589
db_Erythrityl_Tetranitrate	-4.1	-3.9	-4.2	-4.4	-4.15	0.208167
db_Decamethonium	-4.1	-4	-4.2	-4.3	-4.15	0.129099
db_Cimetidine	-4.2	-4.2	-4.2	-4	-4.15	0.1
db_Hydroxyethyl_cellulose	-3.9	-4.3	-4.2	-4.1	-4.125	0.170783
db_Moxonidine	-4.2	-4.1	-4.1	-4.1	-4.125	0.05
db_Nitroglycerin	-4.1	-4.2	-4.1	-4.1	-4.125	0.05
db_Guaiacol	-4.2	-4	-4.1	-4.1	-4.1	0.0816497
db_Flucytosine	-4.1	-4.1	-4.1	-4.1	-4.1	0
db_Mimosine	-4.1	-4.1	-4.1	-4.1	-4.1	0
db_Trimethadione	-4.1	-4.1	-4.1	-4.1	-4.1	0
db_Amyl_Nitrite	-4.1	-4.1	-4.1	-4.1	-4.1	0
db_Lipoic_Acid	-4.1	-4	-4.1	-4.2	-4.1	0.0816497
db_Oteracil	-4.1	-4.1	-4.1	-4.1	-4.1	0
db_Caffeine	-4.1	-4.1	-4.1	-4.1	-4.1	0
db_Lindane	-4.1	-4.1	-4.1	-4.1	-4.1	0
db_Diatrizoate	-4.1	-4.1	-4.1	-4.1	-4.1	0
db_Acamprosate	-4.1	-4.1	-4.1	-4.1	-4.1	0
db_Phenol	-4.1	-4.1	-4.1	-4.1	-4.1	0
db_Valproic_Acid	-4.1	-4.1	-4.1	-4.1	-4.1	0
db_Ethionamide	-4.1	-4.1	-4.1	-4.1	-4.1	0
db_Succinylcholine	-4.2	-4.1	-4	-4.1	-4.1	0.0816497
db_Bremelanotide	-6.2	-4.4	0	-5.7	-4.075	2.82061
db_Betahistine	-3.9	-4	-4.2	-4.2	-4.075	0.15
db_Eflornithine	-4	-4.1	-4.1	-4.1	-4.075	0.05
db_Malathion	-4.1	-4	-4	-4.1	-4.05	0.057735
db_Piracetam	-4.1	-4	-4	-4	-4.025	0.05
db_Zoledronic_acid	-4.1	-4	-4	-4	-4.025	0.05
db_Edetic_Acid	-4	-3.9	-4.1	-4.1	-4.025	0.0957427
db_Migalastat	-4.1	-4	-4	-4	-4.025	0.05
db_Ethchlorvynol	-4	-4	-4	-4	-4	0
db_Pyridoxal	-4	-4	-4	-4	-4	0
db_Glucosamine	-4	-4	-4	-4	-4	0
db_Hydroquinone	-4	-4	-4	-4	-4	0
db_Allopurinol	-4	-4	-4	-4	-4	0
db_Deferiprone	-4	-4	-4	-4	-4	0
db_Fluorouracil	-4	-4	-4	-4	-4	0
db_Diethylcarbamazine	-4	-4	-3.9	-4	-3.975	0.05
db_Gimeracil	-4	-3.9	-4	-4	-3.975	0.05
db_Vigabatrin	-4	-4	-3.9	-4	-3.975	0.05
db_Isometheptene	-4	-3.9	-4.1	-3.9	-3.975	0.0957427
db_Busulfan	-3.9	-3.8	-3.9	-4.1	-3.925	0.125831
db_L-Histidine	-3.9	-3.9	-3.9	-3.9	-3.9	0
db_Metronidazole	-3.9	-3.9	-3.9	-3.9	-3.9	0
db_Fluciclovine	-3.9	-3.9	-3.9	-3.9	-3.9	0
db_Pyridoxine	-3.9	-3.9	-3.9	-3.9	-3.9	0
db_Cyclophosphamide	-3.9	-3.9	-3.9	-3.9	-3.9	0
db_Ifosfamide	-3.9	-3.9	-3.9	-3.9	-3.9	0
db_L-Glutamine	-3.9	-3.9	-3.9	-3.9	-3.9	0
db_L-Isoleucine	-3.9	-3.9	-3.9	-3.9	-3.9	0
db_Acetylcarnitine	-3.8	-3.7	-4	-4	-3.875	0.15
db_L-Citrulline	-3.9	-3.9	-3.9	-3.8	-3.875	0.05
db_Pamidronate	-3.9	-3.7	-3.9	-3.9	-3.85	0.1
db_N-Acetylglucosamine	-3.8	-3.8	-3.9	-3.9	-3.85	0.057735
db_Gluconic_Acid	-3.9	-3.8	-3.8	-3.9	-3.85	0.057735
db_Tioguanine	-3.8	-3.8	-3.9	-3.9	-3.85	0.057735
db_Paraldehyde	-3.9	-3.8	-3.9	-3.8	-3.85	0.057735
db_Isoflurophate	-3.9	-3.8	-3.8	-3.8	-3.825	0.05
db_Carbimazole	-3.8	-3.8	-3.8	-3.8	-3.8	0
db_Adenine	-3.8	-3.8	-3.8	-3.8	-3.8	0
db_Glutamic_Acid	-3.8	-3.8	-3.8	-3.8	-3.8	0
db_L-Leucine	-3.8	-3.8	-3.8	-3.8	-3.8	0
db_Tartaric_acid	-3.8	-3.8	-3.8	-3.8	-3.8	0
db_Altretamine	-3.8	-3.8	-3.8	-3.8	-3.8	0
db_Carmustine	-3.8	-3.8	-3.8	-3.8	-3.8	0
db_Hydroxyproline	-3.8	-3.8	-3.8	-3.8	-3.8	0
db_Mercaptopurine	-3.8	-3.8	-3.8	-3.8	-3.8	0
db_Afamelanotide	-4.6	-3.1	-3.4	-4	-3.775	0.665207
db_Dacarbazine	-3.8	-3.7	-3.7	-3.8	-3.75	0.057735
db_Fludeoxyglucose_F-18	-3.8	-3.8	-3.6	-3.8	-3.75	0.1
db_L-Proline	-3.7	-3.7	-3.7	-3.8	-3.725	0.05
db_Amifostine	-3.8	-3.6	-3.8	-3.7	-3.725	0.0957427
db_Methoxyflurane	-3.8	-3.7	-3.7	-3.7	-3.725	0.05
db_D-glucose	-3.8	-3.6	-3.8	-3.7	-3.725	0.0957427
db_Halothane	-3.7	-3.7	-3.7	-3.7	-3.7	0
db_Dimethyl_fumarate	-3.7	-3.7	-3.7	-3.7	-3.7	0
db_Etidronic_acid	-3.7	-3.7	-3.7	-3.7	-3.7	0
db_Pyrazinamide	-3.7	-3.7	-3.7	-3.7	-3.7	0
db_Acetylcysteine	-3.7	-3.7	-3.7	-3.7	-3.7	0
db_L-Valine	-3.7	-3.7	-3.7	-3.6	-3.675	0.05
db_Ethambutol	-3.6	-4	-3.5	-3.6	-3.675	0.221736
db_Aminocaproic_Acid	-3.7	-3.5	-3.7	-3.7	-3.65	0.1
db_L-Lysine	-3.6	-3.7	-3.6	-3.7	-3.65	0.057735
db_Clodronic_Acid	-3.7	-3.7	-3.6	-3.6	-3.65	0.057735
db_Sorbitol	-3.6	-3.8	-3.7	-3.4	-3.625	0.170783
db_Mannitol	-3.5	-3.5	-3.7	-3.8	-3.625	0.15
db_Tiopronin	-3.6	-3.6	-3.6	-3.6	-3.6	0
db_Aminolevulinic_acid	-3.7	-3.7	-3.4	-3.6	-3.6	0.141421
db_Metformin	-3.6	-3.6	-3.6	-3.6	-3.6	0
db_Alendronic_acid	-3.6	-3.6	-3.6	-3.6	-3.6	0
db_Dalfampridine	-3.6	-3.6	-3.6	-3.6	-3.6	0
db_L-Arginine	-3.4	-3.5	-3.9	-3.5	-3.575	0.221736
db_L-Carnitine	-3.6	-3.6	-3.4	-3.6	-3.55	0.1
db_Cystine	-3.6	-3.6	-3.5	-3.5	-3.55	0.057735
db_Succinic_acid	-3.6	-3.5	-3.5	-3.5	-3.525	0.05
db_Fosfomycin	-3.5	-3.5	-3.5	-3.5	-3.5	0
db_L-Asparagine	-3.7	-3.5	-3.5	-3.3	-3.5	0.163299
db_Penicillamine	-3.5	-3.5	-3.5	-3.5	-3.5	0
db_Sulfur_hexafluoride	-3.5	-3.5	-3.5	-3.5	-3.5	0
db_Succimer	-3.5	-3.5	-3.5	-3.4	-3.475	0.05
db_Methyl_aminolevulinate	-3.5	-3.4	-3.4	-3.5	-3.45	0.057735
db_L-Aspartic_Acid	-3.4	-3.5	-3.5	-3.4	-3.45	0.057735
db_Bethanechol	-3.4	-3.5	-3.4	-3.4	-3.425	0.05
db_Echothiophate	-3.4	-3.4	-3.4	-3.5	-3.425	0.05
db_Spermine	-3.4	-3.5	-3.3	-3.5	-3.425	0.0957427
db_Chloral_hydrate	-3.4	-3.4	-3.4	-3.4	-3.4	0
db_Amifampridine	-3.4	-3.4	-3.4	-3.4	-3.4	0
db_Ornithine	-3.4	-3.4	-3.4	-3.4	-3.4	0
db_Methenamine	-3.4	-3.4	-3.4	-3.4	-3.4	0
db_Betazole	-3.4	-3.4	-3.4	-3.4	-3.4	0
db_Foscarnet	-3.4	-3.4	-3.3	-3.4	-3.375	0.05
db_Hydroxyurea	-3.4	-3.4	-3.4	-3.3	-3.375	0.05
db_Carbocisteine	-3.3	-3.4	-3.5	-3.3	-3.375	0.0957427
db_Acetylcholine	-3.4	-3.4	-3.4	-3.2	-3.35	0.1
db_Disulfiram	-3.3	-3.3	-3.3	-3.4	-3.325	0.05
db_Methacholine	-3.3	-3.3	-3.3	-3.3	-3.3	0
db_Histamine	-3.3	-3.3	-3.3	-3.2	-3.275	0.05
db_Triethylenetetramine	-3.2	-3.2	-3.2	-3.3	-3.225	0.05
db_L-Threonine	-3.2	-3.2	-3.2	-3.3	-3.225	0.05
db_L-Methionine	-3.2	-3.2	-3.3	-3.2	-3.225	0.05
db_Gamma_Hydroxybutyric_Acid	-3.2	-3.2	-3.1	-3.1	-3.15	0.057735
db_Fomepizole	-3.1	-3.1	-3.1	-3.1	-3.1	0
db_Lactic_Acid	-3.1	-3.1	-3.1	-3.1	-3.1	0
db_Pyruvic_acid	-3.1	-3.1	-3.1	-3.1	-3.1	0
db_Tromethamine	-3.1	-3.1	-3.1	-3.1	-3.1	0
db_Cycloserine	-3.1	-3.1	-3.1	-3.1	-3.1	0
db_Coenzyme_M	-3	-3	-3	-3	-3	0
db_Acetohydroxamic_Acid	-3	-3	-3	-3	-3	0
db_Glycerin	-2.9	-2.9	-3.1	-3.1	-3	0.11547
db_Glycine_betaine	-3	-3	-3	-3	-3	0
db_Taurine	-3	-2.9	-3	-3	-2.975	0.05
db_Thiotepa	-2.9	-2.9	-3	-3	-2.95	0.057735
db_L-Serine	-2.9	-2.9	-2.9	-2.9	-2.9	0
db_L-Alanine	-2.9	-2.9	-2.9	-2.9	-2.9	0
db_Mechlorethamine	-2.9	-2.9	-2.9	-2.8	-2.875	0.05
db_Linaclotide	-1	-3.7	-3.1	-3.6	-2.85	1.26095
db_Methimazole	-2.9	-2.9	-2.9	-2.7	-2.85	0.1
db_L-Cysteine	-2.8	-2.8	-2.8	-2.8	-2.8	0
db_beta-Propiolactone	-2.8	-2.7	-2.8	-2.8	-2.775	0.05
db_Thiosulfuric_acid	-2.7	-2.7	-2.7	-2.7	-2.7	0
db_Urea_C-14	-2.7	-2.7	-2.7	-2.7	-2.7	0
db_Urea	-2.7	-2.7	-2.7	-2.7	-2.7	0
db_Daptomycin	-2.5	-2.1	-3.8	-2.2	-2.65	0.785281
db_Choline	-2.6	-2.6	-2.6	-2.6	-2.6	0
db_Piperazine	-2.6	-2.6	-2.6	-2.6	-2.6	0
db_Phosphoric_acid	-2.6	-2.6	-2.6	-2.6	-2.6	0
db_Choline_C-11	-2.6	-2.6	-2.6	-2.6	-2.6	0
db_Glycine	-2.6	-2.5	-2.5	-2.5	-2.525	0.05
db_Urea_C-13	-2.5	-2.5	-2.5	-2.5	-2.5	0
db_Guanidine	-2.5	-2.5	-2.5	-2.5	-2.5	0
db_Nitrous_oxide	-2.5	-2.5	-2.5	-2.5	-2.5	0
db_Acetic_acid	-2.5	-2.5	-2.4	-2.4	-2.45	0.057735
db_Anidulafungin	-3.6	-3.7	1.8	-4.2	-2.425	2.82887
db_Sulfur	-2.4	-2.4	-2.4	-2.4	-2.4	0
db_Isopropyl_Alcohol	-2.4	-2.4	-2.4	-2.4	-2.4	0
db_Sugammadex	-1.3	-3.3	-2.4	-2.4	-2.35	0.818535
db_Dimercaprol	-2.3	-2.3	-2.3	-2.3	-2.3	0
db_Dimethyl_sulfoxide	-2.1	-2.1	-2.1	-2.1	-2.1	0
db_Ethanol	-2	-2	-2	-2	-2	0
db_Cysteamine	-2	-2	-2	-2	-2	0
db_Nitric_Oxide	-1.9	-1.9	-1.9	-1.9	-1.9	0
db_Nitrogen	-1.7	-1.7	-1.7	-1.7	-1.7	0
db_Carbon_dioxide	-1.7	-1.7	-1.7	-1.7	-1.7	0
db_Oxygen	-1.7	-1.7	-1.7	-1.7	-1.7	0
db_Telavancin	-2.1	-0.8	-1.5	-1.4	-1.45	0.532291
db_Formaldehyde	-1.3	-1.2	-1.3	-1.2	-1.25	0.057735
db_Water	-1.2	-1.2	-1.2	-1.2	-1.2	0
db_Oritavancin	2.6	-2.2	-2	-2.9	-1.125	2.51313
db_Plecanatide	-0.3	-0.6	-2.4	-0.7	-1	0.948683
db_Iodide_I-131	-1	-1	-1	-1	-1	0
db_Iodide_I-123	-1	-1	-1	-1	-1	0
db_Activated_charcoal	-0.9	-0.9	-0.9	-0.9	-0.9	0
db_Ammonia_N-13	-0.9	-0.9	-0.9	-0.9	-0.9	0
db_Dalbavancin	1.5	-2.8	-0.4	-0.7	-0.6	1.76068
db_Somatostatin	2.6	2.4	3.3	0.7	2.25	1.10303
db_Colestipol	-	-	-	-	#DIV/0!	#DIV/0!
db_Gadoversetamide	-	-	-	-	#DIV/0!	#DIV/0!
db_Kaolin	-	-	-	-	#DIV/0!	#DIV/0!
db_Magnesium_Trisilicate	-	-	-	-	#DIV/0!	#DIV/0!
db_Sodium_Chloride	-	-	-	-	#DIV/0!	#DIV/0!
db_Bortezomib	-	-	-	-	#DIV/0!	#DIV/0!
db_Sodium_aurothiomalate	-	-	-	-	#DIV/0!	#DIV/0!
db_Liotrix	-	-	-	-	#DIV/0!	#DIV/0!
db_Indocyanine_green	-	-	-	-	#DIV/0!	#DIV/0!
db_Nitroprusside	-	-	-	-	#DIV/0!	#DIV/0!
db_Aluminium	-	-	-	-	#DIV/0!	#DIV/0!
db_Hydroxocobalamin	-	-	-	-	#DIV/0!	#DIV/0!
db_Aminophylline	-	-	-	-	#DIV/0!	#DIV/0!
db_Doxacurium_chloride	-	-	-	-	#DIV/0!	#DIV/0!
db_Technetium_Tc-99m_oxidronate	-	-	-	-	#DIV/0!	#DIV/0!
db_Titanium_dioxide	-	-	-	-	#DIV/0!	#DIV/0!
db_Gadoxetic_acid	-	-	-	-	#DIV/0!	#DIV/0!
db_Anisotropine_Methylbromide	-	-	-	-	#DIV/0!	#DIV/0!
db_Technetium_Tc-99m_sestamibi	-	-	-	-	#DIV/0!	#DIV/0!
db_Technetium_Tc-99m_medronate	-	-	-	-	#DIV/0!	#DIV/0!
db_Gadopentetate_dimeglumine	-	-	-	-	#DIV/0!	#DIV/0!
db_Thimerosal	-	-	-	-	#DIV/0!	#DIV/0!
db_Tavaborole	-	-	-	-	#DIV/0!	#DIV/0!
db_Lutetium_Lu_177_dotatate	-	-	-	-	#DIV/0!	#DIV/0!
db_Manganese	-	-	-	-	#DIV/0!	#DIV/0!
db_Gadodiamide	-	-	-	-	#DIV/0!	#DIV/0!
db_Carboprost_Tromethamine	-	-	-	-	#DIV/0!	#DIV/0!
db_Potassium_bicarbonate	-	-	-	-	#DIV/0!	#DIV/0!
db_Carboplatin	-	-	-	-	#DIV/0!	#DIV/0!
db_Magnesium_chloride	-	-	-	-	#DIV/0!	#DIV/0!
db_Calcium_Gluceptate	-	-	-	-	#DIV/0!	#DIV/0!
db_Ammonium_lactate	-	-	-	-	#DIV/0!	#DIV/0!
db_Rubidium_chloride_Rb-82	-	-	-	-	#DIV/0!	#DIV/0!
db_Auranofin	-	-	-	-	#DIV/0!	#DIV/0!
db_Selenium_Sulfide	-	-	-	-	#DIV/0!	#DIV/0!
db_Polaprezinc	-	-	-	-	#DIV/0!	#DIV/0!
db_Dexchlorpheniramine_maleate	-	-	-	-	#DIV/0!	#DIV/0!
db_Bismuth_Subcitrate	-	-	-	-	#DIV/0!	#DIV/0!
db_Aluminium_monostearate	-	-	-	-	#DIV/0!	#DIV/0!
db_Potassium_Citrate	-	-	-	-	#DIV/0!	#DIV/0!
db_Technetium_Tc-99m_pyrophosphate	-	-	-	-	#DIV/0!	#DIV/0!
db_Indium_In-111_pentetate	-	-	-	-	#DIV/0!	#DIV/0!
db_Diphemanil_Methylsulfate	-	-	-	-	#DIV/0!	#DIV/0!
db_Calcium_Citrate	-	-	-	-	#DIV/0!	#DIV/0!
db_Oxtriphylline	-	-	-	-	#DIV/0!	#DIV/0!
db_Crisaborole	-	-	-	-	#DIV/0!	#DIV/0!
db_Calcium_Chloride	-	-	-	-	#DIV/0!	#DIV/0!
db_Gadobenic_acid	-	-	-	-	#DIV/0!	#DIV/0!
db_Sodium_ferric_gluconate_complex	-	-	-	-	#DIV/0!	#DIV/0!
db_Gallium_nitrate	-	-	-	-	#DIV/0!	#DIV/0!
db_Samarium_(153Sm)_lexidronam	-	-	-	-	#DIV/0!	#DIV/0!
db_Gallium_citrate_Ga_67	-	-	-	-	#DIV/0!	#DIV/0!
db_Iron	-	-	-	-	#DIV/0!	#DIV/0!
db_Histrelin	-	-	-	-	#DIV/0!	#DIV/0!
db_Sodium_fluoride_F-18	-	-	-	-	#DIV/0!	#DIV/0!
db_Isosulfan_blue	-	-	-	-	#DIV/0!	#DIV/0!
db_Calcium_Acetate	-	-	-	-	#DIV/0!	#DIV/0!
db_Sodium_lauryl_sulfate	-	-	-	-	#DIV/0!	#DIV/0!
db_Zidovudine	-	-	-	-	#DIV/0!	#DIV/0!
db_Calcium_glubionate	-	-	-	-	#DIV/0!	#DIV/0!
db_Technetium_Tc-99m_mebrofenin	-	-	-	-	#DIV/0!	#DIV/0!
db_Xenon-133	-	-	-	-	#DIV/0!	#DIV/0!
db_Bismuth_Subsalicylate	-	-	-	-	#DIV/0!	#DIV/0!
db_Sodium_acetate	-	-	-	-	#DIV/0!	#DIV/0!
db_Trypan_blue	-	-	-	-	#DIV/0!	#DIV/0!
db_Strontium_ranelate	-	-	-	-	#DIV/0!	#DIV/0!
db_Cyanocobalamin	-	-	-	-	#DIV/0!	#DIV/0!
db_Stannous_fluoride	-	-	-	-	#DIV/0!	#DIV/0!
db_Iron_saccharate	-	-	-	-	#DIV/0!	#DIV/0!
db_Gadofosveset_trisodium	-	-	-	-	#DIV/0!	#DIV/0!
db_Dinoprost_Tromethamine	-	-	-	-	#DIV/0!	#DIV/0!
db_Dipotassium_phosphate	-	-	-	-	#DIV/0!	#DIV/0!
db_Calcium_gluconate	-	-	-	-	#DIV/0!	#DIV/0!
db_Sodium_bicarbonate	-	-	-	-	#DIV/0!	#DIV/0!
db_Spinosad	-	-	-	-	#DIV/0!	#DIV/0!
db_Ipratropium_bromide	-	-	-	-	#DIV/0!	#DIV/0!
db_Sucralfate	-	-	-	-	#DIV/0!	#DIV/0!
db_Mersalyl	-	-	-	-	#DIV/0!	#DIV/0!
db_Technetium_Tc-99m_sulfur_colloid	-	-	-	-	#DIV/0!	#DIV/0!
db_Propoxyphene_napsylate	-	-	-	-	#DIV/0!	#DIV/0!
db_Ferric_pyrophosphate	-	-	-	-	#DIV/0!	#DIV/0!
db_Sodium_Tetradecyl_Sulfate	-	-	-	-	#DIV/0!	#DIV/0!
db_Calcium_Carbonate	-	-	-	-	#DIV/0!	#DIV/0!
db_Nedaplatin	-	-	-	-	#DIV/0!	#DIV/0!
db_Cisplatin	-	-	-	-	#DIV/0!	#DIV/0!
db_Gallamine_Triethiodide	-	-	-	-	#DIV/0!	#DIV/0!
db_Radium_Ra_223_Dichloride	-	-	-	-	#DIV/0!	#DIV/0!
db_Sodium_oxybate	-	-	-	-	#DIV/0!	#DIV/0!
db_Magnesium_Sulfate	-	-	-	-	#DIV/0!	#DIV/0!
db_Gadoteridol	-	-	-	-	#DIV/0!	#DIV/0!
db_Magnesium_carbonate	-	-	-	-	#DIV/0!	#DIV/0!
db_Potassium	-	-	-	-	#DIV/0!	#DIV/0!
db_Sodium_fluoride	-	-	-	-	#DIV/0!	#DIV/0!
db_Choline_C_11	-	-	-	-	#DIV/0!	#DIV/0!
db_Potassium_Chloride	-	-	-	-	#DIV/0!	#DIV/0!
db_Ixazomib	-	-	-	-	#DIV/0!	#DIV/0!
db_Carbachol	-	-	-	-	#DIV/0!	#DIV/0!
db_Iobenguane_sulfate_I-123	-	-	-	-	#DIV/0!	#DIV/0!
db_Helium	-	-	-	-	#DIV/0!	#DIV/0!
db_Attapulgite	-	-	-	-	#DIV/0!	#DIV/0!
db_Vaborbactam	-	-	-	-	#DIV/0!	#DIV/0!
db_Sodium_glycerophosphate	-	-	-	-	#DIV/0!	#DIV/0!
db_Aluminum_hydroxide	-	-	-	-	#DIV/0!	#DIV/0!
db_Magnesium_acetate_tetrahydrate	-	-	-	-	#DIV/0!	#DIV/0!
db_Ergoloid_mesylate	-	-	-	-	#DIV/0!	#DIV/0!
db_Hydroxystilbamidine_Isethionate	-	-	-	-	#DIV/0!	#DIV/0!
db_Cisatracurium_besylate	-	-	-	-	#DIV/0!	#DIV/0!
db_Capreomycin	-	-	-	-	#DIV/0!	#DIV/0!
db_Calcium_carbimide	-	-	-	-	#DIV/0!	#DIV/0!
db_Calcium_Phosphate	-	-	-	-	#DIV/0!	#DIV/0!
db_Potassium_Iodide	-	-	-	-	#DIV/0!	#DIV/0!
db_Hemin	-	-	-	-	#DIV/0!	#DIV/0!
db_Potassium_alum	-	-	-	-	#DIV/0!	#DIV/0!
db_Lanthanum_carbonate	-	-	-	-	#DIV/0!	#DIV/0!
db_Benzylpenicilloyl_Polylysine	-	-	-	-	#DIV/0!	#DIV/0!
db_Zinc	-	-	-	-	#DIV/0!	#DIV/0!
db_Choline_magnesium_trisalicylate	-	-	-	-	#DIV/0!	#DIV/0!
db_Silver_sulfadiazine	-	-	-	-	#DIV/0!	#DIV/0!
db_Atracurium_besylate	-	-	-	-	#DIV/0!	#DIV/0!
db_Ferric_Citrate	-	-	-	-	#DIV/0!	#DIV/0!
db_Homatropine_Methylbromide	-	-	-	-	#DIV/0!	#DIV/0!
db_Fenethylline	-	-	-	-	#DIV/0!	#DIV/0!
db_Scopolamine_butylbromide	-	-	-	-	#DIV/0!	#DIV/0!
db_Chlormerodrin	-	-	-	-	#DIV/0!	#DIV/0!
db_Strontium_chloride_Sr-89	-	-	-	-	#DIV/0!	#DIV/0!
db_Zinc_oxide	-	-	-	-	#DIV/0!	#DIV/0!
db_Technetium_Tc-99m_disofenin	-	-	-	-	#DIV/0!	#DIV/0!
db_Gadobutrol	-	-	-	-	#DIV/0!	#DIV/0!
db_Sodium_phosphate	-	-	-	-	#DIV/0!	#DIV/0!
db_Magnesium_salicylate	-	-	-	-	#DIV/0!	#DIV/0!
db_Prussian_blue	-	-	-	-	#DIV/0!	#DIV/0!
db_Ivermectin	-	-	-	-	#DIV/0!	#DIV/0!
db_Monopotassium_phosphate	-	-	-	-	#DIV/0!	#DIV/0!
db_Indium_In-111_oxyquinoline	-	-	-	-	#DIV/0!	#DIV/0!
db_Dimenhydrinate	-	-	-	-	#DIV/0!	#DIV/0!
db_Sodium_sulfate	-	-	-	-	#DIV/0!	#DIV/0!
db_Oxaliplatin	-	-	-	-	#DIV/0!	#DIV/0!
db_Benzathine_benzylpenicillin	-	-	-	-	#DIV/0!	#DIV/0!
db_Chromic_chloride	-	-	-	-	#DIV/0!	#DIV/0!
db_Sodium_Nitrite	-	-	-	-	#DIV/0!	#DIV/0!
db_Magnesium_Hydroxide	-	-	-	-	#DIV/0!	#DIV/0!
db_Sodium_Citrate	-	-	-	-	#DIV/0!	#DIV/0!
db_Technetium_Tc-99m_tetrofosmin	-	-	-	-	#DIV/0!	#DIV/0!
db_Quinidine_barbiturate	-	-	-	-	#DIV/0!	#DIV/0!
db_Thallous_Chloride	-	-	-	-	#DIV/0!	#DIV/0!
db_Arsthinol	-	-	-	-	#DIV/0!	#DIV/0!
db_Cupric_Chloride	-	-	-	-	#DIV/0!	#DIV/0!
db_Sodium_zirconium_cyclosilicate	-	-	-	-	#DIV/0!	#DIV/0!
db_Sodium_carbonate	-	-	-	-	#DIV/0!	#DIV/0!
db_Zinc_sulfate	-	-	-	-	#DIV/0!	#DIV/0!
db_Tegafur-uracil	-	-	-	-	#DIV/0!	#DIV/0!
db_Gadoteric_acid	-	-	-	-	#DIV/0!	#DIV/0!
db_Sevelamer	-	-	-	-	#DIV/0!	#DIV/0!
db_Kappadione	-	-	-	-	#DIV/0!	#DIV/0!
[truncated: 16 more rows]

## Sheet: Approved_drugs_Polymerase
Drugs	Binding energy_1	Binding energy_2	Binding energy_3	Binding energy_4	Mean	Standard deviation
Acetyldigitoxin	-10.3	-10.3	-10.3	-10.3	-10.3	0
Digitoxin	-10	-11.3	-10	-9.9	-10.3	0.668331
Flavin_adenine_dinucleotide	-10.6	-10.1	-9.9	-10	-10.15	0.310913
Deslanoside	-10.2	-10.7	-11.1	-8.4	-10.1	1.19164
Venetoclax	-10.1	-10.5	-9.7	-10	-10.075	0.330404
Ceruletide	-9.4	-10.2	-10.7	-9.8	-10.025	0.556028
Entrectinib	-10	-10.1	-10	-10	-10.025	0.05
Degarelix	-9.4	-8.9	-10.9	-10.8	-10	1.00333
Nilotinib	-9.8	-9.6	-10	-9.9	-9.825	0.170783
Dihydroergotamine	-9.8	-9.8	-9.8	-9.8	-9.8	0
Saquinavir	-10	-9.6	-9.7	-9.7	-9.75	0.173205
Sincalide	-9.9	-9.6	-9.3	-10.2	-9.75	0.387298
Diosmin	-10	-9.7	-9.6	-9.6	-9.725	0.189297
Antrafenine	-9.7	-9.4	-9.8	-9.5	-9.6	0.182574
Revefenacin	-9.8	-9.8	-9.2	-9.6	-9.6	0.282843
Lumacaftor	-9.6	-9.6	-9.5	-9.5	-9.55	0.057735
Olmutinib	-10	-9.5	-9.3	-9.4	-9.55	0.310913
Irinotecan	-9.7	-9.7	-9.7	-9.1	-9.55	0.3
Rescinnamine	-9.5	-9.4	-9.6	-9.6	-9.525	0.0957427
Ponatinib	-9.3	-9.5	-9.5	-9.7	-9.5	0.163299
Paritaprevir	-9.8	-9.5	-9.4	-9.2	-9.475	0.25
Imatinib	-9.4	-9.6	-9.5	-9.3	-9.45	0.129099
Rolapitant	-9.4	-9.4	-9.5	-9.4	-9.425	0.05
Azilsartan_medoxomil	-9.2	-9.5	-9.4	-9.5	-9.4	0.141421
Ergotamine	-9.4	-9.4	-9.4	-9.4	-9.4	0
Fidaxomicin	-9.5	-9.3	-9.3	-9.5	-9.4	0.11547
Voacamine	-9.4	-9.4	-9.4	-9.4	-9.4	0
Dabrafenib	-9.4	-9.4	-9.4	-9.3	-9.375	0.05
Novobiocin	-9.4	-9.4	-9.3	-9.4	-9.375	0.05
Regorafenib	-9.4	-9.2	-9.3	-9.6	-9.375	0.170783
Telmisartan	-9.3	-9.3	-9.6	-9.3	-9.375	0.15
Ibrutinib	-9.5	-9.3	-9.3	-9.3	-9.35	0.1
Itraconazole	-9.1	-9.6	-9.4	-9.2	-9.325	0.221736
Quinupristin	-9.5	-8.9	-9.4	-9.5	-9.325	0.287228
Suramin	-8.8	-9.6	-9.4	-9.5	-9.325	0.359398
Dactinomycin	-9.3	-9.3	-9.3	-9.3	-9.3	0
Eltrombopag	-9.3	-9.3	-9.3	-9.3	-9.3	0
Velpatasvir	-9.2	-9.3	-9.3	-9.4	-9.3	0.0816497
Posaconazole	-8.9	-8.9	-10	-9.1	-9.225	0.525198
Canagliflozin	-9.2	-9.2	-9.2	-9.2	-9.2	0
Simeprevir	-9.2	-9.2	-9.2	-9.2	-9.2	0
Lorpiprazole	-9.2	-9.3	-9.1	-9.1	-9.175	0.0957427
Lurasidone	-9.8	-9.3	-8.8	-8.8	-9.175	0.478714
Fluspirilene	-8.9	-9.5	-9.4	-8.9	-9.175	0.320156
Risperidone	-9.2	-9.1	-9.2	-9.2	-9.175	0.05
Lomitapide	-8.9	-8.8	-9.7	-9.2	-9.15	0.404145
Bromocriptine	-9.4	-9.5	-9	-8.6	-9.125	0.411299
Conivaptan	-9.1	-9.1	-9.1	-9.2	-9.125	0.05
Enasidenib	-9.2	-9.1	-9.1	-9.1	-9.125	0.05
Pasireotide	-9.5	-8.8	-9.1	-9.1	-9.125	0.287228
Aprepitant	-9.1	-9.1	-9.1	-9.1	-9.1	0
Reserpine	-9.2	-9.1	-9	-9.1	-9.1	0.0816497
Rolitetracycline	-9.1	-9.1	-9.1	-9.1	-9.1	0
Tubocurarine	-9.1	-9.1	-9.1	-9.1	-9.1	0
Pimozide	-9.1	-9.2	-9.2	-8.8	-9.075	0.189297
Clocapramine	-9	-9.1	-9	-9	-9.025	0.05
Fosaprepitant	-9.2	-9.1	-8.9	-8.9	-9.025	0.15
Flibanserin	-9	-9	-9	-9	-9	0
Sorafenib	-9.1	-9	-9	-8.9	-9	0.0816497
Daclatasvir	-9.2	-9.4	-8.8	-8.5	-8.975	0.403113
Cromoglicic_acid	-9	-8.9	-9	-9	-8.975	0.05
Desmopressin	-9.4	-9.2	-8.2	-9.1	-8.975	0.531507
Montelukast	-9	-9	-9	-8.9	-8.975	0.05
Gliquidone	-9	-9	-8.9	-8.9	-8.95	0.057735
Ledipasvir	-9.1	-9	-8.9	-8.8	-8.95	0.129099
Plerixafor	-8.9	-9	-9	-8.9	-8.95	0.057735
Rifabutin	-9.2	-8.6	-8.8	-9.1	-8.925	0.275379
Paliperidone	-8.9	-9.1	-8.8	-8.8	-8.9	0.141421
Carbetocin	-10.2	-8.3	-8.4	-8.6	-8.875	0.892095
Dutasteride	-8.8	-8.9	-8.9	-8.9	-8.875	0.05
Naldemedine	-8.8	-8.9	-8.9	-8.9	-8.875	0.05
Olaparib	-8.8	-9.2	-8.7	-8.8	-8.875	0.221736
Teniposide	-8.8	-8.9	-8.9	-8.9	-8.875	0.05
Brigatinib	-8.9	-8.9	-8.8	-8.8	-8.85	0.057735
Deserpidine	-8.8	-8.9	-8.8	-8.9	-8.85	0.057735
Domperidone	-9.2	-8.4	-8.7	-9.1	-8.85	0.369685
Hyaluronic_acid	-8.9	-8.7	-8.9	-8.9	-8.85	0.1
Dicloxacillin	-8.8	-8.8	-8.8	-8.9	-8.825	0.05
Ketoconazole	-8.8	-8.9	-8.8	-8.8	-8.825	0.05
Plicamycin	-8.5	-9	-8.6	-9.2	-8.825	0.330404
Valrubicin	-9	-8.9	-8.6	-8.8	-8.825	0.170783
Avatrombopag	-8.8	-8.8	-8.8	-8.8	-8.8	0
Cloxacillin	-8.8	-8.8	-8.8	-8.8	-8.8	0
Digoxin	-8.8	-8.8	-8.8	-8.8	-8.8	0
Felypressin	-9	-9	-8.2	-9	-8.8	0.4
Fostamatinib	-8.7	-8.8	-8.9	-8.8	-8.8	0.0816497
Pazopanib	-8.8	-8.7	-8.8	-8.8	-8.775	0.05
Rifaximin	-8.7	-8.9	-8.7	-8.8	-8.775	0.0957427
Selinexor	-8.8	-8.7	-8.8	-8.8	-8.775	0.05
Tasosartan	-8.8	-8.8	-8.8	-8.7	-8.775	0.05
Zafirlukast	-8.9	-8.8	-8.7	-8.7	-8.775	0.0957427
Gilteritinib	-8.7	-8.8	-8.7	-8.7	-8.725	0.05
Lifitegrast	-8.9	-8.5	-8.8	-8.7	-8.725	0.170783
Telotristat_ethyl	-8.9	-8.6	-8.7	-8.7	-8.725	0.125831
Dasatinib	-8.6	-8.8	-8.7	-8.7	-8.7	0.0816497
Flucloxacillin	-8.7	-8.7	-8.7	-8.7	-8.7	0
Indacaterol	-8.7	-8.8	-8.6	-8.7	-8.7	0.0816497
Midostaurin	-8.7	-8.7	-8.7	-8.7	-8.7	0
Nintedanib	-8.6	-8.6	-8.6	-9	-8.7	0.2
Tolvaptan	-8.7	-8.7	-8.7	-8.7	-8.7	0
Abemaciclib	-8.6	-8.8	-8.6	-8.6	-8.65	0.1
Bilastine	-8.7	-8.4	-8.8	-8.7	-8.65	0.173205
Ecamsule	-8.6	-8.7	-8.6	-8.7	-8.65	0.057735
Isavuconazonium	-8.7	-9	-8.2	-8.7	-8.65	0.331662
Leucovorin	-8.7	-8.6	-8.5	-8.8	-8.65	0.129099
Cefoperazone	-8.7	-8.8	-8.2	-8.8	-8.625	0.287228
Cobicistat	-8.7	-8.5	-8.7	-8.6	-8.625	0.0957427
Goserelin	-9.3	-8.8	-8.6	-7.8	-8.625	0.623832
Macimorelin	-8.6	-8.5	-8.5	-8.9	-8.625	0.189297
Maraviroc	-8.5	-8.8	-8.7	-8.5	-8.625	0.15
Raltegravir	-8.7	-8.5	-8.6	-8.7	-8.625	0.0957427
Astemizole	-8.7	-8.6	-8.5	-8.6	-8.6	0.0816497
Lapatinib	-8.6	-8.7	-8.5	-8.6	-8.6	0.0816497
Linagliptin	-8.6	-8.6	-8.6	-8.6	-8.6	0
Oxacillin	-8.6	-8.6	-8.6	-8.6	-8.6	0
Piperacillin	-8.7	-8.5	-8.6	-8.6	-8.6	0.0816497
Ranolazine	-8.7	-8.6	-8.2	-8.9	-8.6	0.294392
Vemurafenib	-8.3	-8.7	-8.7	-8.7	-8.6	0.2
Azelnidipine	-8.6	-8.5	-8.6	-8.6	-8.575	0.05
Terconazole	-8.6	-8.5	-8.6	-8.6	-8.575	0.05
Alpelisib	-8.6	-8.6	-8.6	-8.5	-8.575	0.05
Cefpiramide	-8.5	-8.6	-8.4	-8.8	-8.575	0.170783
Dasabuvir	-8.7	-8.6	-8.4	-8.6	-8.575	0.125831
Nafarelin	-8.5	-7.8	-8.8	-9.2	-8.575	0.590903
Nelfinavir	-8.6	-8.6	-8.5	-8.6	-8.575	0.05
Tipranavir	-8.2	-9	-8.2	-8.9	-8.575	0.434933
Mefloquine	-8.6	-8.5	-8.6	-8.5	-8.55	0.057735
Nebivolol	-8.5	-8.7	-8.7	-8.3	-8.55	0.191485
Ritonavir	-8.4	-8.9	-8.5	-8.4	-8.55	0.238048
Ezetimibe	-8.5	-8.6	-8.5	-8.5	-8.525	0.05
Icotinib	-8.5	-8.5	-8.5	-8.6	-8.525	0.05
Amcinonide	-8.5	-8.3	-8.7	-8.5	-8.5	0.163299
Argatroban	-8.5	-8.8	-8.4	-8.3	-8.5	0.216025
Bosentan	-9	-8.5	-8.4	-8.1	-8.5	0.374166
Cloxazolam	-8.5	-8.5	-8.5	-8.5	-8.5	0
Dalfopristin	-8.9	-8.4	-8.4	-8.3	-8.5	0.270801
Doxycycline	-8.5	-8.5	-8.5	-8.5	-8.5	0
Etoposide	-8.5	-8.5	-8.5	-8.5	-8.5	0
Indinavir	-8.7	-8.1	-8.5	-8.7	-8.5	0.282843
Natamycin	-8.5	-8.5	-8.5	-8.5	-8.5	0
Rifampicin	-8.5	-8.5	-8.5	-8.5	-8.5	0
Sonidegib	-8.5	-8.5	-8.5	-8.5	-8.5	0
Eluxadoline	-8.7	-8.8	-7.6	-8.8	-8.475	0.585235
Ertapenem	-8.5	-8.6	-8.3	-8.5	-8.475	0.125831
Apixaban	-8.4	-8.5	-8.5	-8.5	-8.475	0.05
Cabozantinib	-8.6	-8.2	-8.6	-8.5	-8.475	0.189297
Erythromycin	-8.5	-8.4	-8.5	-8.5	-8.475	0.05
Octreotide	-8.4	-8.5	-8.4	-8.6	-8.475	0.0957427
Rupatadine	-8.5	-8.5	-8.5	-8.4	-8.475	0.05
Trametinib	-8.5	-8.4	-8.5	-8.5	-8.475	0.05
Larotrectinib	-8.3	-8.9	-8.3	-8.3	-8.45	0.3
Adapalene	-8.4	-8.5	-8.5	-8.4	-8.45	0.057735
Amsacrine	-8.5	-8.4	-8.4	-8.5	-8.45	0.057735
Efonidipine	-8.4	-8.5	-8.4	-8.5	-8.45	0.057735
Fedratinib	-8.6	-8.6	-8.8	-7.8	-8.45	0.443471
Ceftazidime	-8.5	-8.5	-8.4	-8.3	-8.425	0.0957427
Dicoumarol	-8.5	-8.5	-8.1	-8.6	-8.425	0.221736
Duvelisib	-8.5	-8.2	-8.5	-8.5	-8.425	0.15
Glisoxepide	-8.8	-8.3	-8.5	-8.1	-8.425	0.298608
Lenvatinib	-8.4	-8.3	-8.6	-8.4	-8.425	0.125831
Netupitant	-8.6	-8.3	-8.6	-8.2	-8.425	0.206155
Tadalafil	-8.3	-8.4	-8.5	-8.5	-8.425	0.0957427
Amrubicin	-8.5	-8.4	-8.4	-8.4	-8.425	0.05
Baloxavir_marboxil	-8.4	-8.4	-8.4	-8.4	-8.4	0
Ceritinib	-8.3	-8.3	-8.3	-8.7	-8.4	0.2
Desonide	-8.4	-8.4	-8.4	-8.4	-8.4	0
Idarubicin	-8.4	-8.4	-8.4	-8.4	-8.4	0
Letermovir	-8.3	-8.4	-8.4	-8.5	-8.4	0.0816497
Acalabrutinib	-8.4	-8.4	-8.4	-8.3	-8.375	0.05
Avanafil	-8.4	-8.4	-8.4	-8.3	-8.375	0.05
Cefditoren	-8.4	-8.4	-8.3	-8.4	-8.375	0.05
Chlortetracycline	-8.4	-8.4	-8.5	-8.2	-8.375	0.125831
Difenoxin	-8.1	-8.4	-8.5	-8.5	-8.375	0.189297
Glyburide	-8.4	-8.3	-8.4	-8.4	-8.375	0.05
Levoleucovorin	-8.2	-8.8	-8.4	-8.1	-8.375	0.30957
Vilazodone	-8.4	-8.3	-8.3	-8.5	-8.375	0.0957427
Chlorhexidine	-8.7	-8.4	-8	-8.3	-8.35	0.288675
Darifenacin	-8.4	-8.3	-8.3	-8.4	-8.35	0.057735
Deflazacort	-8.4	-8.3	-8.3	-8.4	-8.35	0.057735
Telotristat	-8.3	-8.4	-8.3	-8.4	-8.35	0.057735
Vorapaxar	-8.1	-8.3	-8.3	-8.7	-8.35	0.251661
Elbasvir	-8.6	-8.3	-8.1	-8.3	-8.325	0.206155
Lanreotide	-8.1	-8.3	-8.5	-8.4	-8.325	0.170783
Nandrolone_phenpropionate	-8.3	-8.6	-8.2	-8.2	-8.325	0.189297
Paclitaxel	-8.6	-7.9	-8.6	-8.2	-8.325	0.340343
Repaglinide	-8.4	-8.3	-8.4	-8.2	-8.325	0.0957427
Solifenacin	-8.3	-8.3	-8.4	-8.3	-8.325	0.05
Ciclesonide	-8.3	-8.3	-8.3	-8.3	-8.3	0
Delavirdine	-8.3	-8.3	-8.2	-8.4	-8.3	0.0816497
Methacycline	-8.3	-8.3	-8.3	-8.3	-8.3	0
Suvorexant	-8.3	-8.3	-8.3	-8.3	-8.3	0
Tedizolid_Phosphate	-8.3	-8.2	-8.3	-8.4	-8.3	0.0816497
Tetracycline	-8.3	-8.3	-8.3	-8.3	-8.3	0
Topotecan	-8.3	-8.3	-8.3	-8.3	-8.3	0
Telithromycin	-8.1	-8.1	-8.6	-8.4	-8.3	0.244949
Axitinib	-8.3	-8.2	-8.3	-8.3	-8.275	0.05
Candesartan	-8.1	-8.4	-8.2	-8.4	-8.275	0.15
Floctafenine	-8.3	-8	-8.4	-8.4	-8.275	0.189297
Glipizide	-8.3	-8.2	-8.3	-8.3	-8.275	0.05
Idelalisib	-8.4	-8	-8.3	-8.4	-8.275	0.189297
Lercanidipine	-8.2	-8.3	-8.6	-8	-8.275	0.25
Nafamostat	-8.3	-8.3	-8.3	-8.2	-8.275	0.05
Regadenoson	-8.2	-8.3	-8.3	-8.3	-8.275	0.05
Riociguat	-8.3	-8.3	-8.2	-8.3	-8.275	0.05
Tetrahydrofolic_acid	-8.3	-8.3	-8.3	-8.2	-8.275	0.05
Viomycin	-8.2	-8.3	-8.3	-8.3	-8.275	0.05
Gonadorelin	-8	-8.3	-8.1	-8.7	-8.275	0.30957
Pexidartinib	-8.5	-8.3	-8.1	-8.2	-8.275	0.170783
Ceforanide	-8.3	-8.2	-8.3	-8.2	-8.25	0.057735
Dolasetron	-8.3	-8.2	-8.3	-8.2	-8.25	0.057735
Hexafluronium	-7.8	-8.5	-8.6	-8.1	-8.25	0.369685
Levomefolic_acid	-8.1	-8.3	-8.4	-8.2	-8.25	0.129099
Pentagastrin	-8.5	-8	-8.4	-8.1	-8.25	0.238048
Sofosbuvir	-8.6	-7.9	-8.2	-8.3	-8.25	0.288675
Ziprasidone	-8.2	-8	-8.7	-8.1	-8.25	0.310913
Ceftaroline_fosamil	-8.1	-8.5	-8	-8.3	-8.225	0.221736
Bedaquiline	-8.2	-7.8	-8.2	-8.7	-8.225	0.368556
Daunorubicin	-8.2	-8.3	-8.2	-8.2	-8.225	0.05
Doxazosin	-8.1	-8.2	-8.4	-8.2	-8.225	0.125831
Folic_Acid	-8.3	-8.4	-8	-8.1	-8.2	0.182574
Carfilzomib	-8.2	-8.5	-8	-8.1	-8.2	0.216025
Ceftriaxone	-8.2	-8.2	-8.3	-8.1	-8.2	0.0816497
Cetrorelix	-8.1	-8.5	-7.7	-8.5	-8.2	0.382971
Dacomitinib	-8.1	-8.3	-8.2	-8.2	-8.2	0.0816497
Demeclocycline	-8.2	-8.2	-8.2	-8.2	-8.2	0
Docetaxel	-7.9	-8.2	-8.7	-8	-8.2	0.355903
Eravacycline	-8.2	-8.2	-8.2	-8.2	-8.2	0
Ganirelix	-8.4	-8.5	-8.3	-7.6	-8.2	0.408248
Grazoprevir	-8.1	-8.3	-8.3	-8.1	-8.2	0.11547
Ingenol_Mebutate	-8.2	-8.2	-8.2	-8.2	-8.2	0
Irbesartan	-8.1	-8.3	-8.1	-8.3	-8.2	0.11547
Moxidectin	-8.2	-8.2	-8.2	-8.2	-8.2	0
Pholcodine	-8.2	-8.1	-8.2	-8.3	-8.2	0.0816497
Prazosin	-8.2	-8.2	-8.2	-8.2	-8.2	0
Riboflavin	-8.2	-8.2	-8.2	-8.2	-8.2	0
Rifapentine	-8.2	-8.2	-8.2	-8.2	-8.2	0
Trabectedin	-8.2	-8.2	-8.2	-8.2	-8.2	0
Cabazitaxel	-8.1	-8.4	-8.1	-8.1	-8.175	0.15
Ouabain	-8	-8.5	-7.8	-8.4	-8.175	0.330404
Encorafenib	-8.1	-8.2	-8	-8.4	-8.175	0.170783
Latamoxef	-8.1	-8.3	-8.2	-8.1	-8.175	0.0957427
Streptomycin	-8.2	-8.2	-8.2	-8.1	-8.175	0.05
Barnidipine	-8.1	-8	-8.4	-8.1	-8.15	0.173205
Budesonide	-7.2	-8.4	-8.5	-8.5	-8.15	0.635085
Perospirone	-8.1	-8.1	-8	-8.4	-8.15	0.173205
Flupentixol	-8	-8.1	-8	-8.4	-8.125	0.189297
Morniflumate	-8.1	-8.1	-8.2	-8.1	-8.125	0.05
Ribociclib	-8.1	-8.2	-8.1	-8.1	-8.125	0.05
Rifamycin	-8.1	-8.1	-8.1	-8.2	-8.125	0.05
Atazanavir	-8	-8	-8.1	-8.3	-8.1	0.141421
Brexpiprazole	-8	-8.2	-7.9	-8.3	-8.1	0.182574
Fexofenadine	-7.5	-7.5	-8.1	-9.3	-8.1	0.848528
Fusidic_Acid	-8.4	-7.9	-7.9	-8.2	-8.1	0.244949
Neratinib	-7.9	-7.9	-8.3	-8.3	-8.1	0.23094
Afatinib	-7.9	-8	-8.5	-8	-8.1	0.270801
Amphotericin_B	-8.1	-8.1	-8.1	-8.1	-8.1	0
Azlocillin	-8.1	-8.1	-8.1	-8.1	-8.1	0
Diphenoxylate	-8.1	-8.1	-8.1	-8.1	-8.1	0
Hetacillin	-8.1	-8.1	-8.1	-8.1	-8.1	0
Metocurine	-8.1	-8.1	-8.1	-8.1	-8.1	0
Oxytetracycline	-8.1	-8.1	-8.1	-8.1	-8.1	0
Remikiren	-8.1	-8.2	-8.2	-7.9	-8.1	0.141421
Umeclidinium	-7.9	-8.1	-8	-8.4	-8.1	0.216025
Olmesartan	-8	-8.1	-8.1	-8.1	-8.075	0.05
Almitrine	-8.2	-8	-7.9	-8.2	-8.075	0.15
Pranlukast	-8.2	-8.1	-8	-8	-8.075	0.0957427
Cinacalcet	-8	-7.8	-8.2	-8.2	-8.05	0.191485
Flunarizine	-8	-8	-7.9	-8.3	-8.05	0.173205
Trovafloxacin	-8.1	-8.1	-8.1	-7.9	-8.05	0.1
Cefroxadine	-8	-8	-8	-8.1	-8.025	0.05
Empagliflozin	-7.8	-8	-8.3	-8	-8.025	0.206155
Glimepiride	-7.7	-8.1	-8.3	-8	-8.025	0.25
Nafcillin	-8.1	-8	-7.9	-8.1	-8.025	0.0957427
Upadacitinib	-8.1	-8	-8	-8	-8.025	0.05
Alectinib	-8.1	-8.1	-8.1	-7.8	-8.025	0.15
Losartan	-8.1	-8.2	-7.9	-7.9	-8.025	0.15
Valsartan	-8	-7.5	-7.9	-8.7	-8.025	0.499166
Amikacin	-8	-8	-8	-8	-8	0
Atovaquone	-8	-8	-8	-8	-8	0
Benidipine	-7.8	-8	-7.9	-8.3	-8	0.216025
Cobimetinib	-8	-8	-8	-8	-8	0
Dolutegravir	-8	-8	-8	-8	-8	0
Fluocinonide	-8	-8	-8	-8	-8	0
Iloperidone	-8.2	-8.2	-7.8	-7.8	-8	0.23094
Oxyphencyclimine	-8.1	-8.1	-7.9	-7.9	-8	0.11547
Sitagliptin	-8.2	-8	-7.8	-8	-8	0.163299
Loperamide	-8	-7.8	-7.9	-8.2	-7.975	0.170783
Aripiprazole	-8.1	-8.1	-7.8	-7.9	-7.975	0.15
Cefamandole	-7.9	-8	-8	-8	-7.975	0.05
Cefonicid	-8	-7.9	-8	-8	-7.975	0.05
Celecoxib	-8	-8	-8	-7.9	-7.975	0.05
Droperidol	-7.9	-8.1	-7.8	-8.1	-7.975	0.15
Fluorescein	-8	-7.9	-8	-8	-7.975	0.05
Mezlocillin	-8	-7.9	-8	-8	-7.975	0.05
Nefazodone	-8.1	-7.9	-7.8	-8.1	-7.975	0.15
Paricalcitol	-8	-8	-7.9	-8	-7.975	0.05
Pemetrexed	-8.2	-8	-8	-7.7	-7.975	0.206155
Pitavastatin	-8.1	-7.9	-8	-7.9	-7.975	0.0957427
Raltitrexed	-7.8	-8	-8.1	-8	-7.975	0.125831
Ticagrelor	-8.1	-8.2	-7.9	-7.7	-7.975	0.221736
Benzthiazide	-8	-8.1	-7.9	-7.8	-7.95	0.129099
Doravirine	-7.4	-7.8	-8.3	-8.3	-7.95	0.43589
Pancuronium	-7.7	-8.2	-8.1	-7.8	-7.95	0.238048
Raloxifene	-7.9	-8.1	-7.8	-8	-7.95	0.129099
Spironolactone	-7.8	-8	-8	-8	-7.95	0.1
Talniflumate	-7.7	-7.7	-7.7	-8.7	-7.95	0.5
Trimetrexate	-7.9	-7.9	-8	-8	-7.95	0.057735
Epirubicin	-8	-8	-7.9	-7.9	-7.95	0.057735
Osimertinib	-7.9	-8	-8	-7.9	-7.95	0.057735
Deferasirox	-7.9	-7.9	-8	-7.9	-7.925	0.05
Eletriptan	-7.8	-8	-7.9	-8	-7.925	0.0957427
Estrone_sulfate	-7.9	-7.9	-8	-7.9	-7.925	0.05
Fimasartan	-7.8	-8	-7.9	-8	-7.925	0.0957427
Lasofoxifene	-7.9	-8.1	-7.8	-7.9	-7.925	0.125831
Palbociclib	-7.9	-8	-7.9	-7.9	-7.925	0.05
Pivampicillin	-7.9	-8	-8	-7.8	-7.925	0.0957427
Acenocoumarol	-7.6	-8	-8	-8	-7.9	0.2
Cefazolin	-7.8	-8.2	-7.8	-7.8	-7.9	0.2
Clofazimine	-7.9	-7.9	-7.9	-7.9	-7.9	0
Cortisone_acetate	-8	-7.8	-8	-7.8	-7.9	0.11547
Flunitrazepam	-8.6	-8.6	-7.3	-7.1	-7.9	0.812404
Halcinonide	-7.9	-7.9	-7.9	-7.9	-7.9	0
Methysergide	-7.9	-7.7	-8	-8	-7.9	0.141421
Parecoxib	-7.9	-7.8	-8	-7.9	-7.9	0.0816497
Rivaroxaban	-8	-7.8	-8	-7.8	-7.9	0.11547
Sulfinpyrazone	-8	-7.9	-7.8	-7.9	-7.9	0.0816497
Vincristine	-8	-7.8	-7.9	-7.9	-7.9	0.0816497
Cinitapride	-7.9	-7.8	-7.9	-7.9	-7.875	0.05
Dequalinium	-8.2	-7.7	-7.3	-8.3	-7.875	0.464579
Drospirenone	-7.9	-7.8	-7.9	-7.9	-7.875	0.05
Eribulin	-7.8	-7.9	-7.9	-7.9	-7.875	0.05
Flunisolide	-7.8	-7.9	-7.9	-7.9	-7.875	0.05
Fursultiamine	-7.9	-7.8	-7.9	-7.9	-7.875	0.05
Ivabradine	-7.8	-8	-7.7	-8	-7.875	0.15
Dabigatran_etexilate	-7.3	-8	-7.8	-8.3	-7.85	0.420317
Doxorubicin	-7.9	-7.9	-7.8	-7.8	-7.85	0.057735
Methotrexate	-7.7	-8	-7.9	-7.8	-7.85	0.129099
Piroxicam	-7.9	-7.9	-7.8	-7.8	-7.85	0.057735
Buspirone	-8.1	-7.9	-7.9	-7.5	-7.85	0.251661
Camazepam	-7.8	-7.8	-7.9	-7.9	-7.85	0.057735
Ethyl_loflazepate	-7.5	-8.1	-7.9	-7.9	-7.85	0.251661
Mebendazole	-8	-7.9	-8.1	-7.4	-7.85	0.310913
Tropisetron	-7.8	-7.9	-7.8	-7.9	-7.85	0.057735
Trospium	-7.8	-7.9	-7.8	-7.9	-7.85	0.057735
Bazedoxifene	-7.8	-7.9	-7.8	-7.8	-7.825	0.05
Cyclothiazide	-7.8	-7.8	-7.9	-7.8	-7.825	0.05
Panobinostat	-7.7	-7.9	-7.9	-7.8	-7.825	0.0957427
Pimecrolimus	-7.8	-7.9	-7.8	-7.8	-7.825	0.05
Tigecycline	-7.9	-7.8	-7.8	-7.8	-7.825	0.05
Everolimus	-7.6	-7.6	-7.5	-8.6	-7.825	0.518813
Fosinopril	-8.1	-7.4	-8.2	-7.6	-7.825	0.386221
Cefixime	-7.6	-7.9	-8.1	-7.6	-7.8	0.244949
Sitaxentan	-7.6	-7.7	-7.8	-8.1	-7.8	0.216025
Vismodegib	-7.5	-8.1	-7.5	-8.1	-7.8	0.34641
Alvimopan	-7.9	-7.8	-7.8	-7.7	-7.8	0.0816497
Edoxaban	-7.8	-7.8	-7.8	-7.8	-7.8	0
Flurandrenolide	-7.8	-7.8	-7.8	-7.8	-7.8	0
Fluticasone_furoate	-7.8	-7.7	-7.9	-7.8	-7.8	0.0816497
Ixabepilone	-7.8	-7.8	-7.8	-7.8	-7.8	0
Netilmicin	-7.8	-7.8	-7.8	-7.8	-7.8	0
Nicergoline	-7.8	-7.8	-7.8	-7.8	-7.8	0
Niraparib	-7.8	-7.8	-7.8	-7.8	-7.8	0
Sunitinib	-7.8	-7.7	-7.9	-7.8	-7.8	0.0816497
Talazoparib	-7.8	-7.8	-7.8	-7.8	-7.8	0
Alfentanil	-7.8	-7.9	-7.5	-7.9	-7.775	0.189297
Cefuroxime	-7.8	-7.4	-8.3	-7.6	-7.775	0.386221
Sirolimus	-7.8	-7.7	-7.8	-7.8	-7.775	0.05
Simvastatin	-7.8	-7.8	-7.8	-7.7	-7.775	0.05
Lobeglitazone	-7.9	-7.7	-8.1	-7.3	-7.75	0.341565
Bacampicillin	-7.7	-7.8	-7.7	-7.8	-7.75	0.057735
Bendroflumethiazide	-7.6	-7.9	-7.9	-7.6	-7.75	0.173205
Cefradine	-7.6	-7.8	-7.8	-7.8	-7.75	0.1
Crizotinib	-7.9	-7.7	-7.7	-7.7	-7.75	0.1
Delafloxacin	-7.7	-7.7	-7.8	-7.8	-7.75	0.057735
Difluprednate	-7.7	-7.8	-7.8	-7.7	-7.75	0.057735
Elagolix	-7.8	-7.7	-7.6	-7.9	-7.75	0.129099
Enzalutamide	-7.8	-7.7	-7.7	-7.8	-7.75	0.057735
Granisetron	-7.7	-7.8	-7.9	-7.6	-7.75	0.129099
Labetalol	-7.8	-7.7	-7.8	-7.7	-7.75	0.057735
Lopinavir	-7.8	-7.5	-7.6	-8.1	-7.75	0.264575
Vapreotide	-7.8	-8	-7.6	-7.6	-7.75	0.191485
Dapagliflozin	-7.8	-7.8	-7.7	-7.6	-7.725	0.0957427
Mepiprazole	-7.8	-7.6	-7.8	-7.7	-7.725	0.0957427
Voriconazole	-7.8	-7.7	-7.7	-7.7	-7.725	0.05
Fluocinolone_Acetonide	-7.7	-7.7	-7.7	-7.7	-7.7	0
Fluocortolone	-7.7	-7.7	-7.7	-7.7	-7.7	0
Ivacaftor	-7.7	-7.7	-7.7	-7.7	-7.7	0
Lorlatinib	-7.7	-7.7	-7.7	-7.7	-7.7	0
Meclocycline	-7.7	-7.7	-7.7	-7.7	-7.7	0
Methylnaltrexone	-7.7	-7.7	-7.7	-7.7	-7.7	0
Picosulfuric_acid	-7.4	-7.6	-8.3	-7.5	-7.7	0.408248
Pralatrexate	-7.8	-7.5	-7.7	-7.8	-7.7	0.141421
Prednicarbate	-7.6	-7.7	-7.7	-7.8	-7.7	0.0816497
Sertindole	-7.7	-7.8	-7.5	-7.8	-7.7	0.141421
Sarecycline	-7.8	-7.7	-7.7	-7.6	-7.7	0.0816497
Mupirocin	-7.1	-8.3	-7.4	-7.9	-7.675	0.531507
Ombitasvir	-7.5	-7.6	-7.7	-7.9	-7.675	0.170783
Cefotetan	-7.7	-7.7	-7.6	-7.7	-7.675	0.05
Fosphenytoin	-7.7	-7.7	-7.5	-7.8	-7.675	0.125831
Lansoprazole	-7.9	-7.8	-7.7	-7.3	-7.675	0.262996
Rimonabant	-7.7	-7.6	-7.7	-7.7	-7.675	0.05
Sildenafil	-7.7	-7.5	-7.8	-7.7	-7.675	0.125831
Terazosin	-7.6	-7.7	-7.7	-7.7	-7.675	0.05
Tobramycin	-7.7	-7.7	-7.6	-7.7	-7.675	0.05
Azelastine	-7.7	-7.6	-7.7	-7.6	-7.65	0.057735
Cefepime	-7.8	-7.8	-7.6	-7.4	-7.65	0.191485
Donepezil	-7.6	-7.7	-7.7	-7.6	-7.65	0.057735
Fominoben	-7.6	-7.7	-7.7	-7.6	-7.65	0.057735
Icatibant	-8.1	-7.7	-7.9	-6.9	-7.65	0.525991
Spiramycin	-7.6	-7.7	-7.7	-7.6	-7.65	0.057735
Sulfasalazine	-7.7	-7.8	-7.5	-7.6	-7.65	0.129099
Vardenafil	-8	-7.6	-7.7	-7.3	-7.65	0.288675
Vindesine	-7.7	-7.6	-7.7	-7.6	-7.65	0.057735
Warfarin	-7.7	-7.7	-7.7	-7.5	-7.65	0.1
Boceprevir	-7.5	-7.7	-7.7	-7.7	-7.65	0.1
Glasdegib	-7.6	-7.6	-7.7	-7.7	-7.65	0.057735
Methylergometrine	-7.6	-7.6	-7.7	-7.7	-7.65	0.057735
Palonosetron	-7.7	-7.7	-7.5	-7.7	-7.65	0.1
Tacrolimus	-7.6	-7.7	-7.6	-7.7	-7.65	0.057735
Vinorelbine	-7.7	-7.6	-7.6	-7.7	-7.65	0.057735
Calcipotriol	-7.8	-7.5	-7.4	-7.8	-7.625	0.206155
Micafungin	-7.6	-7.7	-7.4	-7.8	-7.625	0.170783
Cariprazine	-7.9	-7.5	-7.4	-7.7	-7.625	0.221736
Ceftibuten	-7.6	-7.9	-7.4	-7.6	-7.625	0.206155
Ceftolozane	-7.3	-7.4	-8.2	-7.6	-7.625	0.403113
Ezogabine	-7.7	-7.7	-7.6	-7.5	-7.625	0.0957427
Gemifloxacin	-7.6	-7.8	-7.6	-7.5	-7.625	0.125831
Mirabegron	-7.8	-7.6	-7.5	-7.6	-7.625	0.125831
Progabide	-7.7	-7.5	-7.7	-7.6	-7.625	0.0957427
Tenoxicam	-7.6	-7.6	-7.7	-7.6	-7.625	0.05
Trimethoprim	-7.6	-7.7	-7.6	-7.6	-7.625	0.05
Flupirtine	-7.7	-7.6	-7.4	-7.7	-7.6	0.141421
Ifenprodil	-7.5	-7.5	-7.6	-7.8	-7.6	0.141421
Belinostat	-7.8	-7.6	-7.6	-7.4	-7.6	0.163299
Carbamazepine	-7.6	-7.6	-7.6	-7.6	-7.6	0
Cefmenoxime	-7.7	-7.6	-7.5	-7.6	-7.6	0.0816497
Cinnarizine	-7.5	-7.7	-7.6	-7.6	-7.6	0.0816497
Flumethasone	-7.6	-7.6	-7.6	-7.6	-7.6	0
Fluphenazine	-7.6	-7.6	-7.6	-7.6	-7.6	0
Gefitinib	-7.5	-7.5	-7.8	-7.6	-7.6	0.141421
Kanamycin	-7.6	-7.6	-7.6	-7.6	-7.6	0
Ketazolam	-7.6	-7.6	-7.6	-7.6	-7.6	0
Paroxetine	-7.6	-7.6	-7.6	-7.6	-7.6	0
Phentolamine	-7.6	-7.6	-7.6	-7.6	-7.6	0
Rucaparib	-7.7	-7.5	-7.5	-7.7	-7.6	0.11547
Silodosin	-7.3	-7.7	-7.5	-7.9	-7.6	0.258199
Tamibarotene	-7.6	-7.6	-7.6	-7.6	-7.6	0
Trifluoperazine	-7.7	-7.7	-7.3	-7.7	-7.6	0.2
Ulipristal	-7.6	-7.6	-7.6	-7.6	-7.6	0
Vandetanib	-7.6	-7.6	-7.6	-7.6	-7.6	0
Vecuronium	-7.6	-7.6	-7.6	-7.6	-7.6	0
Apalutamide	-7.7	-7.7	-7.7	-7.2	-7.575	0.25
Betrixaban	-7.6	-7.4	-7.5	-7.8	-7.575	0.170783
Enviomycin	-7.8	-8	-7.2	-7.3	-7.575	0.386221
Erdafitinib	-7.5	-7.8	-7.5	-7.5	-7.575	0.15
Josamycin	-7.5	-7.6	-7.5	-7.7	-7.575	0.0957427
Binimetinib	-7.4	-7.6	-7.7	-7.6	-7.575	0.125831
Eprazinone	-7.5	-7.6	-7.6	-7.6	-7.575	0.05
Flecainide	-7.5	-7.7	-7.5	-7.6	-7.575	0.0957427
Moexipril	-7.5	-7.5	-7.7	-7.6	-7.575	0.0957427
Netarsudil	-7.4	-7.4	-8.1	-7.4	-7.575	0.35
Nicardipine	-7.7	-7.8	-7.4	-7.4	-7.575	0.206155
Protirelin	-7.6	-7.6	-7.6	-7.5	-7.575	0.05
Retapamulin	-7.6	-7.6	-7.7	-7.4	-7.575	0.125831
Trazodone	-7.7	-7.5	-7.6	-7.5	-7.575	0.0957427
Blonanserin	-7.6	-7.5	-7.5	-7.6	-7.55	0.057735
Pipamperone	-7.6	-7.5	-7.5	-7.6	-7.55	0.057735
Atorvastatin	-7.2	-7.5	-7.7	-7.8	-7.55	0.264575
Clocortolone	-7.6	-7.5	-7.6	-7.5	-7.55	0.057735
Clomocycline	-7.5	-7.6	-7.6	-7.5	-7.55	0.057735
Naltrexone	-7.6	-7.6	-7.5	-7.5	-7.55	0.057735
Niclosamide	-6.9	-7.8	-7.7	-7.8	-7.55	0.43589
Quetiapine	-7.5	-7.3	-7.7	-7.7	-7.55	0.191485
Tecovirimat	-7.5	-7.6	-7.6	-7.5	-7.55	0.057735
Anileridine	-7.5	-7.6	-7.6	-7.4	-7.525	0.0957427
Apomorphine	-7.7	-7.6	-7.4	-7.4	-7.525	0.15
Cisapride	-7.4	-7.7	-7.5	-7.5	-7.525	0.125831
Dapiprazole	-7.4	-7.6	-7.6	-7.5	-7.525	0.0957427
Difluocortolone	-7.5	-7.6	-7.5	-7.5	-7.525	0.05
Fluclorolone_acetonide	-7.5	-7.5	-7.5	-7.6	-7.525	0.05
Fludarabine	-7.5	-7.5	-7.5	-7.6	-7.525	0.05
Meclizine	-7.7	-7.5	-7.3	-7.6	-7.525	0.170783
Phenindamine	-7.7	-7.3	-7.6	-7.5	-7.525	0.170783
Risedronate	-7.3	-7.6	-7.6	-7.6	-7.525	0.15
Temsirolimus	-7.5	-7.5	-7.5	-7.6	-7.525	0.05
Anidulafungin	-6.2	-7.7	-8	-8.2	-7.525	0.906918
Azithromycin	-7.5	-7.5	-7.5	-7.5	-7.5	0
Benzatropine	-7.5	-7.5	-7.5	-7.5	-7.5	0
Bleomycin	-7.3	-7	-8.2	-7.5	-7.5	0.509902
Cabergoline	-7.4	-7.6	-7.5	-7.5	-7.5	0.0816497
Darunavir	-7.5	-7.6	-7.4	-7.5	-7.5	0.0816497
Dexlansoprazole	-7.5	-7.5	-7.4	-7.6	-7.5	0.0816497
Droxicam	-7.5	-7.5	-7.5	-7.5	-7.5	0
Fluprednidene	-7.5	-7.5	-7.5	-7.5	-7.5	0
Fluvastatin	-7.6	-7.3	-7.6	-7.5	-7.5	0.141421
Glycopyrronium	-7.5	-7.5	-7.5	-7.5	-7.5	0
Levocabastine	-7.5	-7.5	-7.5	-7.5	-7.5	0
Methylprednisolone	-7.5	-7.5	-7.5	-7.5	-7.5	0
Methyl_cellulose	-7.4	-7.3	-7.5	-7.8	-7.5	0.216025
Omadacycline	-7.5	-7.5	-7.5	-7.5	-7.5	0
Pipotiazine	-7.4	-7.6	-7.5	-7.5	-7.5	0.0816497
Setiptiline	-7.5	-7.5	-7.5	-7.5	-7.5	0
Thiothixene	-7.7	-7.1	-7.6	-7.6	-7.5	0.270801
Triamterene	-7.5	-7.5	-7.5	-7.5	-7.5	0
Yohimbine	-7.5	-7.5	-7.5	-7.5	-7.5	0
Ampicillin	-7.8	-7.3	-7.5	-7.3	-7.475	0.236291
Dipyridamole	-7.4	-7.5	-7.7	-7.3	-7.475	0.170783
Zuclopenthixol	-7.5	-7.8	-7.4	-7.2	-7.475	0.25
Alfuzosin	-7.6	-7.5	-7.4	-7.4	-7.475	0.0957427
Cefprozil	-7.5	-7.5	-7.4	-7.5	-7.475	0.05
Esculin	-7.5	-7.5	-7.5	-7.4	-7.475	0.05
Flubendazole	-7.4	-7.5	-7.5	-7.5	-7.475	0.05
Heroin	-7.5	-7.5	-7.5	-7.4	-7.475	0.05
Rilpivirine	-7.5	-7.5	-7.5	-7.4	-7.475	0.05
Bicalutamide	-7.8	-7.4	-7.3	-7.3	-7.45	0.238048
Buclizine	-7.5	-7.4	-7.4	-7.5	-7.45	0.057735
Cephaloglycin	-7.5	-7.3	-7.5	-7.5	-7.45	0.1
Cilnidipine	-7.7	-7.2	-7.4	-7.5	-7.45	0.208167
Clarithromycin	-7.4	-7.4	-7.5	-7.5	-7.45	0.057735
Clidinium	-7.5	-7.4	-7.4	-7.5	-7.45	0.057735
Eplerenone	-7.4	-7.5	-7.4	-7.5	-7.45	0.057735
Ergocalciferol	-7.5	-7.4	-7.4	-7.5	-7.45	0.057735
Mometasone	-7.7	-7.1	-7.8	-7.2	-7.45	0.351188
Rosuvastatin	-7.4	-7.5	-7.2	-7.7	-7.45	0.208167
Terlipressin	-7.9	-7	-8.1	-6.8	-7.45	0.645497
Tyloxapol	-7.1	-8.1	-7.8	-6.8	-7.45	0.602771
Thiocolchicoside	-7.6	-7.1	-7.7	-7.4	-7.45	0.264575
Cefaclor	-7.4	-7.4	-7.5	-7.4	-7.425	0.05
Tafenoquine	-7.5	-7.5	-7.3	-7.4	-7.425	0.0957427
Carbenicillin	-7.4	-7.5	-7.3	-7.5	-7.425	0.0957427
Dantrolene	-7.1	-7.6	-7.7	-7.3	-7.425	0.275379
Amlexanox	-7.4	-7.4	-7.4	-7.4	-7.4	0
Betamethasone	-7.4	-7.4	-7.4	-7.4	-7.4	0
Cangrelor	-7.1	-8.1	-7.3	-7.1	-7.4	0.476095
Cefadroxil	-7.5	-7.3	-7.5	-7.3	-7.4	0.11547
Cephalexin	-7.4	-7.4	-7.4	-7.4	-7.4	0
Chlorthalidone	-7.3	-7.4	-7.4	-7.5	-7.4	0.0816497
Cilostazol	-7.4	-7.6	-7.3	-7.3	-7.4	0.141421
Dexamethasone	-7.4	-7.4	-7.4	-7.4	-7.4	0
Equilin	-7.4	-7.4	-7.4	-7.4	-7.4	0
Fluorometholone	-7.4	-7.4	-7.4	-7.4	-7.4	0
Formoterol	-7.4	-7.4	-7.4	-7.4	-7.4	0
Hesperetin	-7.4	-7.4	-7.4	-7.4	-7.4	0
Lincomycin	-7.4	-7.4	-7.4	-7.4	-7.4	0
Medrogestone	-7.4	-7.4	-7.3	-7.5	-7.4	0.0816497
Minocycline	-7.4	-7.4	-7.4	-7.4	-7.4	0
Nevirapine	-7.4	-7.4	-7.4	-7.4	-7.4	0
Oxcarbazepine	-7.4	-7.5	-7.3	-7.4	-7.4	0.0816497
Perampanel	-7.4	-7.4	-7.5	-7.3	-7.4	0.0816497
Prednisone	-7.4	-7.4	-7.4	-7.4	-7.4	0
Pyrvinium	-7.4	-7.4	-7.4	-7.4	-7.4	0
Rimexolone	-7.4	-7.4	-7.4	-7.4	-7.4	0
Ruxolitinib	-7.4	-7.3	-7.5	-7.4	-7.4	0.0816497
Sertaconazole	-7.4	-7.5	-7.3	-7.4	-7.4	0.0816497
Udenafil	-7.3	-7.3	-7.5	-7.5	-7.4	0.11547
Salsalate	-7.4	-7.4	-7.4	-7.3	-7.375	0.05
Zolmitriptan	-7.4	-7.4	-7.4	-7.3	-7.375	0.05
Abiraterone	-7.4	-7.3	-7.4	-7.4	-7.375	0.05
Amprenavir	-7.2	-7.3	-7.5	-7.5	-7.375	0.15
Carvedilol	-7.3	-7.4	-7.5	-7.3	-7.375	0.0957427
Cefotaxime	-7.5	-7.4	-7.3	-7.3	-7.375	0.0957427
Cladribine	-7.3	-7.4	-7.4	-7.4	-7.375	0.05
Framycetin	-7.4	-7.3	-7.4	-7.4	-7.375	0.05
Isocarboxazid	-7.4	-7.3	-7.4	-7.4	-7.375	0.05
Oxazepam	-7.3	-7.6	-7.5	-7.1	-7.375	0.221736
Pantoprazole	-7.8	-7.3	-7.2	-7.2	-7.375	0.287228
Phenytoin	-7.4	-7.6	-6.9	-7.6	-7.375	0.330404
Pomalidomide	-7.4	-7.3	-7.4	-7.4	-7.375	0.05
Sacubitril	-7.3	-7.3	-7.6	-7.3	-7.375	0.15
Tenofovir_alafenamide	-7.2	-7.2	-7.7	-7.4	-7.375	0.236291
Nitrazepam	-7.2	-7.4	-7.5	-7.3	-7.35	0.129099
Amodiaquine	-7.4	-7.3	-7.3	-7.4	-7.35	0.057735
Copanlisib	-7.4	-7.2	-7.4	-7.4	-7.35	0.1
Ditazole	-7.4	-7.3	-7.3	-7.4	-7.35	0.057735
Haloperidol	-7.6	-7.5	-7.1	-7.2	-7.35	0.238048
Niflumic_Acid	-7.5	-7.4	-7.3	-7.2	-7.35	0.129099
Pentoxifylline	-7.4	-7.1	-7.4	-7.5	-7.35	0.173205
Pipecuronium	-7.5	-7.3	-7.2	-7.4	-7.35	0.129099
Quinestrol	-7.2	-7.6	-7	-7.6	-7.35	0.3
Ribostamycin	-7.3	-7.3	-7.4	-7.4	-7.35	0.057735
Chlordiazepoxide	-7.3	-7.4	-7.3	-7.3	-7.325	0.05
Clofarabine	-7.3	-7.4	-7.3	-7.3	-7.325	0.05
Leflunomide	-7.2	-7.4	-7.2	-7.5	-7.325	0.15
Roflumilast	-7.3	-7.2	-7.5	-7.3	-7.325	0.125831
Safinamide	-7.3	-7.3	-7.5	-7.2	-7.325	0.125831
Selexipag	-7.2	-7.3	-7.3	-7.5	-7.325	0.125831
Testosterone_Propionate	-7.2	-7.4	-7.4	-7.3	-7.325	0.0957427
Tipiracil	-7.4	-7.3	-7.3	-7.3	-7.325	0.05
Adenosine_monophosphate	-7.1	-7.4	-7.4	-7.4	-7.325	0.15
Angiotensin_II	-7.2	-7.6	-7.1	-7.4	-7.325	0.221736
Bisoxatin	-7.3	-7.3	-7.3	-7.4	-7.325	0.05
Pinaverium	-7.4	-7.3	-7.2	-7.4	-7.325	0.0957427
Quinidine	-7.3	-7.3	-7.3	-7.4	-7.325	0.05
Torasemide	-7.3	-7.2	-7.4	-7.4	-7.325	0.0957427
Troleandomycin	-7.3	-7.2	-7.4	-7.4	-7.325	0.0957427
Beclomethasone_dipropionate	-7.4	-7	-7.4	-7.4	-7.3	0.2
Macitentan	-7.2	-7.4	-7.1	-7.5	-7.3	0.182574
Acarbose	-7.4	-7.3	-7.2	-7.3	-7.3	0.0816497
Apremilast	-7.2	-7.3	-7.2	-7.5	-7.3	0.141421
Bexarotene	-7.3	-7.3	-7.3	-7.3	-7.3	0
Cephaloridine	-7.3	-7.3	-7.3	-7.3	-7.3	0
Clobazam	-7.3	-7.3	-7.3	-7.3	-7.3	0
Diflorasone	-7.3	-7.3	-7.3	-7.3	-7.3	0
Ergonovine	-7.3	-7.3	-7.3	-7.3	-7.3	0
Eszopiclone	-7.5	-7.2	-7.2	-7.3	-7.3	0.141421
Formestane	-7.3	-7.3	-7.3	-7.3	-7.3	0
Ivosidenib	-7.3	-7.3	-7.3	-7.3	-7.3	0
Nalbuphine	-7.3	-7.3	-7.3	-7.3	-7.3	0
Naloxone	-7.3	-7.3	-7.3	-7.3	-7.3	0
Oxycodone	-7.3	-7.3	-7.3	-7.3	-7.3	0
Pirenzepine	-7.3	-7.3	-7.3	-7.3	-7.3	0
Podofilox	-7.3	-7.3	-7.3	-7.3	-7.3	0
Romidepsin	-7.3	-7.3	-7.3	-7.3	-7.3	0
Stanozolol	-7.3	-7.3	-7.3	-7.3	-7.3	0
Sulfaphenazole	-7.2	-7.3	-7.4	-7.3	-7.3	0.0816497
Testolactone	-7.3	-7.3	-7.3	-7.3	-7.3	0
Tolcapone	-7.3	-7.3	-7.3	-7.3	-7.3	0
Trimethobenzamide	-7.3	-7.3	-7.3	-7.3	-7.3	0
Bosutinib	-7.2	-7.4	-7.1	-7.4	-7.275	0.15
Cefoxitin	-7.1	-7.4	-7.3	-7.3	-7.275	0.125831
Clobetasone	-7.2	-7.3	-7.3	-7.3	-7.275	0.05
Lornoxicam	-7.5	-7.3	-7.3	-7	-7.275	0.206155
Meticillin	-7.2	-7.4	-7.3	-7.2	-7.275	0.0957427
Nimesulide	-7.5	-7	-7.2	-7.4	-7.275	0.221736
Roxithromycin	-7.3	-7.4	-7.3	-7.1	-7.275	0.125831
Ursodeoxycholic_acid	-7.3	-7.3	-7.2	-7.3	-7.275	0.05
Ximelagatran	-7.2	-7.1	-7.2	-7.6	-7.275	0.221736
Aclidinium	-7.2	-7.2	-7.5	-7.2	-7.275	0.15
Benznidazole	-7.3	-7.4	-7.2	-7.2	-7.275	0.0957427
Hydrocortamate	-7.3	-7.3	-7.3	-7.2	-7.275	0.05
Lisinopril	-7.3	-7.3	-7.3	-7.2	-7.275	0.05
Loxapine	-7.3	-7.3	-7.3	-7.2	-7.275	0.05
Mitiglinide	-7.2	-7.3	-7.4	-7.2	-7.275	0.0957427
Pravastatin	-7.3	-7.3	-7.3	-7.2	-7.275	0.05
Acrivastine	-7.3	-7.2	-7.3	-7.2	-7.25	0.057735
Adinazolam	-7.2	-7.2	-7.3	-7.3	-7.25	0.057735
Azathioprine	-7.3	-7.2	-7.2	-7.3	-7.25	0.057735
Bopindolol	-7.5	-7	-7.3	-7.2	-7.25	0.208167
Bromazepam	-7.1	-7.3	-7.3	-7.3	-7.25	0.1
Estriol	-7.2	-7.2	-7.3	-7.3	-7.25	0.057735
Fosamprenavir	-6.8	-7.3	-7.5	-7.4	-7.25	0.310913
Lisuride	-7.2	-7.2	-7.3	-7.3	-7.25	0.057735
Naftifine	-7.7	-7.3	-6.6	-7.4	-7.25	0.465475
Nepafenac	-7.1	-7.3	-7.1	-7.5	-7.25	0.191485
Oxiconazole	-7.4	-7.5	-6.9	-7.2	-7.25	0.264575
Phenoxymethylpenicillin	-7.3	-7.3	-7.2	-7.2	-7.25	0.057735
Tenofovir_disoproxil	-7.2	-7.3	-6.8	-7.7	-7.25	0.369685
Trimethaphan	-7.1	-7.5	-7.1	-7.3	-7.25	0.191485
Vinblastine	-7.3	-7.2	-7.2	-7.3	-7.25	0.057735
Bisacodyl	-7.6	-7.1	-7.1	-7.2	-7.25	0.238048
Olodaterol	-7.1	-7.1	-7.6	-7.2	-7.25	0.238048
Zopiclone	-7.1	-7.3	-7.4	-7.2	-7.25	0.129099
Bevantolol	-7.4	-7.2	-7.3	-7	-7.225	0.170783
Emedastine	-7.3	-7.4	-7.4	-6.8	-7.225	0.287228
Fenoterol	-7.2	-7.2	-7.2	-7.3	-7.225	0.05
Midazolam	-7.3	-7.2	-7.1	-7.3	-7.225	0.0957427
Moricizine	-7.1	-7.2	-7.3	-7.3	-7.225	0.0957427
Tofacitinib	-7.3	-7.4	-6.9	-7.3	-7.225	0.221736
Bezafibrate	-7.3	-7.1	-7.3	-7.2	-7.225	0.0957427
Encainide	-7.2	-7.3	-7.2	-7.2	-7.225	0.05
Etelcalcetide	-7.1	-7.4	-7.5	-6.9	-7.225	0.275379
Fulvestrant	-7.1	-7.2	-7	-7.6	-7.225	0.262996
Lovastatin	-7.1	-7	-7.3	-7.5	-7.225	0.221736
Olanzapine	-7.2	-7.2	-7.3	-7.2	-7.225	0.05
Phenobarbital	-7.3	-7.2	-7.2	-7.2	-7.225	0.05
Prednisolone	-7.4	-7	-7.1	-7.4	-7.225	0.206155
Sulfadimethoxine	-7.2	-7.3	-7.2	-7.2	-7.225	0.05
Thioproperazine	-7.1	-7.3	-7.2	-7.3	-7.225	0.0957427
Alclometasone	-7.2	-7.2	-7.2	-7.2	-7.2	0
Cefdinir	-7.2	-7.2	-7.2	-7.2	-7.2	0
Cyproheptadine	-7.2	-7.2	-7.2	-7.2	-7.2	0
Desoximetasone	-7.2	-7.2	-7.2	-7.2	-7.2	0
Eslicarbazepine_acetate	-7.2	-7.2	-7.2	-7.2	-7.2	0
Etravirine	-7.2	-7.2	-7.2	-7.2	-7.2	0
Indapamide	-7.2	-7.3	-7.1	-7.2	-7.2	0.0816497
Medrysone	-7.2	-7.2	-7.2	-7.2	-7.2	0
Paromomycin	-6.7	-8.2	-7.1	-6.8	-7.2	0.687992
Propantheline	-7.3	-7.2	-7.1	-7.2	-7.2	0.0816497
Quinine	-7.3	-7.2	-7.1	-7.2	-7.2	0.0816497
Temazepam	-7.2	-7.2	-7.2	-7.2	-7.2	0
Clinofibrate	-7.1	-7.4	-7.2	-7.1	-7.2	0.141421
Flavoxate	-7.5	-7.1	-7.1	-7.1	-7.2	0.2
Hexoprenaline	-7.3	-6.9	-7.1	-7.5	-7.2	0.258199
Indecainide	-7.4	-7.3	-7.1	-7	-7.2	0.182574
Perphenazine	-7	-7	-7.4	-7.4	-7.2	0.23094
Pioglitazone	-7.4	-7.1	-7.2	-7.1	-7.2	0.141421
Cefotiam	-7.2	-7.4	-7	-7.1	-7.175	0.170783
Hydrocortisone	-7.2	-7.2	-7.2	-7.1	-7.175	0.05
Metolazone	-7.4	-7.1	-7.1	-7.1	-7.175	0.15
Acetophenazine	-7	-7.2	-7.3	-7.2	-7.175	0.125831
Aranidipine	-7.1	-7.2	-7.2	-7.2	-7.175	0.05
Aztreonam	-7.2	-7.1	-7.2	-7.2	-7.175	0.05
Benazepril	-7	-7	-7.7	-7	-7.175	0.35
Clobetasol_propionate	-7.2	-7.2	-7.1	-7.2	-7.175	0.05
Etizolam	-7	-7.2	-7.3	-7.2	-7.175	0.125831
Lymecycline	-7.3	-7.1	-7.1	-7.2	-7.175	0.0957427
Modafinil	-7.3	-7.1	-7.3	-7	-7.175	0.15
Mycophenolate_mofetil	-7.3	-7.2	-7.2	-7	-7.175	0.125831
Omacetaxine_mepesuccinate	-7.5	-7.2	-7	-7	-7.175	0.236291
Plazomicin	-7.2	-7.5	-6.8	-7.2	-7.175	0.287228
Ramipril	-7	-7.2	-7.3	-7.2	-7.175	0.125831
Tauroursodeoxycholic_acid	-7.2	-7.1	-7.2	-7.2	-7.175	0.05
Tranilast	-6.9	-7.3	-7.3	-7.2	-7.175	0.189297
Cholic_Acid	-7.1	-7.3	-7.2	-7.1	-7.175	0.0957427
Ridogrel	-7.3	-7.1	-7.2	-7.1	-7.175	0.0957427
Abacavir	-7.1	-7.2	-7.2	-7.1	-7.15	0.057735
Antazoline	-7.3	-7.1	-7.1	-7.1	-7.15	0.1
Arbutamine	-7.2	-7.2	-7.1	-7.1	-7.15	0.057735
Bimatoprost	-7.4	-7.2	-6.7	-7.3	-7.15	0.310913
Clonazepam	-7	-7.3	-7.3	-7	-7.15	0.173205
Disopyramide	-7.2	-7.2	-7.1	-7.1	-7.15	0.057735
Phenprocoumon	-7	-7.2	-7.4	-7	-7.15	0.191485
Prochlorperazine	-7	-7.5	-7	-7.1	-7.15	0.238048
Treprostinil	-7.1	-7.2	-7.2	-7.1	-7.15	0.057735
Hydroxyprogesterone_caproate	-7.1	-7.2	-7.1	-7.2	-7.15	0.057735
Megestrol_acetate	-7.1	-7.2	-7.1	-7.2	-7.15	0.057735
Acitretin	-7.2	-7.1	-7.1	-7.1	-7.125	0.05
Aliskiren	-6.6	-7.5	-7.1	-7.3	-7.125	0.386221
Amoxicillin	-7.2	-7.1	-7.1	-7.1	-7.125	0.05
Baricitinib	-7.1	-7.2	-7.1	-7.1	-7.125	0.05
Benzylpenicillin	-7.2	-7.1	-7.2	-7	-7.125	0.0957427
Bepotastine	-7.1	-7.2	-7.2	-7	-7.125	0.0957427
Buprenorphine	-7.1	-7.2	-7.1	-7.1	-7.125	0.05
Fluconazole	-7.3	-7	-7	-7.2	-7.125	0.15
Lusutrombopag	-6.9	-6.8	-6.9	-7.9	-7.125	0.518813
Permethrin	-7.1	-6.9	-6.9	-7.6	-7.125	0.330404
Rosiglitazone	-7.2	-7.1	-7	-7.2	-7.125	0.0957427
Sulindac	-7.2	-7.1	-7.1	-7.1	-7.125	0.05
Sulpiride	-7.2	-6.8	-7.3	-7.2	-7.125	0.221736
Thalidomide	-7.2	-7.1	-7.1	-7.1	-7.125	0.05
Tolnaftate	-7.1	-6.9	-7.3	-7.2	-7.125	0.170783
Triamcinolone	-7.1	-7.1	-7.2	-7.1	-7.125	0.05
Cyclobenzaprine	-7	-7.2	-7.1	-7.2	-7.125	0.0957427
Diacerein	-7.1	-7.1	-7.1	-7.2	-7.125	0.05
Doxercalciferol	-7.1	-7.1	-7.1	-7.2	-7.125	0.05
Phenylbutazone	-7.1	-7.1	-7.1	-7.2	-7.125	0.05
Xanthinol	-7.1	-7.1	-7.1	-7.2	-7.125	0.05
Carbidopa	-7.1	-6.7	-7.3	-7.3	-7.1	0.282843
Trandolapril	-7.3	-7	-6.8	-7.3	-7.1	0.244949
Ambrisentan	-7.1	-7.1	-7.1	-7.1	-7.1	0
Amoxapine	-7.1	-7.1	-7.1	-7.1	-7.1	0
Balsalazide	-7	-7.1	-7.1	-7.2	-7.1	0.0816497
Canrenoic_acid	-7.1	-7.1	-7.1	-7.1	-7.1	0
Ceftizoxime	-7.1	-7.1	-7.1	-7.1	-7.1	0
Doxapram	-7.1	-7.1	-7.2	-7	-7.1	0.0816497
Efinaconazole	-7.1	-7.1	-7.1	-7.1	-7.1	0
Epinastine	-7.1	-7.1	-7.1	-7.1	-7.1	0
Etofenamate	-7.3	-7	-7	-7.1	-7.1	0.141421
Finasteride	-7.1	-6.9	-7.2	-7.2	-7.1	0.141421
Fludrocortisone	-7	-7.2	-7.2	-7	-7.1	0.11547
Gentamicin	-7	-6.7	-7	-7.7	-7.1	0.424264
Gliclazide	-7.5	-7	-7.2	-6.7	-7.1	0.33665
Imidafenacin	-7.5	-7	-7	-6.9	-7.1	0.270801
Isopropamide	-7.1	-7.1	-7.1	-7.1	-7.1	0
Loratadine	-7.2	-7	-7.1	-7.1	-7.1	0.0816497
Loteprednol	-7.1	-7.1	-7.1	-7.1	-7.1	0
Meloxicam	-7.1	-7.2	-7.1	-7	-7.1	0.0816497
Metixene	-7.1	-7.1	-7.1	-7.1	-7.1	0
Morphine	-7.1	-7.1	-7.1	-7.1	-7.1	0
Nystatin	-7.1	-7.1	-7.1	-7.1	-7.1	0
Olsalazine	-7.1	-7.1	-7.1	-7.1	-7.1	0
Pemirolast	-7.1	-7.1	-7.1	-7.1	-7.1	0
Praziquantel	-7.1	-7.1	-7.1	-7.1	-7.1	0
Rocuronium	-7.1	-7.1	-7.1	-7.1	-7.1	0
Siponimod	-7.1	-7.1	-7.1	-7.1	-7.1	0
Tazarotene	-7.1	-7.2	-7.1	-7	-7.1	0.0816497
Ajmaline	-7	-7	-7.1	-7.2	-7.075	0.0957427
Armodafinil	-7.1	-7	-7	-7.2	-7.075	0.0957427
Fentanyl	-7	-7.1	-7.2	-7	-7.075	0.0957427
Methylscopolamine_bromide	-7.2	-7	-7.3	-6.8	-7.075	0.221736
Nitazoxanide	-7	-7	-7	-7.3	-7.075	0.15
Oxaprozin	-7	-7	-7.1	-7.2	-7.075	0.0957427
Quinethazone	-7.2	-6.9	-7.4	-6.8	-7.075	0.275379
Sapropterin	-7.2	-6.9	-7.2	-7	-7.075	0.15
Ademetionine	-7.1	-7.1	-7.1	-7	-7.075	0.05
Dirithromycin	-7.1	-7.1	-7	-7.1	-7.075	0.05
Iodipamide	-7.1	-7	-7.1	-7.1	-7.075	0.05
Ioxaglic_acid	-7.2	-7.3	-6.9	-6.9	-7.075	0.206155
Marimastat	-7	-7.1	-7.1	-7.1	-7.075	0.05
Masoprocol	-7.1	-7	-7.3	-6.9	-7.075	0.170783
Oxymetholone	-7	-7.1	-7.1	-7.1	-7.075	0.05
Pipazethate	-7.1	-7	-7.1	-7.1	-7.075	0.05
Ulobetasol	-7	-7.1	-7.1	-7.1	-7.075	0.05
Valaciclovir	-7	-7.2	-7	-7.1	-7.075	0.0957427
Verteporfin	-7.1	-7.1	-7.1	-7	-7.075	0.05
Calcidiol	-7	-7	-7.1	-7.1	-7.05	0.057735
Demexiptiline	-7	-7.1	-7	-7.1	-7.05	0.057735
Diazepam	-7.1	-7	-7	-7.1	-7.05	0.057735
Lacidipine	-7.1	-7	-7.2	-6.9	-7.05	0.129099
Lenalidomide	-7.2	-6.9	-7.2	-6.9	-7.05	0.173205
Levofloxacin	-7	-7.1	-7	-7.1	-7.05	0.057735
Maprotiline	-7	-7	-7.1	-7.1	-7.05	0.057735
Naphazoline	-7	-7.1	-7.2	-6.9	-7.05	0.129099
Propafenone	-6.8	-7	-6.9	-7.5	-7.05	0.310913
Caspofungin	-6.9	-7.1	-6.9	-7.3	-7.05	0.191485
Cyproterone_acetate	-7.1	-7.1	-6.8	-7.2	-7.05	0.173205
Deoxycholic_Acid	-7.1	-7.1	-7	-7	-7.05	0.057735
Fesoterodine	-7	-7.1	-7.1	-7	-7.05	0.057735
Mivacurium	-6.5	-7.5	-7	-7.2	-7.05	0.420317
Ofloxacin	-7	-7.1	-7.1	-7	-7.05	0.057735
Sparfloxacin	-7	-7.1	-7.1	-7	-7.05	0.057735
Triazolam	-7.2	-6.9	-6.9	-7.2	-7.05	0.173205
Etoricoxib	-7.1	-7.1	-7.1	-6.9	-7.05	0.1
Rabeprazole	-6.9	-7.3	-7.1	-6.9	-7.05	0.191485
Zolpidem	-7.1	-7.1	-7.1	-6.9	-7.05	0.1
Artesunate	-6.9	-7	-7.2	-7	-7.025	0.125831
Chenodeoxycholic_acid	-6.9	-7.2	-7	-7	-7.025	0.125831
Chlorcyclizine	-7	-7	-7.1	-7	-7.025	0.05
Cilazapril	-7	-7	-7.1	-7	-7.025	0.05
Cinchocaine	-7.2	-6.9	-7	-7	-7.025	0.125831
Estramustine	-7.1	-7.1	-7	-6.9	-7.025	0.0957427
Fludiazepam	-7.2	-7.2	-6.8	-6.9	-7.025	0.206155
[truncated: 1,203 more rows]
